# Supplementary material for: Identification and analysis of the AP2/ERF gene family in Dendrobium officinale based on pan-genome and functional characterization of DofERF109_2
Source: Front Plant Sci. 2026 Jun 10;17:1834268. doi: 10.3389/fpls.2026.1834268 (PMC13291111; doi:10.3389/fpls.2026.1834268)
Supplement: Supplementary file 1 [file DataSheet1.zip]

Archive with 8 entries (7 files):
- CDD Figure/
- CDD Figure/Dof CDD.pdf
- CDD Figure/hs CDD.pdf
- CDD Figure/HXL CDD.pdf
- CDD Figure/TM CDD.pdf
- CDD Figure/TP1 CDD.pdf
- CDD Figure/TP4 CDD.pdf
- CDD Figure/YD CDD.pdf
