# Supplementary material for: Identification and analysis of the AP2/ERF gene family in Dendrobium officinale based on pan-genome and functional characterization of DofERF109_2
Source: Front Plant Sci. 2026 Jun 10;17:1834268. doi: 10.3389/fpls.2026.1834268 (PMC13291111; doi:10.3389/fpls.2026.1834268)
Supplement: Supplementary file 5 [file Table1.xlsx]

## Sheet: Dof
Nucleotide sequences of AP2/ERF family members in the Dof individual
DofABI4	rna-Dof018158.1	ATGGATTCCTCCTCGAACCAACCCTCCCCAATAGAACAGTACCCTCTTTCCCATCCCAACAGTCCTACAAGCAGCGGCAGCAGCGGCGGCTCCAGAAAAGTCCGTAGAGGTAAAGGCGGTCCTGACAACTCCAAGTTCCGCTACCGCGGCGTTCGCCAACGCAGTTGGGGAAAATGGGTAGCTGAGATCCGAGAGCCCAGAAAACGGACGCGCAAATGGCTTGGAACTTTCTCTACGGCCGAAGAAGCTGCCCGCGCTTATGACCGCGCAGCTCTAATTCTGTACGGCCCCCGCGCTCAGCTAAATCTCCAACCCTCCTCTTCCAATAGCTCCACAGACGGTGCTAATGGCCGTAATTCCTCTTCTTCCTCTTCTAGCACCTCTTCATCAACCACTACG…
DofAIL7	rna-Dof010250.1	ATGGCTTCTATGAACAACTGGCTCGGCTTTTCTCTATCTCCTCAGGAGCACTCGCTCTCCACCGAAGAAGCTGACTGCTATGGCTCCAATCCAACCCTAAGGCCTGATGGCTCCTTTTCCATCCTTGAAGCCTTCAACCGCACTTCTAACGATTGGAGTATAAAGAGTTTAGATTTCAAAGGGACCCCTTCGGAGCTCTCCATGATAGTGGACTCGAGCGGGGGAAAGCGTGGAAACATGGAGGATGTTGTTGTCGACGAGCCGAAGCTTGAAGATTTTCTCGGCGGCCACTCATTCTCCGACCATGAGCCAAAGATCGGATCTTTGGCCGGGGATCATTATTTATATTCAAACTGCTCGCTACAAGTTCCAGGAGTTGCGTCTGGTGGTGGAGGGAAT…
DofAIL7_2	rna-Dof007105.1	ATGGAGGAGATGCAAAACATGACCAAACCAGAATTCATTGCATCCTTAAGAAGGTTTGGATTCTTGTTTAACTTCCTTTCTCTAGCAGTTGGAATGGGGATGCAATGTCGTACATTGTTTTGCAGGAAAAGCAGTGGATTTTCAAGGGGCGCTTCCATTTTCAGAGGTGTTACTAGGCATCACCAGCATGGTCGTTGGCAGGCTAGGATAGGCCGAGTTACAGGCAACAAAGATCTCTACTTGGGAACATTTGCCACAGAAGAGGAAGCTGCTGAAGCGTATGATGTTGCAGCAATCAAATTCAGGGGCTCTAATGCGGTCACAAATTTTGAGTTTAGCAGATACAATTTAGAGGCCATCGCCAACTCCGAGCTACCAATTGGTGCAGCCGCCAAAAGA…
DofAPD1	rna-Dof016073.1	ATGGTTAGCATCAGGAGACGCAGATTGTTGGGGCTCTGTTCTGGAAAAAACTCCATTCCAGTTGAGTTGCCTGGACCAATCGAGGGCAGTAATACTGTCGAAAATCTTAATAAAAATGTTAAGCCTTTCAGCATTCATCCCATGCCTTCAGTTGCTTCAAATCATGAAAAGCCAGTAAATCTCTCTGAAACAAGCTTTGGAGCTTCAACCGTGTCTTCTTTTCGCTCACCAAAATTGGAAACAAATAATTATTTTCCAGGTAAAGAAATCAAACGTAGAAGGAGACACCGGAGGAAGTACTATGAAGATCAAGAACCATGCATAATGAGAGGAGTCTATTTCAAAAATATGAAATGGCAAGCAGCAATTAAAGTTGACAAGAAACAGATCCATTTGGGC…
DofAPD1_2	rna-Dof015362.1	ATGGTTAGCCTAAGGAGACGAAGACTATTGGGGCTTTGTTCTGGGAAAAGCTCCATTCCAGTTGAATTGCCAGGCTCCACTGAGAGTAGTGGTGCTCTAAACCTGAGCAGAAATGTGAATCCTTTCAGCATTCATCCTATGCCATTAATTAGCATAAGTCGTGAAAAGCCAACAAATATTCATGAAATAAGCTTTGGATCTTCAGTTGTGTCTGCTACAAGCTCGCCAAAGGAGGAAATCGATAACTATTTTCCAGGTAAAGATATGAAACACAGAAAGAGATACCGTAGAAAACTCTATGAAGACCAAGAACCATGCGTAATGAGAGGTGTTTATTTCAAAAACATGAAATGGCAGGCGGCTATCAAAGTTGATAAGAAGCAGATCCACTTAGGCACT…
DofCRF11	rna-Dof015320.1	ATGTCGGGACCTCAGAGACAGCTCCTGATCCAGGACATGATGCGAGCAAAGATAAAGAAGAAGGCCACCGCCGTCCGGAAATTTGAATCGAAGCCCATGAGAAGGATCCGCGTACTGTTGAACGACCCTGACGCGACGGATTCTTCTGGCGACGAAGACGATCTCTTCCCTGTTCTTAACCTGAAAAAGCGCGTCGTCCGTGAGATCGCGCTCCTTCCTTTCCGTCTCAACCCTATATCTTCTTCTTCTTCGTCCACCTTTACCATCGACGGTCCCGAAAACCCGAAAAAGCTGAAAACCCTAAAGCTCCGGCGCATCGCTCCCACCACCTCCTCCCCACGTTTCAAAGGCGTTCGTCAGCGGCGTTGGGGAAAATGGGCTGCTGAAATCCGCGATCCG…
DofCRF4	rna-Dof000676.1	ATGATGGAAAAGAAGAACTTAGATCCGATCAAGCACTCAGTTCACATCGAGGTGACCTCAAGGCCGCTAAGTACAACGCATCAACAGTCACGAACTGTTCGATTCGTCTGTGAAGATATCGATGCCACTGATTCGTCCGACGATGATACCTGCTTTAACCGCAGAAGAGTGAAGCGCTATGTGCAAGAAATCAAGTTCGAGCTTCAGCCGTCCACTGCAACCAGCTCTGCTAAGGTTAAGTCAGGCAAGGCAAGCGCAGGGCAGAGGAAGAAGAAGGTCGCGGCCTCATCTGAGAAACACCAGCCGATGCCTACGATTCCAAAGTTCCGCGGCGTCCGGCGACGGCCGTGGGGTAAATTCGCTGCGGAGATTCGAGACCCCACGCGGCGGATTCGGGTC…
DofCRF4_2	rna-Dof014313.1	ATGGAGATCTCACGCCCAAGCCATCGCCTCGACTTTGCCGGCCTTCCGGTAAAGTACTCCGAGTATTTTTCAACAATTAAGAAGAAGACGATGGTCGCCGGAAAACCAAAGAGAATTGATCGCAGAGTTGTTCGGATCTTCTTCACCGACGCCGACGCGACCGATTCGTCTTCCAGCGACGAGGAAGTTGTAAACCCTGCTCCACGGCGAGTAAAGAGGCAAGTATACGAAATCGGTTTCCAGGTGGGTTCAGTATCGCCGCGGGCAAATACCACAACGGGGGCTGCTTCACCGGAAACCAACTATTCAAAGAGATTCCGTGGAGTTCGCCGGCGGCCATGGGGTAAATGGGCGGCGGAGATCCGAGATCCGATTCGAAGGAGAAGGATTTGGCTCGGG…
DofCRF4_3	rna-Dof014297.1	ATGGAGATCTCACGCCCAAGCCATCGCCTCGACTTTGCCGGCCTTCCGGTAAAGTACTCCGAGTATTTTTCAACAATTAAGAAGAAGACGATGGTCGCCGGAAAACCAAAGAGAATTGATCGCAGAGTTGTTCGGATCTTCTTCACCGACGCCGACGCGACCGATTCGTCTTCCAGCGACGAGGAAGTTGTAAACCCTGCTCCACGGCGAGTAAAGAGGCAAGTATACGAAATCGGTTTCCAGGTGGGTTCAGTATCGCCGCGGGCAAATACCACAACGGGTGCTGCTTCACCGGAAACCAACTATTCAAAGAGATTCCGTGGAGTTCGCCGGCGGCCATGGGGTAAATGGGCGGCGGAGATCCGAGATCCGAATCGAAGGAGAAGGATTTGGCTCGGG…
DofCRF4_4	rna-Dof011285.1	ATGGAAAGAAACGACGTACATGCAATCAAGCACACTGATCGAGTCAGAGTATCTTCAAAATTCATTGGAAAAAAATCCGTCGGAGGTTCGGCGAGATCCTCTGCCGCATTCCCCCGCACGCTCCGTATATTCTGTGACGACCCCGATGCCACGGATTCTTCCGACGACGAAGCCTGCTTCAACCGCCGGCTCATAAAACGGTACATAGAAGAAATCAGATTTGAAGAACGGCCGCTTTCAAAGACGATTGGAAAGAAGAAAAAGAAAAAGAATTCGCCGGAGATGTTCCAGTCGCCGGACGAGGTTCCGAGATACCGCGGCGTACGGCGAAGGCCGTGGGGGAAATTCTCGGCGGAGATACGTGATCCAGCGCGCCGTGTCCGGATATGGCTCGGCACT…
DofCRF4_5	rna-Dof003365.1	ATGGAGATACCTAGCCGGATCCATCATCTAGATTTCCCCGATTTGCCGGTGAAGTTCTCGGAGCATATCCTGACGAAGACACGAAAGATGATTTCTGCTGGAAAAACGAGAGGCCTTCGGCGAAGGCTCGTACGGATCGTCTTCGCTGACGAGGACGCCACTGATTCGTCATCCAGCGACGAGGATAACGTACCCTTCACCCGACGGCGTGTCAAGAGGCACGTCCACGAAATAGGATTCGAGATCGGACCTCGCTTTCGACGTCCCACGCCGGCGAAGCGCCGTGCGGAAGACCGTGACCCGAAGCGATTCCGCGGAGTTCGGCGGCGGCCGTGGGGAAAGTGGGCGGCGGAGATCCGAGATCCACACCGTAGGAAAAGAGTTTGGCTCGGAACATTC…
DofCRF4_6	rna-Dof007592.1	ATGGAAGGTCAATACTTTGCTCCGCTTAATCACACAGTTCACCTCGAAGTGACCTCCAAGCCATTTCGTCCTCAATCTCACCGTCCGGCTATGCCTGCCTTCGCCGGAGCCAACACCATCCGCTTCTTCTGCGACGATATCGACGCAACAGATTCGGACTCCGATTCCGAAGACTGTTCCTTCGATCGACGCCGAGTGAAGCGCTATGTACAAGAGATAAGATTGGAGGAACGGCAAGGGAGGGCTGCTGGTGAAGGTAAAACTGTCAAGGTTAGCGCCGGCAAAAGAAATAAGAAGGGAATAGCTTTGTCGGAAAAGCAGCAGCCCATCACCGGCGTTCCGAGGTTTCGTGGCGTCCGTCGGCGGCCGTGGGGCAAATTCGCTGCCGAGATACGCGAC…
DofCRF5	rna-Dof005289.1	ATGAGTTCTCGCCCTAATGGTGATGAATCAAATTCGCCGGAACGTACCGGCGAACCTCGCCCCACAAGTCATGAAGAAGACGCTGAAGATGTTGCTTGCCGGAAAACCGAGAAGACGAGTGATATATGGCCGGTGGAAAAACCGAGAAGCCTGCGTATCTTATTCACTGACGCGGACGCGACGGATTCGTCTTCCAGCGATCGCGAGGGTGTCGGCCATATCAGGCGGCGGGCAAGGAGGCACGTGCACGAGATAGAATTTAAATCGGTTCCGGTCAATCGCCGGGTTCCAGCAAAAGGGCCAGCGACGGCGACGTGGGTGTCGCCGGAAGATGGTTCCATGAAGAGGTTCCGAGGGGTTCGCCGTCGTCCTTGGGGGAAATGGGCGGCCGAAATTAGG…
DofCRF5_2	rna-Dof005876.1	ATGAATCGAACGATTCCCGAGAAACGGATACGCGGCATCGCCGGCGCCGGCCCTGGCCCTAGGAATAAGACGATTCTGACTCCGGCCGCCGGGAAATCCGGGAGAATTTTGCGAATTTCATTCGCGGATGCCGACGCGACCGATTCATCGAGCTCTGAGGAAGATGGACCCACCTGGCGCAGGCGGCCTAAGAGGTTTGTCCATGAATTACCCATCGGTAACTCCTCACCTGCACGCCGGAAGCCCCATCAGCGGCTGACCCTGCCACCGGCGGATCCACCACCGGGCGGCGGTGAGAGGAAGAAATTCCGTGGGGTGCGGCAGCGGCCTTGGGGCCGATTCTCGGCGGAGATCCGTAATCCGCTTTGCGGGAAGAGGCTTTGGCTGGGGACTTTTGAC…
DofDDF2	rna-Dof015243.1	ATGGACTCCTCCGACAGCTTCTCCACCTCCGCTTCCTCCTCATCCGACCACGCGCCCTCCCCTTCTTCCTTCTCCTCTTCGCCTTCCCCCCCTCCCAAGCGCAAGTCCGGCCGCAAGAAATTCCGCGTTACTCGCCACCCCGTCTACCGCGGCGTCCGCGAACGCAACGGCGGCAAATGGGTCTGCGAGGTGCGCGAGCCCCGCACCAAAACGCGCATATGGCTCGGCACCTACTCCGCACCGGAGATGGCCGCCCGAGCACACGACGTCGCGGCGTTAGCCCTTCGCGGAAAATCCGCTTTTTTGAACTTCCCGGACTCCGCCTGGGCTTTGCCCGTGCCGCGTTCGACCCGGCCCGACGATATTCGGCTGGCCGCCGTCAAGGCAGCCGAGATGTAC…
DofDEAR1	rna-Dof005006.1	ATGGAAGAGAGAAAAAAAGAAAGAAGAAGACCGCCGCCGTCGCTGCAGCCTTGCTCGCCTCCGGCGTCGGCAGCGGCGGAGGGAAGTGGAAGAGAGAGACCTTATCGCGGAGTAAGGATGAGAAAGTGGGGAAAGTGGGTGGCTGAAATAAGAGAGCCGAACAAGCGATCGAGAATATGGCTCGGATCGTACTCCACTCCGGTGGCGGCAGCGAGGGCATACGACACCGCTGTCTATCTGCTCCGAGGCCGTTCAGCGCGTCTAAACTTTCCCGACGAGCTCAACGCAGAAGAGGCAACCAGCGGTATCATGGAAGAAGTCGCCGCCGCCACCGCTAGTCTTTCGGCGGCGTCGATCAGGAAGAAAGCAACTGAGGTAGGGGCAAGGGTAGACGCCCAG…
DofDEAR2	rna-Dof017563.1	ATGAAGCCAGAGATGGGGAGGAAAGAGGTCGGAAGAACGCCGCTGGTGCCTTCGCCGCCGACGCCGCCTTCCGCGGTTGGAAGGAGAGAGAAACAGTTCCGGGGAGTAAGGATGAGAAAGTGGGGGAAGTGGGTGGCGGAGATAAGAGAGCCGAACAAACGGTCTAGGATATGGCTTGGATCCTACTCGACTCCGGTGGCGGCAGCGAGGGCTTACGACACAGCCGTTTATCTCCTGAGAGGACGCTCGGCGCGGCTTAACTTCCCGGAGGAGATCGAAGTCGAGGAGGTGACAAACGATTTCAACAGCGGAATCACGGCGGCTTCTATTAGGAAGAAGGCTTCGGAGGTTGGGGCAAGAGTGGACGCTCTGCAGGCGGGTGTCATCCCGCCGCCTCCG…
DofDEAR26	rna-Dof008108.1	ATGGTGAAGTCTCAGTCCCCCTCTACCTCCTCCTCCTCTTCCTCGTCGGTCACCGCTGCCGCCGCTGTATCCCGCGGCCAGAAATGCAGAAACCAGAAGCAATACAAAGGAGTAAGAATGAGAAGCTGGGGCTCCTGGGTCTCCGAAATCAGAGCCCCGAATCAAAAGACTCGAATTTGGCTCGGCTCCTATTCCACTCCGGAAGCTGCCGCCCGTGCGTACGACGCCGCCCTTCTCTGCCTCAAGGGCTCCTCCGCCTCCCTCAACTTTCCCCACTCCTCCCCTCACCACCCCCCTTCCTCCCTCCTCTCCCCCAAATCCATCCAACGCATCGCCGCAGCAGCCGCCGCAGCCGTCAGCACCCCACCGCCTCTCTCGCCGCCATCCTTTTCCTCCACC…
DofDEAR3	rna-Dof006955.1	ATGGAGACCTCGCCGTCGGAGCAAAAGCAGAGGCCGTACCGCGGTGTTCGTATGCGGAAGTGGGGAAAGTGGGTCGCCGAGATTCGAGAACCCAATAAGAGATCTCGGATATGGCTCGGTTCCTACGCTTCACCGGTCGCCGCCGCACGTGCTTATGACACCGCCGTATTTTACCTACGCGGTCGGTCCGCGTTTCTCAACTTCCCCGATGATATACCCTCCGCTGATTCCGGCGGCATCGGTGGCGGTTTATCCGCCACTTTCGTTAGAAAGCGCGCCGCCGAGGTCGGTGAGGCCGTCGACGCGCTTCTTCTGCAGAAGAAGGCGAAGAAGATGGGGATGGGTTTCAAGTTCCCCGATCTGAATTGCCAACCCAGCGCCGATGAGTACGGCGATGTC
DofDREB1D	rna-Dof026839.1	ATGGATACAGCAATCGACGAGCTTTTCTTCGAAGAAGACGAGGAAGAATACGCCACCGTGTCTTCCGCCCCTCCTAAGCGCCGCGCTGGCCGAACCAAGTTCCGCGAGACCCGCCATCCCGTTTACAAAGGCGTGCGCCTCCGCGGCGCCGGCAGATGGGTTTGCGAGGTCCGCGAGCCCAATAAGAAGTCCCGTATTTGGCTAGGCACCTTCCCAACCCCGGAGATGGCCGCTCGCGCGCACGACGTCGCCGCCCTCGCCCTCCGCGGCCGACAAGCCTGTCTCAACTTCGCCGACTCCGCCCGGCTCCTCCCTATTCCCCCTGCCCCCGCAAGCCCGCGCTCCATACAGCGCGCCGCCGCCATGGCTGCGGAGGCCTTCCGCCCCAGGCCGGATCAC…
DofDREB1D_2	rna-Dof010359.1	ATGGATACAGCAATCGACGAGCTTTTCTTCGAAGAAGACGAGGAAGAATACGCCACCGTTTCTTCCGCCCCTCCTAAGCGCCGCGCTGGCCGAACCAAGTTCCGCGAGACCCGCCATCCCGTTTACAAAGGCGTGCGTCTCCGCGGCGCCGGCAGATGGGTTTGCGAGGTACGCGAGCCCAATAAAAAGTCCCGTATCTGGCTCGGCACCTTCCCGACCCCGGAGATGGCCGCTCGCGCGCACGACGTCGCCGCCCTCGCCCTCCGCGGCCGACAAGCCTGTCTCAACTTCGCCGACTCCGCCCGCCTCCTCCCTATTCCCCCTGCCCCCGCAAGCCCGCGCTCCATACAGCGCGCCGCCGCCATGGCTGCCGAGGCCTTCCGCCCCAGGCCGGATCAC…
DofDREB2D	rna-Dof021285.1	ATGCCCACAGTAACAAACAAAGAAAAGAAAAAGAAATGCTGCCCCCTTCGGCGATCACGCAAGGGCTGTATGAAAGGCAAAGGTGGACCTGAGAATCCCTTCTGCTCCTACCGCGGTGTGCGGCAGCGTACGTGGGGTAAGTGGGTGGCCGAGATCCGCATGCCTAACCACGGAGCTCGCCTCTGGCTCGGCACTTTCAACTCCTCCCTCGACGCCGCCCGCGCCTACGACCACGCCGCTCGATCCCTCTACGGTGACTGCGCCTGCCTCAATCTCCCCCACGTCGGCCTCGCAACGGTGAGCATCGGAGAAGAGTCGGGGAAGGAGGAGGAGACGGCGCTATTTGATGGCGGTGCGGGGTTGGATGATCTTGAAGAATATGTGATGCGGCTGCCGAAA…
DofDREB2F	rna-Dof014647.1	ATGGACAACCTCATCAAGCGCCCTCCTCCCCGTCCATGGAAGAAAGGCCCGTCGCGCGGCAAAGGCGGCCCTCTCAACTCCTCCTGCGAATACCGCGGCGTTCGCCAACGCACTTGGGGGAAATGGGTCGCCGAAATCCGCGAACCCAAGAAACGCACTCGCGTTTGGCTCGGCTCCTTCTCCACCGCCGAAGAAGCCGCCCTCGCCTACGACGACGCCGCTCGCCGTCTCTACGGCCCCGAAGCTTATCTCAATCTCCCTCATCTCCGTTCTCTCCCCTGTTCTTCCTCTTCTGTTTCAACCTCCAAGCCTTTTTCCCGCCACCGCTTTCTCCGCTGGGTCCCAGTAACGGCCGGCTGCGCCGGCCGCCCGTTGCTTAATCTCAGTGCCCAGCATAGC…
DofDREB2H	rna-Dof018070.1	ATGGCGGAGCCCGAAAGGAAACAAAGAACGAGAAGAAGGCGGTTAGGACCAGAGTCCTTGGCAGAAACTCTTGAAAAATGGAAAGAGCTCAACAAGAAGCTTGATTCATGTGATGTCAAGCGGATCCGCAAGGCTCCTGCCAAGGGTTCAAGAAAAGGATGCATGAGAGGGAAAGGAGGTCCAGAGAACTCCAAATGCAGCTATCGTGGTGTTAGGCAACGTACTTGGGGCAAATGGGTTGCTGAGATTAGAGAACCAAATAGAGGAAATAGACTTTGGCTGGGTACTTTCGCCACAGCCCTTAAGGCAGCTTATGCTTATGATCTGGCAGCAAGAGCAATGTATGGTCCTGGTGCTCGTCTCAACTTTTCCGTAGATCAAATTCCCTCCCCTTCAGAA…
DofDREB2H_2	rna-Dof002656.1	ATGAAAAAAAGAAGACGAAATAGGTTCACAGGAACAAGCTGTGTAGCTGAAATTCTTTCCAAATGGAAAGATCAGAACAATCAACTGCACACTCTGAACACCCAGCGTGTGAGGAAAGTACCTGCAAAGGGCTCAAAGAAAGGATGCATGACAGGGAAAGGAGGGCCAGAGAATTCACACTGTAAGTATCGTGGCGTGAGGCAACGAACTTGGGGCAAGTGGGTTGCAGAAATTCGAGAGCCGAGACGAGGGTGTCGCTTGTGGTTAGGGACCTATAATACTTCCTTAGATGCTGCTCTTGCCTATGATGAAGCTGCTCGGGCTTTGTATGGATCATATGCTCGTGTCAATCTCCCTGATTCTATGGTAGATTCAGGTGATCATGTCAACCTACAAGAA…
DofDRG	rna-Dof002059.1	ATGGGATCTGGTTCTGTTGCTGCAATTGGTTACGGGGATTTGCATTCCCTGAGCTTGTCTATGAGCCCAGGCTCTCAGTCCAGCTGTGTCACAGCTCCTCAACATCTCTCTTGTGTTGGAGGTTCTGATTGCATGGCTCTTGATGGCTCTAAAAAGAGAATAGCAGGTAAGGGAGTGCAGAAGCAGCCAGTTCACAGGAAGAGCATTGATACCTTTGGCCAGAGGACTTCTCAATATAGAGGAGTCACTAGGCATAGGTGGACTGGGAGGTATGAAGCTCACCTCTGGGATAACAGCTGCAAGAAGGAAGGGCAAACCAGAAAAGGAAGACAAGAATTTCTGTGCCTGCAGTTGGAGAATTATCAGGAAGAGCTGGAAGAGATGAAGAACATGACCAGA…
DofEAT3	rna-Dof014238.1	ATGGTGCTAGATCTCAACGTGGCATCTGGTTGCGAGTCGTCGTCGGTGCCGGAGAAGCTCCTGCCAGAAGGATCTGTTGGAGTTCAAATGACCGATTCCGGGACATCGAACTCCTCTGTTCTCAATGCTGAGGACTTAAGTAACATCGGTGACGAGGACTCTTGTTCTAATCGCCCGGCTTTCAGGTTCAGTATCTTGAAGGATGCAGATGAGGTAGAGGAGTACGGGGATGAAATCCGTGTTGCTTCGGAGGCTGACTTGATCACTCATCAGCTATTTCCACCGCAGGCTCAAACTATTTTAGATGGCCCGCGGACTGGAACTACGTTCGCGTCATCTTCGTCCAGGCCGCATTTGATAGACCTCAGCTTCTACCAGACTGATGCGTCGGCAACGGGG…
DofEAT3_2	rna-Dof002407.1	ATGTGGGATCTCAACGGCTCGCCGGATAATATGGTGGGCTCGGAGGGGGACGAAGGCGAGAGTTCATCGCAGAGGAAGGGAAAGGAGCCGGAGTCTGCTGTGTCGACGGAAAATTCAAGCTCGTCGGCGGTTGTCGTAGAGGCCTCCGACGAAGGGGAGGACAACTCTGGCGACAGAGAAGTTGGAAAAATCTTCGGGATCAGCGTCACGGGCGGCCAGCAGCCGTTTGTGACGCGCCAGTTCTTCCCCTCTGGCGAAGCAGTGGCGCAGAACTGCGGTGATCCGCCACCGAGGGCGCACTGGGCGGCGGTTCAGTTTCGACCACCGGAATCGGCAGCTGCGGCAGCGCCTTCAGGGCAACCGATGAAGAAGAGCAGGCGAGGACCGAGGTCAAGGAGC…
DofERF#021	rna-Dof008454.1	ATGAGTCGCGAGCAGGAGGAAGGAGGAGCTGCGGCCACTTACCGTGGAATTCGCAAGCGGAAGTGGGGGAAGTGGGTTTCCGAAATCCGTGAACCGGGGAAGAAAACCCGAATTTGGTTGGGAAGCTTCGAATCCCCAGAAATGGCGGCGACCGCTCACGACGTCGCGGCCCTCTGGCTCCGCGGCCGAGACGCCCGCCTCAACTTCCCCGATACGGTTCACGACCTCCCTCGCCCGGCCAGCTCCCGGCCCAGCGACATTCGGTCCGCCGCGGCTGAGGCGGCGAAGCGGATCCGGTTCAGGCCCGAGCCGCTTCGGCCTGATCGGTTCTCCACCGGATTGTGGACCGGAAACTGGGGGCTGGACTCTCCCGGGATGTGGAGGGAGCTGGAAGAGGCG…
DofERF#025	rna-Dof020986.1	ATGGCCGATTCCACTCCTCCTTCCCACGTACAGGCCCCCGAAAACCCTGACCCCAACCCCACCGGCCGCCCCTCGCCCTACCGCGGCATTCGCCGGCGAAGTGGCAAATGGGTATCGGAAATCCGCGAGCCGCGCAAGTCCAATCGCATCTGGCTAGGCACTTATCCCACACCAGAAATGGCTGCCACTGCGTACGACGTGGCGGCCCTCGCGCTACGTGGAGCTGACGCAGTGCTTAACTTTCCTGACGCGGCTCGGTCGCGTTCTGCGCCCTTGTCGGTTTCGCCGGCTGATATACAGGCCGCTGCAGCGGCAGCGGCTGCAGAGCTGGAGGCACGGAGTGGGGCGGTGGAGGCTTCCGAGGCGCGGGTGGAGGAGTTAGGTGATTTTGTGGATGAG…
DofERF#025_2	rna-Dof021611.1	ATGGCCGATTCTTCTCGACCCTCGGCCATCGGATATCGCGGCATACGCCGGCGGAGCGGCAAATGGGTATCGGAGATCCGCGAGCGGCGGAAATCCAACCGCATCTGGCTCGGCACTTACCCCACCGCCGAGATGGCCGCCGTCGCATACGACGCAGCCGCCCTCGCTCTCCGCGGAGCCGACGCTGTGCTTAATTTCCCAAACGCTGCTGCGTCGCTCCCGACGCCCGCTTCGGCTTCGGCAGACGACATCAGGGCTGCCGCCGCGGCAGCGGCCGCGCAGGTTGGGTCCGAGATGAGCGTGGATGTCGGAATAAGCGGATTTATAGATGAGGAAGAATTGTTCGACATGCCGAAACTGCTTGTGAATATGGCGGAGGGGATGCTGTTGAGTCCGCCG…
DofERF#025_3	rna-Dof003635.1	ATGCGTTTGAATGACAATATTTCAAATAATTCCATGGCTGACCCCAATCAAAAGCCCGACGACGTGGACCCGCCCGCTCCATCGCCGGCTACAGACCGGCCGGCGGGCTACCGTGGCATCCGTTCGCGGAGCGGTAAGTGGGTGTCCGAAATTCGGGAGCCGCGCAAGGCTAACCGCATATGGCTTGGAACCTACCCAACACCAGAGATGGCCGCGGTGGCTTACGATGTGGCGGCGCTCGCGCTACGCGGGGCCGATGCGGTGCTTAATTTCCCCGAAGCAGCCAAGTCACGGCCGGCTCCCGCGTCGAGTTCGGCAGCGGATATAAGGGTTGCGGCGGCGGCGGCGGCGGCGGCGGAGTTGAAGGCGAGGCTTGATGCTGGAGGATCTGGTGGAAGC…
DofERF#062	rna-Dof025638.1	ATGGCTGCAGCTATAGATATGTATAATAGCAGAACAGTCATCTCCTCAAGAGAGGAGCTTATGGAAGCACTTGAACCTTTTATCAAAGATGCTTCCTCTTCTCCTTCTTCTTCTATCAAAGACACCTCCTTTGATCCTTCCTCAGTTTCTCTTTCACATCTCCCTTACTCCTCTGCTCACTCTCACCACTATTCCGTTTATCCTCCAACACCTCCCCAAAATCCCAACTTTGATTACTTTCCACCATCCATGTCAAATCCCGAGATTACCCACCATGGATTTCTGAGCTTAGATCAGCCCATCGGGCTCACCCACCTCGGACCCGTTCAGATCCAGCAGATCCAGGCCCAACTCCAGCTCCGCAACCACCACAACCTCCTCTCCCCGCGACCGCTGCCC…
DofERF1	rna-Dof023751.1	ATGGATTCCTCTGTTCTCTTCCACTCTCCATTAATGTCTGAACTATCTTCTGATTCCTCGGTCGACTCCTCATCCACATCTAACTCTTTTCTCCCCTTCAATGTCGATGACTCTGAGGATATGCTCCTCTTCAACATGATGCTCGCCGCCGCCGCCACCACTTTGGGTGGCGCCGCCAATACATCGAACTCCAACTCGGACTCCGATGCCACCGCCAATCTATTGAAAGAGGAGGAGGTGGAGTCGGCATCGACGCTGAGGCGAGAGCAAATGAGGAGTTATAGAGGGGTTCGTCGGCGCCCATGGGGGAAATTCGCGGCCGAGATCAGGGACTCAACGAGGAACGGTGTGAGGGTGTGGTTGGGGACGTTTGACACGCCGGAGGCGGCAGCCATGGCC…
DofERF1_2	rna-Dof025740.1	ATGGATTCCTCTGTTCTCTTCCACTCTCCATTAATGTCTGAACTATCTTCTGATTCCTCGGTCGACTCCTCATCCACATCTAACTCTTTTCTCCCCTTCAATGTCGATGACTCTGAGGATATGCTCCTCTTCAACATGATGCTCGCCGCTGCCGCCACCACTTTGGGTGGCGCCGCCAATACATCGAACTCCAACTCGGACTCCGATGCCACCGCCAATCTATTGAAAGAGGAGGAGGTGGAGTCGGCATCGACGCTGAGGCGAGAGCAAATGAGGAGTTATAGAGGGGTTCGTCGGCGCCCATGGGGGAAATTCGCGGCCGAGATCAGGGACTCAACGAGGAACGGTGTGAGGGTGTGGTTGGGGACGTTTGACACGCCGGAGGCGGCAGCCATGGCC…
DofERF105	rna-Dof006547.1	ATGGAAACAGCCCAAAGCATCTCAGCCCTCGATCAAATACGAGAGCATCTTTTCGGCGACGCCGCCGCCTCCTTTGACGACCTCTTTACCAGTTTCCCGTCTCCCCCTCCGGCCGCCACCACCTCTTCTAGCGAACTCACCATCTCCGATTACCTCGATCAGACAGATATCCAAACCTCACCCATCCCCGACCACTACAGCGGCGGGTTCAGATTTTGCGAACCGGCTCAAAAAATGATCCGATTCGGTGGCGATCGATCCGAAATCGGGCTCATGCTCAACATCCCCAACGCCGTCGCTCCGCAGGTGGAGTGGATCAACGCCTCCGACGGCGATCTTCGCCCAGCGGAGCTGTTCGATTTTCATAGGTACCGCGGCGTGCGGCAGCGCCCGTGGGGG…
DofERF105_2	rna-Dof006546.1	ATGATGGCAACAGAGCAAAGCTTCGCCCTCGAACTTATACGCGAACACCTCTTCGGAGATGCAGCCGCCTCCCTCGAAGACTTACTGATTGGCCTCCCTACGCCGCCGCCGGCCACCACCCATTCTTACGGCGATCTCAACATTTCCGACTACCTGGAGCAGACCGAGACCTACTACAACTGTCCGGTCCCCGTTCCCGCTGCCTCCTCCGTTCAAGCTCCCGTCCCCGCTCCCACTGCTGCCCCCGAACCGTACATCGGCGGCTTCAGGTTCCGCGAACCGGCTCAAACAATGATCCGATTCGGCGGCGACCGGTCCGATATCGGCCTCACGCTCAACATCCCCCACGCCGCCGCTCCAAAAGTGGAATGGATCGACGGCTCCGACGGCGATCTACGG…
DofERF105_3	rna-Dof021500.1	ATGGCGAGCCAAGACATCTCCAACCTTGTTATCATCCGCGAACACCTCTTCGGCGACGCTGCCGACATCCTAACCGGCCTGGAGTCCCCCGCGCAGACGACATCACTGACGGAAGCGGAAATCACCCCAATTCCCGGCGATCTTAGCATCTCCGACTACCTGGAAGACCCCGATACTGTTCCGCGCGGCACCGGGTTCAGATTCCAGGAACCGGCGCAAACGATGATCCGATTCGGCGGCGACCGGTTGGAGGTAGGCCTCAAGCTCAGTGTCCCTCACACCGCTGCTCCGAAGGTAGAGTGGATAGACGGCTCTGTCGATGATAACCGGGCGCCGGAAATGCTCGACGGTAATCGGTACCGTGGCGTCAGGCAGAGGCCATGGGGGAAGTTCGCGGCG…
DofERF105_4	rna-Dof021499.1	ATGGCCAAGCAAGCCATCTCCGCCCTCGATCTCATCCGCGAACACCTCTTTGGCGACGCTGTCGACACCCTAACCGGATTGGAGTCGCCCAAGCCGCAGCTACCAGTGGTGTCGGCGGAAGTTAACCCCATTCCCGGTGACCTCAGCATCTCCGACTACCTTCAAGACACCGATGCCGATCCGCTAGGCACCGGGTTCAGATTCCAGGAGCCGGCGCAAACGATGATACGGTTCGGCGGTGACCGGTTCGAGTTTGGCCTCAAGGTCAATGTCCCTCACGCTGCTGCTCCAAAGGTGGAGTGGATACACGGCGCTGTCGATGAGAACCGGGCGCCGGAGATGTGCGACGGAAACCGGTACCGTGGCGTGAGGCAGAGGCCGTGGGGGAAGTTCGCGGCG…
DofERF109	rna-Dof007900.1	ATGGAATTAAAACCTTCTACAAGACGCCTCCTTTCCGCAGAGCGAGAGAACTCCATCCTCGTGAACTCTCTCATCCACGTCCTCTCCGGAAAGCCCGACTACGCCGCACCGGCAATTTCTTTCCCCCTTGCCGATAATTGCAAGCTATGCCGCGTTGAGGGCTGCCTCGGCTGCGATTTCTTGCAAGAGTCGGCACACGGGAGTGGGGAATCGAGGAAAAGGTTGTGCGCGAAGAAGAAGAACAAGTACCGGGGAGTTCGACGGCGGCCGTGGGGGAAATGGGCGGCGGAGATTCGTGACCCGCGGCGGGGGATTAGGAAGTGGTTGGGGACATTCGATACGGCCGAGCAGGCTGCCAGTGCCTATGATAAGGCTGTGATAGAGTTTCGCTGCGATCGG…
DofERF109_2	rna-Dof021924.1	ATGGCGTTCAATCAGCAACTCAACTTCGATAACTCCCAACTTCACTTCCCCGCTTCCCTCTCTCCCATGCAAAGTACTCCACTTCCTTCGATCAGCTCCCGCCGCCTCTCCCACGATCAAGAAAACACCATCATCGTCGCCGCCCTCGTCCACGTCCTCTCCGGCGAACACCAAGAGACCGCCCCTGCAATCTACTTCCCCCTCGCCGCCGACCTTCCTCGCTGCCAAGTCTGCGGAATCGGCAGCGACGGTTGCCTCGGCTGCCATTTCTTCGAATCATCGCCTGCCGACAATGCCGAGGGAAGCGGAATCCGACGACGGATCTGCCGTCGGAAGAAGAAGAATCAGTATCGCGGTGTGCGACAAAGGCCGTGGGGTAAATGGGCGGCGGAGATTCAC…
DofERF111	rna-Dof014089.1	ATGTGCTTTAAAGTGGCGAATCCACCGGAATTTTCGCCGGCGACGGAAGGGGAGGAGGAAGAGTTGGCGACAGCAGCAACAATGTTCTCGGGTCGGTGGAGGGCGGAAGAGATGTCTGCGATGGTTTCGGCTTTAACACGAGTTGTCTCCGGCGAAGAGCCGGCTATGACCGGTGGCTATTTGGATTCTGCTGGTTCAGCGTCAGCACCACCGTCTTCTTTGTATAATGCTTCTCTGTTATCCCCGCATTCTATGTTTGGTGCGGGTGTTGGCGGTGGCGGAGTGAAGAGAGAGAGAGACGAGGAGTCAGTGATAGGATACTATTCTGGAGCACCAGCCTCCATCTCTCACTCTGCATCCTCCTCGCAAGCTCCGTCAATGGAAGAAACAACTCCTTCC…
DofERF114	rna-Dof024580.1	ATGAGAGGGAAGGAAGAAGAATATGAGTTTAATTTCCCTCACTACACGCCCTCACGTGCGGAATACGACACCTCTGCTATGGTGTCTGCCCTCGCTCACGTGATAGGAGGTGGTGGCGCTGGGGCAGGCGAGCTGGCCGCCGGTGAAGCCATAAACTCAGCAACAGATTTGCCTTCTGAAGCACAAGGCCACGAGAAGGAGAAGAAAAGACATTTCAGAGGTGTCAGGCAAAGGCCATGGGGAAAATGGGCAGCAGAAATCCGAGACCCAAACAAAGCAGCCAGAGTTTGGTTAGGCACGTTCGAAACCGCAGAAGACGCAGCCATGGCTTATGATAACGCTGCTCTGAAGTTCAAAGGCAAAAAAGCAAAGCTCAATTTCCCTGAAAAAGTTCCAAAC…
DofERF12	rna-Dof015826.1	ATGATGGCGGTCGATACTCTTCGTCTGGGGAAAGAGGCATTCGGCGCGGCCGGCGAGGAGGAAAAGACGACTCCAGCTTCCGCCGCTGCAGCAGGCGGCGGCGGCGGCGGCGGAACGAAGGAGGGGCACTACCGCGGTGTGAGAAAGCGGCCGTGGGGAAGATTCGCCGCGGAGATACGCGATCCGTGGAAGAAGACGAGGAAATGGCTGGGTACCTTCGACACTGCAGAGGAGGCCGCGAGGGCTTACGATGAGGCCGCGCGAAACCTCCGTGGCCCCAAGGCTAAGACTAATTTCACAGACGGCGATGTGCCTTCATCGGAGTCGAGCTCGCCGCCGGCGATCTGGACGGCAGCTCAGTGGCCACCGGCGTTCCCCGACGGCCGAGATCTGGTGATC…
DofERF12_2	rna-Dof024996.1	ATGGCTTCGCGGGGCGGAGAGGTGCACTTTCGAGGGGTGAGGAAGCGGCCGTGGGGGCGCTATGCGGCGGAGATACGCGACCCGTGGAAGAGAGCGCGAGTCTGGCTGGGTACCTTTGACTCGCCGGAAGAGGCCGCCTCCGCTTACGACCAGGCGGCGCGCGCACTTCGCGGACCCAAGGCGAAGACAAACTTCCCCTCTCCTCCTCCGCCGCCTCCACCGCCTATTCATCTTCCGCTTGACTTAAACCAACTGCCGTGCCACCTCTGGCCCCACTACCCCCTTCCTTCGCCACCTCCGCCGCCTCCTCCAGCCACCACGCTGCTTCTCGGAAGCTTCCTTCGACGCGAACCTGCACCACTTCCGGAGACCCGGCGAGGTCTTCCCTTCGATCTCAAT…
DofERF13	rna-Dof016106.1	ATGGCTTTCTCCCGCCAACAAACTTCAGCTAATCCTTCCCAATTTCTCCCACTCAACGAGAATGATTCTCAGGATATGATCCTCTTACAGGTCCTCACAGAGGCCTCCACCATGGCTGTTGCTTCTCCCATGTCTCCACCGACAGCCAAAAGGGGGGCTGAATCGGGCGGCGAATTGGCCACAAGGCATTATCGAGGCGTGCGGCGACGACCATGGGGAAAATTCGCTGCGGAGATTCGAGATTCGTCGCGCCACGGGGCACGAGTATGGCTCGGCACTTTCGATACGGCGGAGGAGGCGGCGGTGGCTTATGACCGTGCGGCTTTTCGAATGCGCGGAGCGAAGGCCTTGCTCAATTTTCCGCCTGGGTTCGTTCTCAGTGACGGCAAAGTGAAGAAG…
DofERF14	rna-Dof009426.1	ATGAAAACCCAATCCCCTTCAACTTCCGGCGGCGGAGACGGCGCCGGCGCCGCCAGCAAGAAGCCCTTGAAGGGAGTCAGAATGAGGAGATGGGGATCATGGGTGTCCGAGATACGAAACCCCCATCAAAAAAGCCGTATTTGGCTCGGCTCCTACTCCTCGCCCGAAGCAGCGGCCCGTGCCTACGACGCCGCACACCTCTGTCTCAAGAGCTCCTCAGCCTCCCTCCTCTCTCCCAAATCCATCCAACGCATCGCCGCCACCGCGGCCGCCGACACCGCCTCATCTCCGCCCCCTGCTGAGCTTATAAAGTCGTCGCCTTTATCCGACAATAACTCTTTCTCCGTCGTCGCGAGTTCGGCGGAGGACTCATGTGTTGACTTTGGCGAGTTCCAGCTG…
DofERF18	rna-Dof025689.1	ATGACCGATCAAGCCGAAAGCAGCGCCGCCGCCGCCGCTTCCGCGGCCAAGTATAAAGGGGTAAGAAAACGCAAATGGGGCAAATGGGTTTCGGAAGTTCGCCTTCCCAATAGCCGGGAGAGAATCTGGCTTGGTTCCTACGATTCCCCTGAAAAGGCCGCGAGAGCCTTCGATGCCGGAAGCTTCTTACTCCGCGGAGACCGAGCCAGTCTCAATTTCCCTGATCGTGCTCAGGAGATCTCCATGTACTGCGCTCGTCGAAATCCGACTGCTCAGCAGATACAAACAGCTGCCGCGCGCTACGCGCATGCCGATTTGCCGGCACCGTCCCAGCCGTCGCAGCCGGTTTTGCAGGTGGCGGAGGAGTCGCCGCCGTCTCCAGCAACGATGACGAGCCAA…
DofERF18_2	rna-Dof023703.1	ATGACCGATCAAGCCGAAAGCAGCGCCGCCGCCGCCGCTTCCGCGGCCAAGTATAAAGGGGTAAGAAAGCGCAAATGGGGCAAATGGGTTTCGGAAGTTCGCCTTCCCAATAGCCGGGAGAGAATCTGGCTTGGTTCCTACGATTCCCCTGAAAAGGCCGCGAGAGCCTTCGATGCCGGAAGCTTCTTACTCCGCGGAGACCGAGCCAGTCTCAATTTCCCTGATCGTGCTCAGGAGATCGCCATGTACTGCGCTCGTCGAAATCCGACTGCTCAGCAGATACAAACAGCTGCCGCGCGCTACGCGCATGCGGATTTGCCGGCACCGTCCCAGCCGTCGCAGCCGGTTTTGCAGGTGGCGGAGGAGTCGCCGCCGTCTCCAGCAACGATGACGAGCCAA…
DofERF2	rna-Dof003523.1	ATGTACAATCTCACCTTGGAGTCCATCAGGCAACATCTCCTTGATGACGCCGAGATCCCATCCTCCGTCGTCACTTCACCTTCACCTCCAACCTACCTTCGCAGCTCCAGCTTCGGCCGGCTCGTCGCCGATCAGTGGATCGACCTCCCCTTCCGTCCTGACGACTCCGACGATATGGTCGTCTACCTCGCCCTCCACGACGCATTCAGAAACGGATGGTTTCCCGGCGACTCCGGCGCCGCTGGCACCGCTCTGCTGGAGCCGGCGAAGCCGGATTCACCTGATCCGGAGGCGGCGCCGGAGAAGGGGAAGCACTTCCGCGGCGTGAGGCGGCGCCCGTGGGGGAAGTTCGCGGCGGAGATTAGGGATCCGGCTAAGAACGGGGCTAGGGTTTGGTTG…
DofERF2_2	rna-Dof021497.1	ATGTTCGGCAGCCTTGAGCTTGAACCCATCAGGCATCACCTCCTCGATGTAAAAGAGCTTCCATCCTCCGCGGCAATATCCCCGCCACCGCCGATGTACCGCCGGAGCTTGAGCTTCGGAAGTATAGTTGCTGATCATTGGAGCGACCTCCCCTTCCATGTCGACGACTCCGACGACATGGTCGTCTATCTTACTCTCCACGACGCTTTCAACCACGGCTGGCTTCCCGACGGCTGCAAAACCACCTCCATCAAGCCAGATCCGCCGTCACCGCCGCCCCCAGCACCAGCAAATTTTTCGTCGAAAAGAAAGCACTACCGCGGTGTGAGGCAGCGGCCGTGGGGAAAGTTCGCTGCGGAGATTAGGGATCCGGCAAAGAATGGGGCTAGAGTTTGGCTG…
DofERF2_3	rna-Dof021109.1	ATGCACAGCCTCGACTCCATCCGGCGTCACCTCCTTGACGATTCAGAGATGTCTTCCTCCGGGGTAACAGCAACTCCCCAGCCCCTCTACAACCGGAGCTCCAGCTTTGGCCGACTAGTCGCCGATCACTGGATCGAGGTCCCCTTCCGCCCGGACGACTCCGACGACATGGTTATCTACCTCACCCTCCACGACGCCTTTAGGGACGGATGGCTTCCCGAAGGCGGCAGCGCCACAGCCTCCGTTCTTCCGCCTCTGGTGAAGCCCGATTCGCCGGATATAGGGGTGCCGGCGAAGGGCAAACACTATCGAGGAGTGAGACAGCGGCCGTGGGGGAAGTTTGCAGCGGAGATTAGGGATCCGGCGAAGAATGGAGCTAGAGTTTGGTTGGGGACATTC…
DofERF2_4	rna-Dof021103.1	ATGCACAGCCTCGACTCCATCCGGCGCCACCTCCTTGACGATTCAGAGATGTCTTCCTCCGGGGTAACAGCAACTCCCCAGCCCCTCTACAACCGGAGCTCCAGCTTTGGCCGACTAGTCGCCGACCACTGGATCGAGGTCCCCTTCCGCCCGGACGACTCCGACGACATGGTTATCTACCTCACCCTCCACGACGCCTTTAGGCACGGCTGGCTTCCCGAAGGCGGCAGCGCCACAGCCTCCGTTCTTCCGCCTCTGATGAAGCCCGATTCGCCGGATATAGGGGTGCCGGCGAAGGGCAAACACTATCGAGGAGTGAGACAGCGGCCGTGGGGGAAGTTTGCAGCGGAGATTAGGGATCCGGCGAAGAATGGAGCTAGAGTTTGGTTGGGGACATTC…
DofERF34	rna-Dof021694.1	ATGGAGCAATCACTCCCCCATCAATGCCAATCGCTTCTCTCTCCCTCCTCCTCCTCCTCCTCCTCCTCCTGCTCCTCCTCTTCCTCCTCCCCAAAGCCCGAAGAATCCATCAAGCCCAAAAAGCGAAGCAGAGAGGGCAAGCACCCGACATACCGCGGCGTGCGCATGCGCAATTGGGGCAAATGGGTTTCTGAAATCCGCGAGCCGAAGAAGAAATCGCGCATCTGGCTCGGCACTTTTCCCACCGCCGAGATGGCAGCGCGCGCGCACGATGTGGCTTCGTTGACCATCAAAGGGCAATCCGCCTATCTGAATTTCCCTCATCTCGCCGCCGAATTCCCTCGCCCCGCCACCACCTCCCCTAAAGACATCCAAGCCGCCGCCGCCAAGGCGGCTGCT…
DofERF36	rna-Dof007361.1	ATGGAAGAACCCCTCCCCCACCCTTCTGAGCTTATCATCACCTCTTCCTCCTCCTCCTCTTCTTCTTCTTCACCCTCCTCTTCTTCTTCACCCTCCTTTTCTTTCACCTCCACCTCTTCCACCTCCCCTGCCACCCCCACTGAGTCCAAGAAACGCAGCAAAGACGCCAAAGAACCCCCTTCATACCGCGGCGTTCGTATGCGCAATTGGGGAAAATGGGTCTCAGAAATCCGCGAACCTCGGAAGAAATCTCGAATCTGGTTAGGCACTTTCCCCACAGCAGAAATGGCCGCTCGCGCCCACGATGTCGCTGCCCTCACCATCAAAGGCCAATCCGCCTATCTCAATTTTCCAGAACTCGCCGCGGAACTCCCCCGCCCCGCCACCACCACCCCCAAA…
DofERF36_2	rna-Dof016451.1	ATGACAGATCAGGGGAGCTCTTCCGAGCAGGAGAGTTCCCCTTCGTCTTCTTCCTCCTCCAATCGGGCTCCGAAGGCGAACCAGTCCCCTGATTCTGATCAGGTCGGCCGCGCTGCCGCCGACACCGTGAAAAGATCGCGTGACCGGAGCAAACATCCGGTGTACCGCGGTGTACGGATGCGAAGTTGGGGAAAATGGGTGTCTGAAATCCGACAACCGAGAAAGAAATCGAGGATTTGGCTCGGAACATTCCCGACGCCTGAAATGGCGGCGCGCGCGCACGACGTAGCAGCTTTGAGCATTAAAGGAAGCGCGGCCATTCTCAACTTTCCCGAGCTTGCGGCGTCGCTGCCTCGGCCGGCCACCCTCTCCCCGCAAGACGTACAGGCCGCTGCAGCT…
DofERF43	rna-Dof011203.1	ATGGCGGAGCAGCTGAGCTCGTCAGAGCAGCGGAGCAGCATATCTTCCCCTTCGTCCTCATCCCCCTCCTCTTCTTCTCCCTCGCCTCCGGGGATCGCCGCCACTGCGGGTGGAAGCAAGAGAACGCGCGAACAGAGCAAGCATCCAGCATACCACGGAGTTCGCATGCGAAACTGGGGGAAATGGGTTTCAGAAATCAGAGAACCGAGGAAAAAGTCAAGGATTTGGCTCGGGACCTTTCCCACCCCAGAAATGGCGGCGCGCGCCCATGACGTGGCTGCTTTGAACATCAAAGGAAGCGCCGCCATTCTCAACTTCCCGGAGCTAGCGGCATCGCTTCCACGTCCGGCGACTCTCTGCCCCCGCGACGTGCAGGCCGCCGCTGCCAAGGCGGCTGCG…
DofERF48	rna-Dof018071.1	ATGGTTGTTGATAGCACGGAGGATTTGGCTGCAGTTGATGACTTAACTGTCATCAAAGGAAATGTTAATGTAAACAAAGGAAGATCGGTTCTGGAGGAAAACTCTGTTTCGGTTCCTGCTAGAATAAACAGAAGATTAAAGTTAGTTATAGATTTGCTTGACATGAAACGAAGGAGGAGGAGGGACGGACCAGATTCCCTGGCAGAAACCCTTAAAAAATGGAGAGAACTCAATAAAGATTTTGATTCATCTGACAGCGAACGGACCCGTAAGGCTCCTGCCAAGGGCTCAAGAAAAGGGTGCATGAGAGGCAAAGGAGGTCCAGAGAACTCTAATTTCAGCTATCGCGGTGTTAGGCAGCGCACTTGGGGCAAGTGGGTTTCTGAGATTAGAGAACCA…
DofERF53	rna-Dof007402.1	ATGGAAGAAACGAGAAAGGGTGATGGGAAATTTCCAAGTGAGGCTCAAGGAGACGAGAAGCGTAAGCAGAAGGGGAAGGGTCTGAAGCTCGACACGCCGGCGGGGAGACCAGTGGAGTTTGAAACCCCCTCGATGCCTTTTTTTGAAGAGGCACGCGCAGCGGCACTCCGACCACTGAAGAAGATCAGAAGCCCAGGTCGATTCTCTTCTAATCCCTCCTCTCCATCAACCCCAGCTCCAGCGACGGCTTCTCTTCCCCTCCCAATCTTCCCTTTTGCTTACGAAGCTTCACATCCTTCTTCCATGGCATCCTCACTTCTTCCACTTAATCAACAAAAAATGATATCTTTCGCCCAAAACCAGTTCAGTTCCACTCCTCCACCGTCTTCATTGTTTCTA…
DofERF58	rna-Dof026662.1	ATGGAAAGCCCAACTCCCTTCACATCTCCCGGCGAAATCAACTCCACTTTATCGAGCATCCTTCTCTCCGGCACCAACGCCATCGACTCCATCTTCTCCCACCTTCCGCCGCCGACCGCTCTCTCCCCTACAGCAGAGCCTCTCGGCTCCTCCGTCTACCTCCGCCAGACCGAGCTCCTCCTCCGCTTCGGCTACCAGAACCGTGTTGCGGCGGCTGCAGCAGAAGAAGCAGCAATGAAGAAGAAGAAGATGTACAGAGGAGTAAGGCAACGTAATTGGGGCAAATGGGTCGCCGAGATCCGGCTGCCGCAGAACAGGATGCGGCTGTGGCTCGGTACCTACGACTCAGCTGAGTCTGCCGCATATGCTTACGACCGAGCTGCGTACAAGCTTCGCGGC…
DofERF58_2	rna-Dof022275.1	ATGCAAGCACTTGAGCCTTTTATCAAACGTGCTTCCTTCTCATCTCCTTCTCCTCCTTCTCCCTGCTTGGCTTATTCTCCTCCTCAAGCCCCGACCTTTTCTTCCTCTTCTTCCTCCACTTTTTACCCTTCTTTCTCTTCTTCTTCCACCTTATTCCAAAATTCCATTTTGGATTGCCCATCTTCATCGATCGGGCTCACTCACCTGAACCCTGACCAAATCCAGCAAATCCAAGCCCAATTCCATCTCCAGCAGCAGAATCAGATGCAGAATCATATCCTGCTTGATAACGTCCAGGGCTTGCCACCTACCCTGCCTCAGCGACAGAGCTTCCTCAGTCCCCGTCCTGCCCCCATGAAGCACACCACCGCCACACCGCCAAAGCCATTGAAGCTTTTC…
DofERF58_3	rna-Dof023599.1	ATGGCCGCAGCTATAGATATGTATAATAGTATGTTAGATGTCTCCTATGATAATCTCCTAAGTAAGGAACTGACGGAAGCACTTGAGCCTTTTATCAATGGTGTTTCCTCGTCTCCTTCTGCCTCCTTCCCCTTCTGTACCCCTTCTTCTACTACCAAAGTCATCTCCTTTGATTCCTCCCTTGCTTCTCTCCCTCCCTTCCCCTCTTCTCTTTCTTCTTACCAGTTCTCTTATCCTTCGCCAAATCCCAGCTTTGACCGCTCTGTACCATCAAATTGGAATCAGCATGATTCGTTGATCTCAGATAGTCCGATCGGGCTCACCCAACTCGGACCTATCCAGATCCAACAAATCCAAGCTCAACTCCACCGCCACCACAACCACCATCCCCTCGCTCCG…
DofERF61	rna-Dof010263.1	ATGGAAAGAAACACTTTCCTTTCGTTTCTCCCCTTGCTCCACCGTCGTTCTCGAATACTTCGCCAACAATCTCGGCGAGAATTTTCGACATTTCGGATCAAACTTTCTTTTTCATCTCTTTTTTATAATGTCATTGCATCCTCATATATGTCAGGAGAAACTATAGATTTAGAATTTAGGAGTTTGAAAAGACACGATGAAGGGGGAGAGACTGTTCTTCAACAAACGAAAAGCCACCAAAGAGCCCTTTTGATCCCCAAAATACCTCTCGCCGGAATCATGAACCTCCCCATCGCCGAAACCCTAGCTCCATTCACCTCACCGGAGAACATCCCATCCACTCTATCCCAAATCATCCTCTCTGGCTCCAATCCCCTCGACTCCGTCTTCGCCCACATC…
DofERF7	rna-Dof020384.1	ATGATGAGGAAGGGGCGTACGCTGGCTGCCGGAGAAGCTCATCTGACCGATGCACCTCCACAGCCGCCGCCGAAAGAGATACGCTTTCGGGGAGTTCGCAAGCGTCCTTGGGGCCGATTCGCCGCTGAGATTCGCGATCCCTTGAAGAAGACGAGGGTATGGCTCGGCACCTTTGACTCTGCCGAGGACGCAGCTCGCGCCTACGATGTGGCAGCTCGTGAACTCCGCGGTTGTAAGGCAAAGACTAACTTCCCTCCTCTCATCGCCGGTGGTATCCACGTAGACGCGCAGTTTTTCCCGAATCCAGCGCCGACGCCGCCGCGTCCCACATCGAGTAGTCTGAGCAGTACAGTGGAGTCTTTCAGCGGTCCGCGCCTCTCGATCCCCCGGCCGCCTTCG…
DofERF74	rna-Dof004395.1	ATGTGCGGCGGTTCCATCATCTCCGACTTCATCCCCTTCACCTCCGGCCAGAATCTGTCCCGTCGGCATCCCGAAAATCCCAAATCGGCCGATTCCAAAGACTCTGATCCTGTCCCCTCTCAAGAGAAGAAGAAGGTCCGGAAGAACATTTACCGCGGGATTCGGCGTCGGCCATGGGGCAAATGGGCGGCGGAGATCCGCGACCCGAGAAAGGGCGCTAGGGTTTGGCTCGGGACCTACAGTACACCCGAGGACGCCGCTCGAGCTTACGATGTCGCCGCCCGCGAGATCCGCGGCAGGAAAGCCAAGCTCAACTTCCCCGAAGAAGTTCCCGACGTCGCCGGCGTCGATGGCGGCGACGCCTCAAAGAAGCCGCGAGTCGCGCCGGAGGGCTGGTCC…
DofERF74_2	rna-Dof009563.1	ATGTGCGGGGGAGCGTTGATTTCCGACTTCATCCCGTCGGCGAGGCAGCGGCGAGCGACCGGCGACTATCTATGGGCGGATCAGGGAAAGAAGAAGAAAAAGAGAAATGGTGGCCAGAAGATTAGTGAGGCGGAGTTCGACGATGACTTCGAAGCTGATTTCCGGGAGTTCAAGGACGAGGGGGTGGACGAACTGGAGGAGTTTACTTCCGTCGAGCCCTTCGCTTTCCGTCCAAAGCCGGCAACTTTATCACGAGAGGATTCAGCTGTTCTGAAACGCTCTGAATTTGATGGAGATTCTGATAAATCATCCAAAAGGAAGAGGAAGAACCAGTTCAGAGGAATCCGTCAACGTCCATGGGGCAAATGGGCAGCTGAGATTAGAGATCCTCGCAAAGGA…
DofERF74_3	rna-Dof022063.1	ATGTGCGGTGGAGCGATCATATCCGATTTCATTCCGACGCCTAGCTTACGGTCACGGAGAGTGACCGCCCACAATCTATGGCCGGATCTGAGGAAGAATACCAAAGGCGGCCGGAAGATTCGAGCGGCAGAGTTCGTTGACGATTTTGAGGCCGACTTCGAGGAGTTTGAGGGCGAGCCTGAGGAAGACGAAGTGGAGAAGTTAATCGAGGTCAGGCCCGGGGCTTTTCGCACGAAGGCGGCGACTTTTTCCCGTGGGGTTGCAGGAGCTGCTGATAAGCCAGCCACAAGGAAGAGAAAGAATCAATTCAGAGGAATTCGTCAGCGTCCATGGGGTAAGTGGGCAGCTGAGATTAGAGATCCTCGCAAGGGAGAGCGGGTTTGGCTGGGAACATTTGAC…
DofERF74_4	rna-Dof008007.1	ATGTGCGGAGGCGCGATTATCTCCGATTTCATCGCAACAGCGAGACCGCAGAGGGTCACCGCCAACACTCTCTGGCCGGATCTGAGGAAGAAGAAGAAGGGAGGCCGAAAGATTCGATCGGCGGAGTTCGAAGATGATTTTGAGGCTGATTTCCAGGAGTTTGAGGACGAGACTGAGGTGAGCGAAGTGGTCGATGAGTACGACGAAGATGAACTGATTGAGCTAAAGCCGTACGCATTCCGCCAAAATGGGGCGCATTTATCCCGAGGGATCAAAGAGAGTTCAATCATTGGGAAATGCCCACAATTTGATGGACCTGCTGAAAAATCGGCCAAAAGGAAGAGAAAGAACCAGTACAGAGGAATCCGTCAGCGCCCATGGGGCAAGTGGGCAGCTGAG…
DofERF84	rna-Dof006921.1	ATGGCTTCAAGGAAGGGTCGAACACAGGCGGCTGCCTTACCTGCAGCCGCGCCGCCTCTGCCGCCGGGAATGGAGACGCGTTTCCGAGGCGTACGCAAGCGGCCATGGGGTCGCTTCGCCGCCGAGATCCGGGATCCTGGTAAGAAGACGAGAGTCTGGCTTGGCACCTTCGACTCCGCGGAAGATGCTGCACGCGCCTACGACACCGCCGCGCGTGCCTTACGCGGACCTAAGGCAAAGACCAACTTTTCCGCTATTCCTTCCCACGCTTCTACGCTCGGCGGTGGATCCGGATCCGGATCGGTCCCCCTTTCCTTTTTCCATCAACAGCTGCCGCCGCCCGCGAGACCGGCAACGAGCAGTCTGAGCAGCACGGTGGAGTCGTTCAGTGGCCCGCGG…
DofERF9	rna-Dof024995.1	ATGGCCCCCAGAGAGAAGGGAACCGGCGCAGGGAGATCCGGCGGCATGGGCATACCGGCCTCCTGCGACGGCGGCGGGAAGGAGACGCACTTTCGCGGCGTGAGGAAGAGGCCATGGGGAAGATACGCGGCGGAGATTAGGGATCCGGGGAAGAAGAGCCGGGTCTGGCTTGGTACATTTGATACGGCTGAGGAGGCGGCGAGGGCTTATGATGCTGCCGCAAGGGAGTTCAGAGGATCGAAGGCGAAGACCAACTTTCCCTCCGCGGAGAACTACAAGAGTCCTAGTCCGATCGTCAACAATGGAGGAGCAGCCGGCAGTCCTTGCAGCCAGAGCAGCACGGTGGAGTCTTCCATTCGTGAAGCTGTGTCCATTGTGCCGCCCCTTGCGACCCCTCTT…
DofERF98	rna-Dof006399.1	ATGGAGAGAGACGAAAGCGCTGGCAAAGAAACCCGCTACCGCGGCGTCCGGCGGCGTCCGTGGGGGAAATTCGCCGCCGAAATACGCGACTCGTCTCGCCACGGCGCTCGAGTCTGGCTCGGAACTTTCAGTACTGCTGAAGAAGCTGCCCGCGCTTACGACCGAGCTGCTTACTCCATGCGCGGGTCGCTCGCCGTGCTGAACTTCCCCGACGAACGGCATTTGTATGCGGCAGACGCCTCCGCCTCGTCGTCGAGAAATGAGACGAAGAAGGAAGTGATCGAGCTCGAGTGTTTGGACGATAAGGTTTTGGAGGATCTGCTTGATTCGGGGGAGGAGGAGAAGAGTAAT
DofERF98_2	rna-Dof025741.1	ATGGAGGACCAGGACCACCCGGTCCAGTACTCTGCACGCTCCGGCGAAAAACCGGTCCGGTTTCGCGGCGTCCGCCGGCGGCCGTGGGGCAAATTCGCTGCGGAGATACGCGATTCAACTCGCGGCAGCGTTCGGCTTTGGCTTGGAACCTTCGATACCGCTGAGGAAGCCGCAAGAGCCTACGATAGAGCCGCCGTCGCTATGCGCGGTCACCTTGCAATCCTCAATTTTCCCGGCGAGCTGCCGAGTTCCACCACCGCCGGAACTACAGCTAGCCCTGCTTCGAGTTTGCCGGAGATGGATTTAACTGGTTTGAGATCGGTGGCGGGACGAGGGAAGCAAGTGATAGAGCTCGAGTGTTTGGATGATAAGCTATTAGAGGATCTTCTTTATTTAGGA…
DofERF98_3	rna-Dof023752.1	ATGGAGGACCAGGACCACCCGGTCCAGTACTCTGCACGTTCCGGCGAAAAACCGGTCCGGTTTCGCGGCGTCCGCCGGCGGCCGTGGGGCAAATTCGCTGCGGAGATACGCGATTCAACTCGTGGCAGCGTTCGGCTTTGGCTTGGAACCTTCGATACCGCTGAGGAAGCCGCAAGAGCCTACGATAGAGCCGCCGTCGCTATGCGCGGTCACCTTGCAATCCTCAATTTTCCCGGCGAGCTGCCGAGTTCCACCACCGCCGGAACTACAGCTAGCCCTGCTTCGAGTTTGCCGGAGATGGATTTAACTGGTTTGAGATCGGTGGCGGGACGAGGGAAGCAAGTGATAGAGCTCGAGTGTTTGGATGATAAGCTATTAGAGGATCTTCTTTATTTAGGA…
DofERF98_4	rna-Dof021277.1	ATGGCGCCAACAATACTCTTTCAGGCGCAAACACAGTCGCCGGAGACAAATCCTCCGCTGCGGGAAAGAAGCAGCTGCTATATCGGCGTCCGGCGTCGACCGTGGGGGAAGTTCGCGGCGGAGATAAGGGACTCAACGCAACGCGGCAAGCGCGTTTGGCTGGGAACTTTCAAAAGCGCAGAAGAGGCAGCGCTGGTCTACGACCAAGCGGCCTTCTCCACGAGAGGCGAAACGGCAGTGCTCAATTTTCCGGTGGAGAGAGTGAGGGAATCGCTTGAAGGAGAGGAGTTGAATGGAAGCCAGGAGAAGATATCGTTGTCACCATTGCTGGCTATTAAGAAGAAGAATATAGTTCGGGGAAGGAGGTTAAGGGGCCAGTCGGCGCAGATTGGAGCTAAG…
DofESE3	rna-Dof017624.1	ATGCCAAAGCTGCAGAGATACAGAGGAGTGAGGCAGAGGCACTGGGGTTCCTGGGTCTCAGAAATAAGACATCCTTTACTAAAAACTAGAATTTGGCTTGGCACGTTTGAGACAGCTGAAGATGCGGCGAGGGCCTACGATGAGGCGGCTAAGTTCATGTGTGGTGCAAGAGCAAGGACAAACTTCCCGCCGAATTCAAGCTCGGCATCGGCCTTATCGCCTAGCCTTGTGGCTAAGTTGGAGAAGTGCTGCATTGCTTCTCAAGAGGAGATGATAAGAGCTAAAGCAGAGATGGAGAGAGAGGAGATGAAGTGCATGGATGATGAGTTTATTGAGGAGATGATAGAGGAGCTAAGATACTATGGTTCTATGGAGATATCATCCTCCTATTCTTCTTCT…
DofESE3_2	rna-Dof005149.1	ATGCCAAAGTTGCTGAGATACAGAGGAGTGAGGCAGAGGCATTGGGGCTCGTGGGTCTCAGAAATCAGGCATCCTTTGCTAAAAACTAGAATTTGGCTGGGGACCTTCGAGACGGCGGAGGATGCGGCGAGGGCCTACGATGAGGCGGCCAGGCTCATGTGCGGTTCAAATGCGAGGACAAACTTCCCGCCAAATTCGAACTCGGCATCGGCCTTATCGCCGAGCCTTGTTGCGAAGCTGGAGAGATGCTGCATTACATCTCAAGAGGAGATGAGGAGAGCTAAGGCGGAGATGGAAGGGGAGGGAGAAGTATGCATGGATGAGGAGTTCATTGAGGAGATGATAGAAGAGCTCAGATACAATGGGTCTGTTGAGATATCATCATCCTCCTGCTCTTCT…
DofLEP	rna-Dof004439.1	ATGTTCTTTAACTCTCAAACCCTAGGAAGAAGAACTCCAAAACCCTCACATGAAAGCCCCCAATATCCTCCTCAGAATGGTATTCCCCTACTTAACACTTACATCTACCAAACTTCATCTCACCTTCCAACTACTGAAAGAAGAGGAAGAAGAAGATTAGCAGAGCCAGGCAGGTTTCTTGGAGTAAGAAGAAGACCATGGGGAAGATATGCAGCAGAAATAAGAGACCCAGCAACAAAGGAAAGACACTGGCTTGGCACATTTGACACAGCCTATGAAGCAGCATTAGCTTATGACAAAGCTGCAATCTCCTTAAAAGGGGCTCAAGCTAGAACCAACTTCATCTATCCTGACCTTTCCTCCATATCTTCTTTCACTCCTTTCCAAAACCAAACCCTA…
DofPLT4	rna-Dof019391.1	ATGAAGTCCATGAACAATACCAACTGGTTGGGCTTCTCTCTCTCCCCTCAGCTGGGAATGGAAGTTGCTCAAGATCCCCTTAAGCAGACAAATCTTCAAGCTACTCATCAATCTTCACCGGCTAACGCTTCCTCTTTTGTTCCAAGCAACTTTCTTCTTTCTTATCCCCATTTCAGCAGCTCTGGCATTTGCTATGGAGCTGATGGAGAGAATGTAGGGTTTTACTCTCAGCTTTCATCAGTCATGCCAGTTAAGTCTGATGGTTCTCTCTGCATTATGGAAGCCTTCAGCAGATCACAAGAAGGAATGGTGCCATCTCCATCCCCAAAACTGGAAGACTTCCTGGGCTGTGGTCCTAACATGGGGACCCATCCGTTTAGCAACAGTGACAGGGGAGCA…
DofPLT5	rna-Dof009858.1	ATGAGCGAATCGAGAAATTGGCCGGATGCGCCGGAAGTTGGATATACTTACAAAAATCAGATGCCGATTCTGCGGTCCTCGGATAACCAAGGCGAGGGTTTGGAAGTAATGAACTTTGGCGCGCAGGAAACCTATCCGCCACAGAGTGCTACTTCGGGCCCGGCCGCTGGGGAGAATTATGGTTTTTTAGAGGCTGTGAGTGTTGGAAGTGATGCTCAGTCCCCGCAGGCTCATGGAAATGGGCCCTCGCTGAGTGCGACCGAACAAAGAGTGAATTTTCCGCGGAAATCCAGAAAAGATACTCCTTTGCCGAGGGCCGCTGAAATGATAGCCGATGCTGCGCAGGAAGTTTCTTTATCTGAAGTTGCGGGAAAGGAAGGATTGGAGGGTTCGTTAGGA…
DofPLT5_2	rna-Dof026809.1	ATGGCTTCTATGAACAACTGGCTCGGCTTTTCTCTATCTCCTCAGGAGCACTCGCTCTCCACCGAAGAAGCTGACTGCTATGGCTCCAATCCAACCCTAAGGCCTGATGGCTCCTTTTCCATCCTTGAAGCCTTCAACCGCACTTCTAACGATTGGAGTATAAAGAGTTTGGATTTCAAAGGGACCCCTTCGGAGCTCTCCATGATAGTGGACTCGAGCGGGGGAAAGCGTGGAAACATGGAGGATGTTGTTGTCGACGAGCCGAAGCTTGAAGATTTTCTCGGCGGCCACTCATTCTCCGACCATGAGCCAAAGATCGGATCTTTGGCCGGGGATCATTATTTATATTCAAACTGCTCGCTACAAGTTCCAGGAGTTGCGTCTGGTGGTGGAGGGAAT…
DofPLT5_3	rna-Dof005480.1	ATGGTAGTGGGTACGAGCAGTAACCGAATGAATAACCATATGGAATTCGAGGAACCAAAGCTTGAAGACTTTCTCGGAAGCCATTCCTCTTCTGGAGACTATGTGTTCTCCGACTGCAACGACGTGGGAAGCTCTATAGGGCTCTCCATGATTAAGACTTGGTTGAGGAACCAGCCGGTGACGCAGCATGTAGGGGAGGAGAAGAGTTCTGGCGTTGTGTTGGCTGGGAAGCCTGGAGGTCAAAGTAGCTCGCAGGGACTTTCACTCTCGATGAGCACGACTTCACAGTCCAGCTCTGCTTTGACGCTAATGGCGACTAGTAGTGAACGAGGAGGAGGAGGAGGTGAGAGCTCTACGTCGCCGGATAGGGTAGGCTGCGGGGGACAAAGCGCGATGGAA…
DofPLT5_4	rna-Dof002061.1	ATGGTTCCCTGTGCATTATGGAAGCACTTAACAGATCTCAGCAACAAGGTCGGTCTTCCCCTTTTCTGTGTTTCTTTCAATATTTCTTTCTCTTCTGGCCTCTTCCAGCTTCCAAACAAAGTGGCTTATTTTTACTATGTTTCCTGTATGAATGATGATGCAGGAATGGTGCCCTCCCCATCCCCAAAATTGGAAGATTTCTTAGGTGGTGGTCCAAATATGGGGGCCCATCATCAGTATGGGAGCAATGAAAGGGAAGCTATGGCTTTAAGCTTGGACAGCATGTATTATCACCATCATAACCAAGAAGCCAAGGGAAATAGAGACCAGCACCACTCTTTGGAGTTCCTCCAACAACCCTTCAGGCAGCAGAGTTCATATTTCCAGCCGCTGCAGGAC…
DofPUCHI	rna-Dof004440.1	ATGGCTTCCCCAAAAAACCAAACAATTAATCCTCTCAACGTTCAAGAAGAGCAGAATGAACACATGATGAACTTCTCCAATTCCCCGCCATCCCAATCATCAGCTACAGCAGCTTCTTCTCCAACTGAGAGAAGAGGTAGAAGAAAAGCAACAGAACCAGGAAGGTTCCTAGGAGTAAGAAGAAGACCATGGGGAAGATATGCAGCAGAGATAAGAGACCCTACAACAAAAGAAAGGCACTGGCTAGGCACATTTGACACAGCCCATGAGGCAGCTTTAGCTTATGATAGAGCTGCTCTGTCAATGAAAGGTACCCAAGCTAAAACAAACTTCATTTACCCTGATCACAACTCTTCCTTCCACCCTTTCCTCAACCCAGTTTTCCACTCTCAAACCCTA…
DofRAP2.11	rna-Dof023941.1	ATGATGTCCGCTTGTGAAGAACAAAAGATGAAGAAGCAGGCAAGAAAGGGTGACAGCCGCAGCGGCTTCGTCGGCGTGAGGCAAAGGCCGTCGGGGCGGTGGGTGGCGGAGATAAAGGATTCATCGCAACGTATAAGACTATGGCTCGGCACATTCGACACGGCGGAGGAAGCGGCGCGAGCCTACGATGAGGCCGCGCGAGCTTTACGTGGCGATAACACACGCACAAACTTCACGGCAGGAGGTAGCGGCGGTGTTGGAAGCATTGGGTGGCCGGAGTACAGCTACCAAGCAGATCATCTCTCTATGACGGCGAAGGCGAGGCTGAGTAGGAGCATAAGGGGGATGGTGGAGAGGTCGGCGGCACAGAGGCGGTCGACTAGGGTGAGCGACCACCAC…
DofRAP2.11_2	rna-Dof005368.1	ATGGAACTCCAACTCCAAAAACAACAATCTCTCTTATCTCCCATCCAATCAACCAAATTCAAATCCAAATCTAAAGCCGCTGCCGGCGGCAGCGGCGGCAACAAGTTCGTTGGCGTCCGTCAACGGCCGTCGGGGAGATGGGTTTCCGAGATCAAAGACACCACTCAGAAGATCCGCATGTGGCTCGGCACCTTCGAAACTGCCGAGGAAGCCGCCCGGGCCTACGACGAAGCCGCCTGCCTCCTCCGCGGAACCAATACCCGCACCAATTTCTCCACTCGCCGCCCCAACTCCGCCTCCGCCTCCGCCTCCGCCGCTGATTCCCCTCTTGCCACCCGCATCCGTAAACTCCTCCACCACAAGAAACTAGCCAGCGCCGCCGTTGGCAGTGGCAGCAGC…
DofRAP2.11_3	rna-Dof017777.1	ATGGACCTCAACCAAAAAAATCAAATTCCCCACTTTTCACCCCTTCAATCCACCAAATTGAAACCCAAAACAAAACTTATCACCAACTCCGGCGTCGGCGGCCCCGCCAACAAGTTTGTTGGAGTGCGGCAACGTCCCTCCGGCCGATGGGTGGCCGAGATCAAAGACAGCACCCAGAAAATCCGATTGTGGCTTGGCACCTTCGAGACCGCTGAGGCCGCCGCCCTAGCCTATGACGAAGCCGCCTGCCTCCTCCGCGGCTCCAACACCCGCACCAACTTCTCTAACCGCCGCCCCTCCGACGGCTCCGCCTCCGCTGACTCCCCTCTCTCCGCACGCATCCGTAAACTCCTCCATCACAAGAAACTCCCCCTCAACGGAAAAGCCTCTCCCCAGCAC…
DofRAP2.11_4	rna-Dof017743.1	ATGGCTAGGAAGCGCAAATCCCCCAAATCCGACGATGCTGACAACAACTCCTCCTCTACCGCCGCCGCCGCCGACCAAACACCCACCCATCGAGTCCGAAAACGCTTCGTTGGCGTGCGCCAACGTCCTTCCGGCCGTTGGGTCGCCGAAATCAAAGACACCATACAGAAAATAAGAGTTTGGTTAGGAACTTTCGACACTGCCGAAGACGCCGCCCGTGCCTATGACGAAGCCGCTTGCCTTCTCCGAGGCGCCAACACGCGCACCAACTTCTGGCCTTCCACGGCCACCACTCCCGCTCTCCCTTCCCGCATCACCGCCCTTCTCCTCCACCGCCTTAAGGCCAGAGCCTCTGGTTCTACCATGTCTGAAGAAGCCCAAACCCAGGGCCAAGGCCAA…
DofRAP2.11_5	rna-Dof025943.1	ATGGCTAGGAAGCGCAAATCCCCCAAATCCGACGATGCTGACAACAACTCCTCCTCTACCGCCGCCGCCGCCGACCAAACACCCACCCATCGAGTCCGAAAACGCTTCGTTGGCGTGCGCCAACGTCCTTCCGGCCGTTGGGTCGCTGAAATCAAAGACACCATACAGAAAATAAGAGTCTGGTTAGGAACTTTCGACACTGCCGAAGACGCCGCCCGTGCCTATGACGAAGCCGCTTGCCTTCTCCGCGGCTCCAACACGCGCACCAACTTCTGGCCTTCCACGGCCACCACTCCCGCTCTCCCTTCCCGCATCACCGCCCTTCTCCTCCACCGCCTTAAGGCCAGAGCCTCTGGTTCTACCATGGCTGAAGAAGCCCAAACACAGGGCCAAGGCCAA…
DofRAP2.6	rna-Dof022374.1	ATGAAGGTGGCTCAACCAAGCGAGTCTGAGGACATCGAGAGGTTCTTCTCAGAGGGAGAGGAGGAGGTGGAGGCTGGCCCCACCGCGAAAACACCGGAGGTAATTCCGCCGTCGTCGCCACCGCAATCTCCGCCATCTTCTACGGATATGCTTTCCATTATTGATCGGCAGAAGGAGATGTCGGCCATGGTGTCTGCTCTATCCCATGTAGTTTCCAGTGGACACCACACAGACGCCGGCAACCAGGCAGCTGGGACGAGTGGGCGGCTAGTAACTGTTCGATCGCTTCCTTCGAGCCTTTACTCGCCGGCGACGCCATCGTCATCTATCATCTCATTTGGTGACCGCGGGATTAAGAGAGAGAGAGAGGAAGAGAGTTCGGAGTTGAAAATATATCAC…
DofRAP2.9	rna-Dof002405.1	ATGGAAAGGAACTGCTTCTCCCGGCGACCGGCGGTGTCAGAGGAGCGTAGAGGATCGGCGGCGCGGGGTAAGGACCGAGCTTTCAGAGGAGTAAGGATGAGAAAGTGGGGAAAGTGGGTGGCCGAGATAAGAGAACCCAACAAACGTTCAAGGATATGGCTAGGCTCCTACTCCTCTCCGGTCGCCGCTGCCAGGGCTTACGATACCGCTGTCTACCTCCTTAGAGGCCGCTCCGCACTCCTCAACTTTCCCGACGAACTCGCCGCCGACGAGTCCGGTGAAGCCAATACCGCTCTCTCAGCTGCTTCAATCAGAAAGAAAGCCGCCGAGGTTGGGGCTCGCGTCGATGCCCTCCAGCAGCAGAAGCAACAAGCGCCGCCGCTACCTCCACCACCACGC…
DofRAV2	rna-Dof001654.1	ATGGACAGCAGCTCTTGCATAGATGAATCTTCCGCAAGCAGCGACGCCGGCGCCGCCATACTCTCCCCTTCTCCTACCCCGCCGTCACCACCGCCTCCCCTCCAACGCATGGGAAGCGGCACCAGCACGTTAACAATCGCCGAATCATCATCAGAGTCCCGAAAGCTCCCATCTTCCCAGTACAAAGGGGTCGTTCCCCAACCCAACGGCCGCTGGGGCGCTCAGATCTACGAGAAGCACCAACGCGTTTGGCTCGGCACCTTCAACCTCGAACGCGAAGCCGCTTGCGCTTACGACGCCGCTGCCCAACGCTTCCGCGGCCGCGATGCAGCCACCAACTTCCCCCCTCTTTCACCCGACGCACATGAGCTCGCTTTCCTCCTTTCTCGCTCTAAAGCA…
DofSHN2	rna-Dof015584.1	ATGGTGCAAAAGAGGAAGACAAAAGACAGTAGCAGTGATAAAAAAATAGAAGCTTTTGCCTCCTCGTCCTCTTCAACAGCCGCTACCACCATTGAACAGCCTCGAAAGCGCTACATGGGAGTCCGGCAAAGTCCATCGGGGCGGTGGGTGGCGGAGATCAAAGGCACAGCACAGAAGATCCGCCAGTGGCTTGGCACCTTTGACACCGCCGAGGAAGCCGCTCGAGCTTATGATGAGGCTGCCTGCCTCCTCCGTGGCGCCAACACAAGAACCAACTTTTGGCCGCGGTCCTCGGGCTGGCCTGGCGGGTCAGACTCCACATCTTCGATGCTCCCTGCCAAGGTCTTCAACCACCTCCTACGCCACCTCGAAACTCAGCAGGCCGCTCATGCCCAAACA…
DofSHN2_2	rna-Dof012214.1	ATGGACCCAACGGTAAAAATCAACGAAACAGTGTCAAAGCAATTGTCGATATCCATCGGTCAGCAGCAGCGAAAGCGATACACGGGTGTACGCCAGAGCCCGTCGGGCCGGTGGGTGGCGGAGATCAAAGGCACCGCGCAAAAAATTCGCCTTTGGCTGGGCACCTTCGATACAGCAGAGGCCGCCGCCCATGCCTATGATGAGGCCGCTTGCCTCCTCCGCGGCGCCAACACCCGCACCAACTTCTGGCCGCGCAACCAAGGTGGATTTGGCAGTTCAAATACTGCCTCATCATCAGTGCTCTCAACTAAGGTCCTGAACCAGCTCCTCGAACGCTTGGAGGAACAACGGGCTTCCAAGAGTTCACGGCACTGTTTATCGTCTGTGCCGTCAAAGTCG…
DofSMOS1	rna-Dof018230.1	ATGGCTTTAGGGGATCAGCCTCCATGTAGATTTATCAGTACAATGTTCACTTGGAGGAGTAAGTTGACTGTAGAACCTATAGGGGCAAGGCCACCTGAGCAAGGTCCGAGCAAGGCAACTGGAATGGAGTTCGATCAGAATGTCAGACGAATCCTTTCACTATTTGATTCTGAGGCATCACAATTGTCCATGGCGACGGCGTCAGCGTCATCGTCGGAGGCCATCGGGGCAGCCAAGGCGGAAGCCTCCGGGGGAGAATGGCCGACGATTGATGAGCCGCAGCCGGGTGTTGTGTTGAAGAAGGCCAGAAAGGAGAGGGTTTGTACCGCCAAGGAGAGGATCAGCAGGATGCCGCCCTGCGCCGCCGGCAAGAGGAGCTCCATATACCGGGGCATTGGC…
DofSNZ	rna-Dof020320.1	ATGTGGGATCTCAATGAGTCGCCGGACCAGAGAAATGCTGCGATATCCCAAGTCGAGGAGATCTCCTCAGGCGGTTCCGAAGCCATGGTGATGGAGCTTGGAGCGGGGTCTACTGAAAACTCCAGCTCCTCTACCGTCGTGATCGAGCACTCGAACGGTGGAGTCGGCGTTGAGGACTTGTTTGGGTTCGAGGAGAGCTACTCAGGCGAAAGTGAGACGGTAGTGACGCACCAGTTCTTTCCGATTAGTGAACGGAAGCCGGAGTTACCATTGCTTACTTTAGGCGCCGGTGGTATGCCGCCGGAGCAGAACACCAGGTTCGGATTGAAGCTGTCGGAGCCGGCCATGGCCGGCGGCGTTGTCAAGAACATGGTGGTCTCGCAGCCAATCAAAAAGAGC…
DofSOB2	rna-Dof015948.1	ATGGAAGACCAAAACAACCGCACCCACTTTAAGCGCCCAGCAGCCACGTCAGCCACACCGCCACCCAAAGACGCCGCTCGTTACCGCGGCGTTCGCCGCCGGCCGTGGGGGCGCTATGCCGCAGAGATTAGGGACCCCCAGTCTAAAGAACGCCGGTGGCTAGGCACCTTTGACACGGCTGAGCAAGCCGCGTGGGCCTACGATATTGCGGCACGTGCCATGCGTGGCCTCAAAGCCCGCACGAACTTCCACTACCCTCCTCCCCACGCCGCCACCACGCCACAACAGCAGCCGCCGCTGCCCCCGCCGCCTTTTACCTCACATGATTTTCCATGGCCCCACGTCAGCGTCCCCACACCTTCTCCACTTCCTCCTAACGCCTCTCTTCTCTTCCGCAAC…
DofWRI1	rna-Dof027085.1	ATGCTTGATGATTGGTATGGCAATACATATACTATTTTGATCAAGTTAGATGTTTTATGTCAACCAAGACCTGTTGCTTGTTCTTCATGTGCATCAAAAGGGTGTGTTGAATGCAAATGGTGTGGGGGAACTGGCTTTTTTGTCATCGGCAACAACGTGCTCTGCGAAGTTCCTTCCAGAAACACTAGCTGCGTGATTTGTGCGGGGAAGGTAAAGTCTTTGTCCAGAAAGAAAGAATATATTAGGCAGATCAAATTTTCACATTGCCAAAAGCTACATTCAAGCATCAAGATAGCTCAAGAGAAATTCAAGAGGCACAGGTGGACTGGAAGATACGAAGCTCATCTCTGGGATAAGAACTGCTGGAATGAATCCCAAAACAAGAAAGGAAGACAGGGA…
DofWRI1_2	rna-Dof017667.1	ATGGCGAAGAAGAAACAGAGCAACTCTCCTTCCTTCACAGAAACAAACGACAGCAACAGAGGAAGCTTCAAAGGCATTGAAAAGGTGAGGAGGACGAGGAAGTGCGTGCCGAGAGAATCTCCATCTCAGAGAAGCTCGATTTTTCGTGGTGTTACAAGAGAGAGAGTTATACATTTTCAGAAAGATTTTACTAAGGTTTTGATGCGTACAGGAGCATATGATGATGAAGAAGCTGCAGCTCATGCCTACGATTTGGCTGCATTGAAGTACTGGGGACAAGAAACCATACTGAATTTTCCTCTTCTGAACTACACAGGGGAGGTGAAAGAAATGGAAGGACAATCCAAGGAAGAGTATATTGGATCCTTAAGAAGGCATCATCATAATGGAAAATGGGAA…
DofWRI3	rna-Dof019679.1	ATGGAGAAATCAAATTCTTCTTTCTCTTCTCCCTCTCCTCCTCCTATTTCTAAGCCAAGGCACAAGAGAAGCAAGAATGCCCATGCGATCACTGACAAGAACAATGTGGGAGGAAGCACCAGTGCTTGTGGGAAGCGAAGCTCTATCTATAGAGGAGTCACCAGGCATAGGTGGACTGGAAGATATGAAGCTCATCTGTGGGACAAGAATAGCTGGAATCTCATGCATAACAAGAAAGGCAGACAAGGGGCCTATGATGATGAGGAGGCTGCAGCTCATACCTACGACCTTGCCGCACTTAAGTACTGGGGTCCTGATACAGTGCTTAATTTCCCTGCAAACACCTATTTGAAAGAGTTCGAGGAGATGCAGAGCATGTCCAAGGAAGAATACTTGGCT…
DofWRI3_2	rna-Dof002252.1	ATGGCAAAAAGGAAGCAGAATAGCTCCATGACTAACAGTGAAAATACTAACAGCAACAGCAACAGTAGTAACGGATATATGAAGATGAAGAGGACAAGGAAGAGCGTGCCGAGGGAGTCTCCCTTGCAGAGAAGCTCAGTATATCGTGGAGTCACAAGGCACCGCTGGACAGGAAGGTATGAAGCTCATCTCTGGGACAAGAACAGCTGGAATGAATCTCAGAACAAGAAAGGAAAGCAAGGTGCAATATATACAGGAGCTTACCATGATGAGGATGCTGCAGCTCGTGCTTATGACCTGGCTGCATTGAAATACTGGGGCCAAGAAACCATTCTGAACTTTCCTTTATCAGCATATCAGGAAGAGATTAGAGAAATGCAAGGCCAGTCCAAGGAAGAA…
DofWRI4	rna-Dof024820.1	ATGGTGATTTCTTCTCCTCATTCTACTAACACTAAGATTTTCAAAGCCAGTGGTCGCCGCCGTCGACGGAAAAGCTCCGGCGACCTCCCATCGGCTAGCCGCAGCGCCAAAAGGAGCTCCATTTACAGAGGAGTAACCAGGCATAAATTGACTGGGAGGTATGAAGCTCATATCTGGGACAAGAACTACTTGAATAAATCCCAAAACAAGAAAGGAAGACAAGATCTTACAGGAGCTTACGACACTGAAGAGAGTGCAGCTCGAAACTACGACCTTGCTGCTCTGAAGTACTGGGGAACTGATACGACCCTTAATTTTCCTGTGGCGAATTACGACGATGACTACAAGGAAATGCAGGCGATGTCGAAGGAGGACTATTTAGCTTCGTTGCGCCGCCGG…

## Sheet: HXL
Nucleotide sequences of AP2/ERF family members in the HXL individual
HXLABI4	HXLChr13.t701	ATGCCCGTGGATCAGCCTACTACTGCTCCCGTGGTTCAAGCGAAAAAGTTTGTTATTCCTTCAGATAACAGTAATGGGGGAGTGGGAAATATGGAGATGCCTATGGAAGAGTTTGTTACTCCTCCAGATAACGCTGTGGATGGCGTTTGTTTTGGTGCTGGGGTGTATGGCCGTTGGCTGGAGTGTTGTGCACTTTACGTTTATCACGAATCTGGGTGGGTTTTTCAACTGGAAATTGTTATTCATGAAGAAGGAAATGCTGTGGATGAGAAGAATGCTAGGAAGGAGAACGCTACGGATAAATCAGAGGAGCAGAAGCCAGAAAAGAGATTCCCCACTCTCCCCCATCCCCTTCTCCCCCTTCCTCCTCTCAAACTTTTCCTCTTCAGCTTCTCCTAC…
HXLAIL1	HXLChr6.t739	ATGGTTGGTCCAAAGCTGGAAAATTTCTTGGGTGGATATTCAGAGAGCTCCATTAATGAAGATAGTCAAAACACTGTTGAAACAATCTTTTACCCTCACCACCAATTCCAATCGTTTGACCAAGCTCAGAACATCAAGGCAGAATTCCTCATATCCAGTTCTAACTCCATTGACCCAATTTACAATACTGGTCTAGATGGTTCAACCTCTATATCAGAGCTCAAATCATGGCTCCGGCAGAATCCTCCACCTCCACCGCCGGAGACTCAGGTGGCCCTTTCGATTCACCATGACAATAACTTCGAGGATGGACAACATGGCACCGTAGTTTTGAAATCAGTTGCTCGTAAATCCATTGATAATGTTGGACAGAGAACCTCTAAGTATAGAGGTGTAACT…
HXLAIL7	HXLChr19.t90	ATGGTGATTTCTTCTCCTCATTCTACTAACACTAAGATTTTCAAAGCCAGTGGTCGCCGCCGTCGACGGAAAAGCTCCGGCGACCTCCCATCGGCTAGCCGCAGCGCCAAAAGGAGCTCCATTTACAGAGGAGTAACCAGGCATAAATTGACTGGGAGGTATGAAGCTCATATCTGGGACAAGAACTACTTGAATAAATCCCAAAACAAGAAAGGAAGACAAGGAGCTTACGACACTGAAGAGAGTGCAGCTCGAAACTACGACCTTGCTGCTCTGAAGTACTGGGGAACTGATACGACCCTTAATTTTCCTGTGGCGAATTACGACGATGACTACAAGGAAATGCAGGCGATGTCGAAGGAGGACTATTTAGCTTCGTTGCGCCGCCGGAGCAGTGGA…
HXLAIL7_2	HXLChr4.t830	ATGGAGGAGATGCAAAACATGACCAAACCAGAATTCATTGCATCCTTAAGAAGGAAAAGCAGTGGATTTTCAAGGGGCGCTTCCATTTTCAGAGGTGTTACTAGGCATCACCAGCATGGTCGTTGGCAGGCTAGGATAGGCCGAGTTACAGGCAACAAAGATCTCTACTTGGGAACATTTGCCACAGAAGAGGAAGCTGCTGAAGCGTATGATGTTGCAGCAATCAAATTCAGGGGCTCTAATGCGGTCACAAATTTTGAGTTTAGCAGATACAATTTAGAGGCCATCGCCAACTCCGAGCTACCAATTGGTGCAGCCGCCAAAAGAATGAAACAAAAACTCCAGGCCTGCAATAAAACCCATCTTACTATCAGAAGTTCTGCTGCCTCGTTACCTTTT…
HXLAPD1	HXLChr11.t553	ATGGTTAGCATTAGGAGACGCAGATTGTTGGGGCTCTGTTCTGGAAAAAACTCCATTCCAGTTGAGTTGCCTGGACCAATCGAGGGCAGTAATACTGTCGAAAATCTTAATAAAAATGTTAAGCCTTTCAGCATTCATCCCATGCCTTCAGTTGCTTCAAATCATGAAAAGCCAGTAAATCTCTCTGAAACAAGCTTTGGAGCTTCAACCGTGTCTTCTTTTCGCTCACCAAAATTGGAAACAAATAATTATTTTCCAGGTAAAGAAATCAAACGTAGAAGGAGACACCGGAGGAAGTACTATGAAGATCAAGAACCATGCATAATGAGAGGAGTTTATTTCAAAAATATGAAATGGCAAGCAGCAATTAAAGTTGACAAGAAACAGATCCATTTGGGC…
HXLAPD1_2	HXLChr10.t878	ATGGTTAGCCTAAGGAGACGAAGACTATTGGGGCTTTGTTCTGGGAAAAGCTCCATTCCAGTTGAATTGCCAGGCTCCAATGAGAGTAGTGGTGCTCTAAACCTGAGCAGAAATGTGAATCCTTTCAGCATTCATCCTATGCCATTAATTAGCATAAGTCGTGAAAAGCCAACAAATAGTCATGAAATAAGCTTTGGATCTTCAGTTGTGTCTGCTACAAGCTCGCCAAAGGAGGAAATCGATAACTATTTTCCAGGTAAAGATATGAAACACAGAAAGAGATACCGTAGAAAACTCTATGAAGACCAAGAACCATGCGTAATGAGAGGTGTTTATTTCAAAAACATGAAATGGCAGGCGGCTATCAAAGTTGATAAGAAGCAGATCCACTTAGGCACT…
HXLAT1G51120	HXLChr15.t987	ATGTCTGTAGTAGAAGACCTCCCTATAACTGATTCTCTGCCTCCGGTAGATGCTATTGTCTTGGGTATCCCCAATCTAAATTCACCTCAAGAGGCGATTTCTTCTTCTTCCACTACACATAACTCTGTTCCCGCTAAAAATTTTATTTCGCCAAACAAATTTGATGCTCTAAGCATTGAGGAAGAACAAGCACTTCAGTCTGATGATAATGTGCATCATCGCTTTCTCTTTAAAAACTACTGGACAAACATTGATAAGTACTGGGCTATTCTTTTAGACTTCTTCTCTAAACCCTGCAATGGGAATCCTATTTCCCACCTCAGGAATACTTTAAAACTTATCAAGGATGCGGTTAAGAGTGTAGCTGCTTGCTGCGGGACCACACGAATGCTAAGGAAT…
HXLCRF4	HXLChr2.t1243	ATGGAGATACCTAGCCGGATCCATCATCTAGATTTCCCCGATTTGCCGGTGAAGTTCTCGGAGCATATCCTGACGAAGACACGGAAGATGATTTCTGCTGGAAAAACGAGAGGCCTTCGGCGAAGGCTCATACGGATCGTCTTCGCTGACGAGGACGCCACTGATTCGTCATCCAGCGACGAGGATAACGTACCCTTCACCCGACGGCGTGTCAAGAGGCACGTCCACGAAATAGGATTCGAGATCGGACCTCGCTTTCGACGTCCCACGCCGGCGAAGCGCCGTGCGGAAGACCGTGACCCGAAGCGATTCCGCGGAGTTCGGCGGCGGCCGTGGGGAAAGTGGGCGGCGGAGATCCGAGATCCACACCGTAGGAAAAGAGTTTGGCTCGGAACATTC…
HXLCRF4_2	HXLChr9.t828	ATGGAGATCTCACGCCCAAGCCATCGCCTCGACTTTGCCGGCCTTCCGGTAAAGTACTCCGAGTATTTTTCAACAATTAAGAAGAAGACGATGGTCGCCGGAAAACCAAAGAGAATTGATCGCAGAGTTGTTCGGATCTTCTTCACCGACGCCGACGCGACCGATTCGTCTTCCAGCGACGAGGAAGTTGTAAACCCTGCTCCACGGCGAGTAAAGAGGCAAGTGGGTTCAGTATCGCCACGGGCAAATACCACAACGGGGGCTGCTTCACCGGAAACCAACTATTCAAAGAGATTCCGTGGAGTTCGCCGGCGGCCATGGGGTAAATGGGCGGCGGAGATCCGAGATCCGAATCGAAGGAGAAGGATTTGGCTCGGGACGTTTGATACGGCGGAAGAG…
HXLCRF4_3	HXLChr7.t253	ATGGTGGGACCATTGAAATCCAACTGTCAACAGAAGAGTCGTCCCCATCCAGATGCGGCGGCTCGAGATGCGTGTAGCGGGTTACCGGCTCCAGCCAGTGGCCACAGGAATACCCGAGATGAGGAAACCACATTAGTTTCAGGAACAGAGCGAGAAATGGAAAGTAACGACGTGCATGCAATCAAGCACACTGATCGAGTCAGAGTATCTTCAAAATTCATTGGAAAAAAATCCGTCGGAGGTTCGGCGAGATCCTCTGCCGCATTCCCCCGCACGCTCCGTATATTCTGTGACGACCCCGATGCCACGGATTCTTCCGACGACGAAGCCTGCTTCAACCGCCGGCTCATAAAACGGTACATAGAAGAAATCAGATTTGAAGAACGGCCGCTTTCAAAG…
HXLCRF4_4	HXLChr4.t1279	ATGAAGGGTCGCCATCCAAATGCGGCGGCTCGTGATGCGTGTGGTCACGGTGACCGTCACGCGCCGGTAATTACCGGGCACTCCGGTCACACTGTGATTCCGTCCCAGTATTTGTTCGCTTCCGTCTTCCCTACGGCCTACGAGGCTATTCACTGTTCGCGCTCTCTCTTACTCTCTGGTTTCGGATATTCTCGGGGAAGACGAAAGGCAGAGATATCCAAGAAACTGGAAGTCTGTGCGGCTTCTTCAGCGCTTCTCTTCGGTAGTAAAGGACTACGGGTTGCTGCTCCGTTGAAGAGAAGCTGGTCAAAGAATTTCTTTCTCTTTGTATGCACCGTTCTCTTCGGAAACATGGGTGTTCTGTGGTGCTTCTTTGTTTCTCTCCTTCTTATATCTAAT…
HXLDEAR1	HXLChr3.t1025	ATGGAAGAGAGAAAAAAAGAAAGAAGAAGACCGCCGCCGTCGCTGCAGCCTTGCTCGCCTCCGGCGTCGGCAGCGGCGGAGGGAAGTGGAAGAGAGAGACCTTATCGCGGAGTAAGGATGAGAAAGTGGGGAAAGTGGGTGGCTGAAATAAGAGAGCCGAACAAGCGATCGAGAATATGGCTCGGATCGTACTCCACTCCGGTGGCGGCAGCGAGGGCATACGACACCGCTGTCTATCTGCTCCGAGGCCGTTCAGCGCGTCTAAACTTTCCCGACGAGCTCAACGCAGAAGAGGCAACCAGCGGTATCATGGAAGAAGTCGCCGCCGCCACCGCTAGTCTTTCGGCGGCGTCGATCAGGAAGAAAGCAACTGAGGTAGGGGCAAGGGTAGACGCCCAG…
HXLDEAR26	HXLChr5.t379	ATGGTGAAGTCTCAGTCCCCCTCTACCTCTTCCTCCTCTTCCTCGTCCGCCGCCGCTGCCGCCGCCGTCTCCCGCGGCCAGAAATGCAGAAACCAGAAGCAATACAAAGGAGTAAGAATGAGAAGCTGGGGCTCATGGGTCTCCGAAATCAGAGCCCCGAATCAAAAGACTCGAATTTGGCTCGGCTCCTATTCCACTCCGGAAGCCGCCGCCCGTGCGTACGACGCCGCCCTTCTCTGCCTCAAGGGCTCCTCCGCCTCCCTCAACTTTCCCCACTCCTCCCCTCACCACCCCCCTTCCTCCCTCCTCTCCCCCAAATCCATCCAACGCATCGCCGCAGCAGCCGCCGCAGCCGTCAGCACCCCACCGCCTCTCTCGCCGCCATCCTTTTCCTCCACC…
HXLDREB1D	HXLChr6.t1153	ATGGATACAGTAATCGACGAGCTTTTCTTCGAAGAAGACGAGGAAGAATACGCCACCGTGTCTTCCGCCCCTCCTAAGCGCCGCGCTGGCCGAACCAAGTTCCGCGAGACCCGCCATCCCGTTTACAAAGGCGTGCGCCTCCGCGGCGCCGGCAGATGGGTTTGCGAGGTCCGCGAGCCCAATAAGAAGTCCCGTATTTGGCTAGGCACCTTCCCAACCCCGGAGATGGCCGCTCGCGCGCACGACGTCGCCGCCCTCGCCCTCCGCGGCCGACAAGCCTGTCTCAACTTCGCCGACTCCGCCCGCCTCCTCCCTATTCCCCCTGCCCCCGCAAGCCCGCGCTCCATACAGCGCGCCGCCGCCATGGCTGCCGAGGCCTTCCGCCCCAGGCCGGATCAC…
HXLDREB2H	HXLChr13.t593	ATGGCGGAGCCCGAAAGGAAACAAAGAACGAGAAGAAGGCGGGTAGGACCAGAGTCCTTGGCAGAAACTCTTGAAAAATGGAAAGAGCTCAACAAGAAGCTTGATTCATGTGATGTCAAGCGGATCCGCAAGGCTCCTGCCAAGGGTTCAAGAAAAGGATGCATGAGAGGGAAAGGAGGTCCAGAGAACTCCAAATGCAGCTATCGTGGTGTTAGGCAACGTACTTGGGGCAAATGGGTTGCTGAGATTAGAGAACCAAATAGAGGAAATAGACTTTGGCTGGGTACTTTCGCCACAGCCCTTAAGGCAGCTTATGCTTATGATCTGGCAGCAAGAGCAATGTATGGTCCTGGTGCTCGTCTCAACTTTTCCGTAGATCAAATTCCCTCCCCTTCAGAA…
HXLEAT3	HXLChr2.t1153	ATGATACTGGATCTTAACGGGACATTGGGCGCTAACTGGTCGTTCGCGCAGAAGAAGATCCTTCAGGAAGGATCTTGCGGTGGCCAGATGGTTGATTCTGGGTCGTCGAACTCCTCCGTCCTCAATGTCGAGGAGTCTAGCAACATATCTGAAGATGACGTGTCCTCCAGTCACCCTGCCTTCCGGTTTGGTATCCTCAAGGATGCAGTTGAGTTGGAAGAGGAAGTCGACGAGATCAGAGTCACTTCTGATCCCGGCATCGTTACACATCAGCTTTTTCCGCAACATCCGCAGGGTTTTTCAGAGTGGCATTCGGGGAGAACAGTGACGGCGTCGTCGTTGTCCAGGCAGCCTTGGGAGGACCTTATAATCTTCCAGTCTAATGTGCCGGCCGCAGGG…
HXLEAT3_2	HXLChr9.t768	ATGGTGCTAGATCTCAACGTGGCATCTGGTTGCGAGTCGTCGTCGGTGCCGGAGAAGCTCCTGCCAGAAGGATCTGTTGGAGTTCAAATGACCGATTCCGGGACATCGAACTCCTCTGTTCTCAATGCTGAGGACTTAAGTAACATCGGTGACGAGGACTCTTGTTCTAATCGCCCGGCTTTCAGGTTCAGTATCTTGAAGGATGCAGATGAGGTAGAGGAGTACGGGGATGAAATCCGTGTTGCTTCGGAGGCTGACTTGATCACTCATCAGCTATTTCCACCGCAGGCTCAAACTATTTTAGATGGCCCGCGGACTGGAACTACGTTCGCGTCATCTTCGTCCAGGTCGCATTTGATAGACCTCAGCTTCTACCAGACTGATGCGTCGGCAACGGGG…
HXLEAT3_3	HXLChr2.t297	ATGTGGGATCTCAACGGCTCGCCGGATAATATGGTGGGCTCGGAGGGGGACGAAGGCGAGAGTTCATCGCAGAGGAAGGGAAAGGAGCCGGAGTCTGCTGTGTCGACGGAAAATTCAAGCTCGTCGGCGGTTGTCGTAGAGGCCTCCGACGAAGGGGAGGACAACTCTGGCGACAGAGAAGTCGGAAAAATCTTCGGGATCAGCGTCACGGGCGGCCAGCAGCCGTTTGTGACGCGACAGTTCTTCCCCTCTGGCGAGGCAGTGGCGCAGAACTGCGGTGATCCGCCACCGAGGGCGCACTGGGCGGCGGTTCAGTTTCGACCACCGGAATCGGCACCTGCGGCAGCGCCTTCAGGGCAACCGATGAAGAAGAGCCGGCGAGGACCGAGGTCAAGGAGC…
HXLERF#021	HXLChr5.t679	ATGGCTAGAACCATATCAGGCAAAGGAAATTACAAACTTGGTAAAGAGCACACAGAAATGAGTCGCGAGCAGGAGGAAGGAGGAGCTGCGGCCACTTACCGTGGAATTCGCAAGCGGAAGTGGGGGAAGTGGGTTTCCGAAATCCGTGAACCGGGGAAGAAAACCCGAATTTGGTTGGGAAGCTTCGAATCCCCAGAAATGGCGGCGACCGCTCACGACGTCGCGGCCCTCTGGCTCCGCGGCCGAGACGCCCGCCTCAACTTCCCCGATACGGTTCACGACCTCCCTCGCCCGGCCAGCTCCCGGCCCAGCGACATTCGGTCCGCCGCGGCTGAGGCGGCGAAGCGGATCCGGTTCAGGCCCGAGCCGCTTCGGCCTGATCGGTTCTCCACCGGATTG…
HXLERF#025	HXLChr2.t1513	ATGGCCGACCCCAATCAAAAGCCCGACGACGTGGACCCTCCCGTTCCATTGCCGGGAACAGACCGGCCGGCGGGCTACCGTGGCATCCGTTCGCGGAGCGGTAAGTGGGTGTCCGAAATTCGGGAGCCGCGCAAGGCTAACCGCATATGGCTTGGAACCTACCCAACACCAGAGATGGCCGCGGTGGCTTACGATGTGGCGGCGCTCGCGCTACGCGGGGCCGATGCGGTGCTTAATTTCCCCGAAGCAGCCAAGTCACGGCCGGCTCCCGCGTCGAGTACGGCAGCGGATATAAGGGTTGCGGCGGCGGCAGCGGCGGCGGAGTTGAAGGCGAGGCTTGATGCTGGAGGAGCTGGTGGAAGCGGCGCAGGTGGATCGGAGCCGTTACTGGAGATGAAG…
HXLERF1	HXLChr17.t781	ATGGATTCCTCTGTTCTCTTCCACTCTCCATTAATGTCTGAACTATCTTCTGATTCCTCGGTCGACTCCTCATCCACATCTAACTCTTTTCTCCCCTTCAATGTCGATGACTCTGAGGATATGCTCCTCTTCAACATGATGCTCGCCGCTGCCGCCACCACTTTGGGTGGCGCCGCCAATACGTCGAACTCCAACTCGGACTCCGATGCCACCGCCAATCTATTGAAAGAGGAGGAGGTGGAGTCGGCATCGACGCTGAGGCGAGAGCAAATGAGGAGTTATAGAGGGGTTCGTCGGCGCCCTTGGGGGAAATTCGCCGCCGAGATCAGGGACTCAACGAGGAACGGTGTGAGGGTGTGGTTGGGGACGTTTGACACGCCGGAGGCGGCAGCCATGGCC…
HXLERF1_2	HXLChr6.t1614	ATGGATTCTTCTCCGTTCTTCCACTCCACAATCTCCCATCCATCCTCAAAATCTTCACTGGAATCATCTCAGGCACCTCTCCTCCCATTCAACTTCGACGACTCCGATGACATGCTTCTCTTAAACATGATGTTAGTGTCAGCCGATTCGTCAGCCGACGCCAAAGATTCCACTTTTGCCGCCGGGTCTCAGCCAAAAAAGCAGAGCAGAAGCTATAGGGGCGTTCGCCGGCGGCCGTGGGGTAAGTTCGCCGCTGAGATCAGAGACTCGACGCGGCGAGGCGTGAGAGTGTGGTTAGGAACGTTTGACACGCCGGAGGAGGCGGCGCTGGCTTATGACCAGGCTGCCTTCTCCATGAGAGGGCCAATGGCAATGCTGAATTTTCCGGTGGAGAAAGTC…
HXLERF1_3	HXLChr15.t825	ATGGTCATGGCTGTCGTGATTGGGCAGGAGAAATGGAGAGGGGTTAAGGCCAAGCGTGGGAAGAACAGGCGATTCGGGAGTCCTCCGGATGGAGCAATATCGAAAGAAAGGAAAGTTATTTCTCGTGCGACCGCTGAAGAAGATAAAAGGGACGCTAACAGTTTGGTCGACAAACTTCTTTTTTACTGCCCGTCCGTTTGTCCTGTTGAGAGGCCTTACTCAGGAGTCGTCTTCATAAATCGACCGTTGAGCCCGCACGCTGTTGCTCTTCCTATAGCGACGGCGCCTGGTGAAGTGGTCAAGACCGGTCCTCGAGTCCCAAACAAACGCCGTCGCTACACGAACCGTTACACCGGAAGCCACGAATCTTCCCCTCCGACGGCGAAGCAAAGTCCTAAC…
HXLERF105	HXLChr15.t1055	ATGGCCAAGCAAGCCATCTCCGCCCTCGATCTCATCCGCGAACACCTCTTTGGCGACGTTGCCGACACCCTAACTGGATTGGAGTCGCCCAAGCCGCCGCTACCAGTGGTGTCGGCGGACGTTAACCCCATTCCCGGCGACCTCAGCATATCCGACTACCTTCAAGACACCGATGCCGATCCGCTAGGCACCGGGTTCAGATTCCAGGAGCCGGCGCAAACGATGATACGGTTCGGCGGTGACCGGTTCGAGTTTGGCCTCAAGGTCAATGTTCCTCACGCTGCTGCTCCAAAGGTGGAGTGGATAGACGGCGCTGTCGATGAGAACCGGGCGCCGGAGATGTGCGACGGAAACCGGTACCGTGGCGTGAGGCAGAGGCCGTGGGGGAAGTTCGCGGCG…
HXLERF106	HXLChr15.t680	ATGCCGTCCTCAAATTCATCCCCCCTAGATCAACTCTTCGCGGCCGCCGGCACTTCTCTCAACGACATCCTGGAAGCCATCCCCACTCCTCCACCAGTTCCGGCGCCAGCTCCCGCTGACATCACCATCTCCGACTACCTCGACTCCCCTGAACCGTTCACCAGCGAGTTCAGAGTCGTTGACTCGCCCGTTTCGATGATCCGATCCGGCAGAAATACCCCGCCATTCTCGCCTTCCGATCTCCGACTCACTCTCAACATCCCCCGCCCCGCCGCCCTGAAAGTGGAGTGGATCGAGCCATCCGGATCCGGACCCGATTGGATAGAAGGCCGGCGATACCGCGGCGTGCGGCAGCGGCCGTGGGGGAAGTTCGCGGCAGAGATCCGCGATTCCAAACGA…
HXLERF106_2	HXLChr2.t1387	ATGGCCGCCGGATCTCTCTCCGCCCTTGACCGCATCCGCAGACATCTCCTCGACGAACCCCCTGCCTCACTCCTCGACGACCTCCTCGCCGGCCTTCTAACCCCACCACCTTCAGCACCCGTTCCCCCTCAGGCCCATCTCGCTGACCTCTCCGTCTCCGACTACGTCTACCAGATCCCAACCCTGACCCTAAATCCCGCTTCCCCCGGTCCGCGAGCCGAAATGTTCAGATTCAGCGATGCACCGACTTCGATCATTCAGTACAGCGATTCCGAATCCCACCTCCAGCTCACCATCCCCCAAGCCGCTGTTCCTACAGTGGAATGGATCGACGGATCCGGTGGCGATAAGCCGCCGCCGGCTGTGGAACTCGTCGATTGTCGGCGGTACCGTGGCGTA…
HXLERF106_3	HXLChr4.t270	ATGATCCGATTCGGTGGCGATCGATCCGAAATCGGGCTCACGCTCAACATCCCCAACGCCGTCGCTCCGCAGGTGGAGTGGATCAACGGCTCCGACGGCGATCTTCGCCCAGCGGAGCTGTTCGATTTCCATAGGTACCGCGGCGTGCGGCAGCGCCCGTGGGGGAAGTTTGCGGCGGAGATCCGCGATCCCAAGCGCAGGGGATCTAGGGTTTGGCTCGGGACTTTTGATACCGCGATTGAGGCCGCGCGGGCTTACGACCACGCTGCGTTTCAGATGCGCGGCAGCAAGGCGATTCTGAACTTTCCCAATGAGGTTGGAAGCTCGGCCAATTGGGTTCGGCCGGCGATGGCGGTGGAGAAGAGGGGAAGGGAGGACGAGGCGGCGGAAAGGGAGGTT…
HXLERF109	HXLChr5.t157	ATGTGTGATATTCGTTTAATAAGCGACCTCTCTTCATCGTCTGAACGTCAGAAGAAATACCAAACCGAGAAACAAACTCCGCGTTTCAACCGTCGCAACGCACCGCGCGAACCAAACACAAACAACGGTCGCTCCCATCTCATCATTCTCCGGCCACGTTTCAGAAACTCCAGTTACGGCACTTCTATCACTTTCCAAACAATTTCAACCATTCGCCTCCTGTCTGCTGAGCAAGAGACCTCCATCATCGTGGACTCTTTCATCACGTCGTCTCCGGCAAGACCGACGCCGCGGGCCGCACTAACAACCTCCTTTCCGCTCGCCGATACTCATAATCGTCCCAACACGCCACCTGCCTGCTGTTTCATCCGAGGAAACACTATAGAAAAAACCTCCCGC…
HXLERF109_2	HXLChr16.t122	ATGGTGCTCAATCAGCAACTCAACTTCGATAACTCCCAATCTCACTTCCCCGCTTCCTTTTCTCCCATGGAAAGTTCTCCACTTCCTTCGATCGGCTCCCGCCGCCTCTCCCACGACCAAGAAAACTCCATCATCGTCGACGCCCTCGTCCACGTCCTCTCCGGCGAACCCAAACAGACCGCCCCTGCAATCTCCTTCCCCCTCGCCGCCGATCTCCCTCGCTGCCAAGTATGCGGAATCGGCAACGACGGTTGCCTCGGCTGCCATTTCTTCGAATCAACCCCTGCCGAGAAGGCGGAGGGAGGCGGAATCCGAGAACGGATCCGGCGTCGGAAGAAGAAGAATCAGTACCGCGGTGTGCGACAACGGCCATGGGGTAAATGGGCGGCGGAGATTCGC…
HXLERF111	HXLChr9.t614	ATGTGCTTTAAAGTGGCGAATCCACCGGAATTTTCGCCGGCGACGGAAGGGGAGGAGGAAGAGTTGGCGACAGCAGCAACAATGTTCTCGGGTCGGTGGAGGGCGGAAGAGATGTCTGCGATGGTTTCGGCTTTAACACGAGTTGTCTCCGGCGAAGAGCCGGCTATGACCGGTGGCTATTTGGATTCTGCTGGTTCAGCGTCAGCACCACCGTCTTCTTTGTATAATGCTTCTCTGTTATCCCCGCATTCTATGTTTGGTGCGGGTGTTGGCGGTGGCGGAGTGAAGAGAGAGAGAGACGAGGAGTCAGTGATAGGATACTATTCTGGAGCACCAGCCTCCATCTCTCACTCTGCATCCTCCTCGCAAGCTCCGTCAATGGAAGAAACAACTCCTTCC…
HXLERF114	HXLChr18.t777	ATGAGAGGGAAGGAAGAAGAATATGAGTTTAATTTCCCTCACTACACGCCCTCACGTGCGGAATACGACACCTCTGCTATGGTGTCTGCCCTCGCTCACGTGATAGGAGGTGGTGGCGCTGGGGCAGGCGAGCTGGCCGCCGGTGAAGCCATAAACTCAGCAACAGATTTGCCTTCTGAAGCACAAGGCCACGAGAAGGAGAAGAAAAGACACTTCAGAGGTGTCAGGCAAAGGCCATGGGGAAAATGGGCAGCAGAAATCCGAGACCCAAACAAAGCAGCCAGAGTTTGGTTAGGCACGTTCGAAACCGCAGAAGACGCAGCCATGGCTTATGATAACGCTGCTCTGAAGTTCAAAGGCAAAAAAGCAAAGCTCAATTTCCCTGAAAAAGTTCCAAAC…
HXLERF12	HXLChr11.t348	ATGGCGGTCGATACTCTTCGTCTGGGGAAAGAGGCATTCGGCGCGGCCGGCGAGGAAAAGACGACTCCAGCTTCCACCGCTGCAGCAGGCGGCGGCGGCGGCGGCGGCGGAACGAAGGAGGGGCACTACCGCGGCGTGAGAAAGCGGCCGTGGGGAAGATTCGCCGCGGAGATACGCGATCCGTGGAAGAAGACGAGGAAATGGCTGGGTACCTTCGACACTGCAGAGGAGGCCGCGAGGGCTTACGATGAGGCCGCGCGAAACCTCCGTGGCCCCAAGGCTAAGACTAATTTCACAGACGGCGATGTGCCTTCATCGGAGTCGAGCTCGCCGCCGGCGATCTGGACGGCAGCTCAGTGGCCTCCGGCCTTCCCGGACGGCCGAGATCTGGTGATCGTC…
HXLERF12_2	HXLChr19.t261	ATGAACACATTGACCACCAGATCGTGGGCCGGACCCACTAACAACCCCCGCACAAAACATGTGGCGCACGGCACACGCGCGAGCTCCGACCACGCGTGTGCGACCTCCGACGCGGGTCTTTTCATCTCATCCCTCCTTCTTTTTCTACAGGATCAGCTACAAACTCATAACTTCGGCGCCAGCGCTCCCGTGCTGTCCCCCGCTTCACGACACGGGACGGATGCTGGCCACGTGGCAACTGGACAACACCAGACTGCCGCACCTCCCATCACCCACCCATCTATCGACACGCGCCGCTCATCAGTCCGTACAGCAGTGGAGAAAACAAGCAGAGTCAATAAGAAACCCGAGGTGGAGATCGTTCCCCGAAATCGGCTTCCTTTCTTTTCTCATCTCTTT…
HXLERF14	HXLChr6.t115	ATGAAAACCCAATCCCCTTCAACTTCCGGCGGCGGAGATGGCGGCACCGGCGCCGGCACCGCCAGCAAGAAGCCCTTGAAGGGAGTCAGAATGAGGAGATGGGGATCATGGGTGTCCGAGATACGAAACCCCCATCAAAAAAGCCGTATTTGGCTCGGCTCCTACTCCTCGCCCGAAGAAGCCGCCCGTGCCTACGACGCCGCACACCTCTGTCTCAAGAGCTCCTCAGCCTCCCTCCTCTCTCCCAAATCCATCCAACGCATCGCCGCCACCGCCGCCGCCGATACCACCTCATCTCCGTCCCCTGCTGAGCTTATAAAGTCGACGCCTTTATCCGACAATAACTCTTCCTCCGTCGTCGCGAGTGCGGCGGAGGACTCATGTGTTGACTTTGGCGAG…
HXLERF2	HXLChr2.t1385	ATGTACAATCTCACCTTGGAGTCCATCAGGCAACATCTCCTTGATGACGCCGAGATCCCATCCTCCGTCGTCACTTCACCTTCACCTCCAACCTACCTTCGCAGCTCCAGCTTCGGCCGGCTCGTCGCCGATCAGTGGATCGACCTCCCCTTCCGTCCTGACGACTCCGACGATATGGTCGTCTACCTCGCCCTCCACGACGCATTCAGAAACGGATGGTTTCCCGGCGACTCCGGCGCCGCTGGCACCGCTCTGCTGGAGCCGGCGAAGCCGGATTCACCTGATCCGGAGGCGGCGCCGGAGAAGGGGAAGCACTTCCGCGGCGTGAGGCGGCGCCCGTGGGGGAAGTTCGCGGCGGAGATTAGGGATCCGGCTAAGAACGGGGCTAGGGTTTGGTTG…
HXLERF2_2	HXLChr15.t1053	ATGGCAGTGGTTGGTGCTGACGACCTCACGACTCCGGAGCTTTTTAAACTGGACCTTATCCTCCTTTATAAATCCCTCCCGCAAACCAATCTACTTCCACAATCAAACTCCGGCGAGCCGAACGGAATTCTATGCTTAGGTCCAGAGATAAAAATCCTGGAGAAAATGTTCGGCAGCCTTGAGCTTGAACCCATCAGGCATCACCTCCTCGATGTAAAAGAGCTTCCATCCTCCGCGGCAATATCCCCGCCACCGCCGATGTACCGCCGGAGCTTGAGCTTCGGAAGTATAGTTGCTGATCATTGGAGCGACCTCCCCTTCCATGTCGACGACTCCGACGACATGGTCGTCTATCTTACTCTCCACGACGCTTTTAACCACGGCTGGCTTCCCGACGGC…
HXLERF2_3	HXLChr15.t682	ATGGCCACAAAACGTAGAAATCATCGTGCCATTTTAGTGTCATATATGGAGAAGTATGTTGATGATGTTGTGAGAGATTTGATCATCCAGAATTTTCCACTTTTTAATGCCTCCCGGCTATATAAAGTTATAAACCACTTCAGCCCACTTCACCTTCCAAACTTCGCTTCGATTCTCACACCCCAGCTCCATACCCTCACCGGAGGTGAGCACAATCCCAACCCAGAGATGCACAGCCTCGACTCCATCCGGCGCCACCTCCTTGACGATTCAGAGATGTCTTCCTCCGGGGTAACAGCAACTCCCCAGCCCCTCTACAACCGGAGCTCCAGCTTTGGCCGACTAGTCGCCGATCACTGGATCGAGGTCCCCTTCCGCCCGGACGACTCCGACGACATG…
HXLERF36	HXLChr4.t1054	ATGCTGTTACCGACACCTACGGCATTCGATCAAACACAATTGGCGACAACCTCAACCCCTCCACCACCACCGACAACACATCAACCGCCTCAACCAACTCTCTCCTCAAGTCAGGCAGGCCCTACCCCTTCTTTAATTTCTCCTCCACTCTTCCCCCTCACCTTCCCCATCTATTTAGCTGTCTTAAAAGCCCCCATTGACAGTATCTCCAACCACTTCTCCTTCCTCCACCTCCATTCTTATTTCCTCATGGAAGAACCCCTCCCCCACCCTTCTGATCTCATCATCACCTCTTCCTCCTCCTCTTCTTCTTCTTCACCCTCCTCTTCTTCTTCACCCTCCTTTTCTTTCACCTCCACCTCTTCCACCTCCCCTGCCACCCCCACTGAGTCCAAGAAA…
HXLERF36_2	HXLChr11.t962	ATGAGATTGGGGATTCTGCAAGAGAGGAGCGGGAGATCTATTGTGAGAAGGGCTACTGGATTCGGCTTAGAGGAAGAGGTTCGTGGAAGATTGGAGGGATTAGAGGTTGGGTCTTCCGGTTGGAGCAGGAAATGGGAGCTAGGGCAAGTCATGGGAGAGGAATCGGGTGCTTCGTGTGTGTGGAAGAGAGGTAGCGAATGGTTCCACAAAGCCTTCATTCGTTCGGCTTTTAAAGGCGTAAAAAATCAGCTATCAAGGCTGTCGTTGCAGGATTTGTGGGAAGCGATGCGAACAGCGCCGAATCAGCGTGATTTTGGCAAGGTCCTTGTGGCAAGTTTTTTGGCTGAAGGTACTTATACAAGTGGAACAATAATGATCGCAAGCATTGTGGACCCTGAG…
HXLERF48	HXLChr13.t594	ATGGTTGTTGATAGCACGGAGGATTTGGCTGCAGTTGATGACTTAACTGTCATCAAAGGAAATGTTAATGTAAACAAAGGAAGATCGGTTCTGGAGGAAAACTCTGTTTCGGTTCCTGCTGGAATAAACAGAAGATTAAAGTTAGTTATAGATTTGCTTGACATGAAACGAAGGAGGAGGAGGGACGGACCAGATTCCCTGGCAGAAACCCTTAAAAAATGGAGAGAACTCAATAAAGATTTTGATTCATCTGACAGCGAACGGACCCGTAAGGCTCCTGCCAAGGGCTCAAGAAAAGGGTGCATGAGAGGCAAAGGAGGTCCAGAGAACTCTAATTTCAGCTATCGCGGTGTTAGGCAGCGCACTTGGGGCAAGTGGGTTTCTGAGATTAGAGAACCA…
HXLERF48_2	HXLChr2.t566	ATGGCGGAAGAAGAAAGGAAAAAAAGAAGACGAAATAGGTTCACAGGAACAAGCTGTGTAGCTGAAATTCTTTCCAAATGGAAAGATCAGAACAATCAACTGCACACTCTGAACACCCAGCGTGTGAGGAAAGTACCTGCAAAGGGCTCAAAGAAAGGATGCATGACAGGGAAAGGAGGGCCAGAGAATTCACACTGTAAGTATCGTGGCGTGAGGCAACGAACTTGGGGCAAGTGGGTTGCAGAAATTCGAGAGCCGAGACGAGGGTGTCGCTTGTGGTTAGGGACCTATAATACTTCCTTAGATGCTGCTCTTGCCTATGATGAAGCTGCTCGGGCTTTGTATGGATCATATGCTCGTGTCAATCTCCCTGAATCTGTGGTAGATTCAGATGCTCAA…
HXLERF5	HXLChr4.t269	ATGTCGTGCGTATTGGGTAAAGCCACCCAGGCGGTGACTGTATCCCATCTCTCCCCCACCTATAACAAGCCTCGAGCTTTCCACTCTCACTTCTCTGAACTCTCCATGATGGCAACAGAACAAAGCTTCGCCCTCGAACTTATACGCGAACACCTCTTCGGAGATGCAGCCGCCTCCCTCGAAGACTTACTGATTGGCCTCCCTACGCCGCCGCCGGCGACCACCCATTCTTACGGCGATCTCAACATTTCCGACTACCTGGAGCAGACCGAGACCTACTACAACTGTCCGGTCCCCGTTCCCGCTGCCTCCTCCGTTCAAGCTCCCGTCCCCGCTCCCACTGCTGCCCCCGAACCGTACATCGGCGGCTTCAGGTTCCGCGAACCGGCGCAAACAATG…
HXLERF74	HXLChr3.t492	ATGTGCGGCGGTTCCATCATCTCCGACTTCATCCCCTTCACCTCCGGCCAGAATCTGTCCCGTCGGCATCCCGAAAATCCCAAATCGGCCGATTCCAAAGACTCTGATCCTGCCCCCTCTCAAGAGAAGAAGAAGGTCCGAAAGAACATTTACCGCGGGATTCGGCGTCGGCCATGGGGTAAATGGGCGGCGGAGATTCGCGACCCGAGAAAGGGCGCTAGGGTTTGGCTCGGGACCTACAGTACCCCCGAGGACGCTGCTCGAGCTTACGATGTCGCTGCCCGCGAGATCCGCGGCAGGAAAGCCAAGCTCAACTTCCCCGAAGAAGTTCCCGACGTCGCCGGCGTCGATGGCGGCGACGCCTCAAAGAAGCCGCGAGTCGCGCCGGAGGGCTGGTCC…
HXLERF74_2	HXLChr6.t282	ATGTGCGGGGGAGCGTTGATTTCCGACTTCATCCCGTCGGCGAGGCAGCGGCGAGTTACCGGCGACTATCTATGGGCGGATCAGGGAAAGAAGAAGAAAAAGAGAAATGGTGGCCGGAAGATTAGTGAGGCGGAGTTCGACGATGACTTCGAAGCTGATTTCCGGGAGTTCAAGGACGAGGAGGGGGTGGACGAACTGGAGGAGTTTACTTCCGTCGAGCCCTACGCTTTCCGTCCAAAGCCGGCAACTTTATCACGAGAGGATTCAGCTGTTCTGAAACGCTCTGAATTTGATGGAGATTCTGATAAATCATCCAAAAGGAAGAGGAAGAACCAGTTCAGAGGAATCCGTCAACGTCCATGGGGCAAATGGGCAGCTGAGATTAGAGATCCTCGCAAA…
HXLERF74_3	HXLChr16.t271	ATGTGCGGTGGAGCGATCATATCCGATTTCATTCCGACGCCTAGCTTACGGTCACGGAGAGTGACCGCCCACAATCTATGGCCGGATCTGAGGAAGAATACCAAAGGCGGCCGGAAGATTCGAGCGGCAGAGTTCGTTGACGATTTTGAGGCCGACTTCGAGGAGTTTGAGGGCGAGCCTGAGGAGGACGAAGTGGAGAAGTTAATCGAGGTCAGGCCCGGGGCTTTTCGCACGAAGTCGGCGACTTTTTCCCGTGGAGCTGCTGATAAGCCAGCCACAAGGAAGAGAAAGAATCAATTCAGAGGAATTCGTCAGCGCCCATGGGGTAAGTGGGCAGCTGAGATTAGAGATCCTCGCAAGGGAGAGCGGGTTTGGCTGGGAACATTTGACACTCCAGAG…
HXLERF74_4	HXLChr5.t262	ATGTGCGGAGGCGCGATTATCTCCGATTTCATCGCAACAGCGAGACCGCAGAGGGTCACCGCCAACACTCTCTGGCCGGATCTGAGGAAGAAGAAGAAGGGAGGCCGAAAGATTCGATCGGCGGAGTTCGAAGATGATTTTGAGGCTGATTTCCAGGAGTTTGAGGACGAGACTGAGGTGAGCGAAGTGGTCGATGAGTACGACGAAGATGAACTGATTGAGCTAAAGCCGTACGCATTCCGCCAAAATGGGGCGCATTTATCCCGAGGGATCAAAGAGAGTTCAATCATTGGGAAATGCCCACAATTTGATGGACCTGCTGAAAAATCGGCCAAAAGGAAGAGAAAGAACCAGTACAGAGGAATCCGTCAGCGCCCATGGGGCAAGTGGGCAGCTGAG…
HXLERF84	HXLChr4.t646	ATGGGCAGCGAGAAAATTGAATCATGCGAACAGACGGATGCAAGCCTCAAGACTCTCTCGCATCTTCAACCGACCTGCAACCGGCAACTCGCAAGACTTCCGATCGGAGCAACGGCGGCCGCGATGGCTTCAAGGAAGGGTCGAACACAGGCGGCAGCCTTACCTGCAGCCGCGCCGCCTCTGCCGCCGGGAATGGAGACGCGTTTCCGAGGCGTACGCAAGCGGCCATGGGGTCGCTTCGCCGCCGAGATCCGGGATCCTGGTAAGAAGACGAGAGTCTGGCTTGGCACCTTCGACTCCGCGGAAGATGCTGCACGCGCCTACGACACCGCCGCGCGTGCCTTACGCGGACCTAAGGCAAAGACCAACTTTTCCGCTATTCCTTCCCACGCTTCTACG…
HXLERF98	HXLChr17.t782	ATGGAGGACCAGGACCACCCGGTCCAGTACTCTGCACGCTCCGGCGAAAAACCGGTCCGGTTTCGCGGCGTCCGCCGGCGGCCGTGGGGCAAATTCGCTGCGGAGATACGCGATTCAACTCGCGGCAGCGTTCGGCTCTGGCTTGGAACCTTCGATACCGCTGAGGAAGCCGCAAGAGCCTACGATAGAGCCGCCGTCGCTATGCGTGGTCACCTTGCAATCCTCAATTTTCCCGGCGAGCTGCCGAGTTCCACCACCGCCGGAACTACAGCTAGCCCTGCTTCGAGTTTGCCGGAGATGGATTTAACTGGTTTGAGATCGGTGGCGGGACGAGGGAAGCAAGTGATAGAGCTCGAGTGTTTGGATGATAAGCTATTAGAGGATCTTCTTTATTTAGGA…
HXLESE3	HXLChr12.t922	ATGCCAAAGCTGCAGAGATACAGAGGAGTGAGGCAGAGGCACTGGGGTTCCTGGGTCTCAGAAATAAGACATCCTTTACTAAAAACTAGAATTTGGCTTGGCACGTTTGAGACAGCTGAAGATGCGGCGAGGGCCTACGATGAGGCGGCTAAGTTCATGTGTGGTGCAAGAGCAAGGACAAACTTCCCGCCGAATTCAAGCTCGGCATCGGCCTTATCGCCTAGCCTTGTGGCTAAGTTGGAGAAGTGCTGCATTGCTTCTCAAGAGGAGATGATAAGAGCTAAAGCAGAGATGGAGAGAGAGGAGATGAAGTGCATGGATGATGAGTTTATTGAGGAGATGATAGAGGAGCTAAGATACTATGGTTCTATGGAGATATCATCCTCCTATTCTTCTTCT…
HXLESE3_2	HXLChr3.t1162	ATGCCAAAGTTGCTGAGATACAGAGGAGTGAGGCAGAGGCATTGGGGCTCTTGGGTCTCAGAAATCAGGCATCCTTTGCTAAAAACTAGAATTTGGCTGGGGACCTTCGAGACGGCGGAGGATGCGGCGAGGGCCTACGATGAGGCGGCCAGGCTCATGTGCGGTTCAAATGCGAGGACAAACTTCCCGCCAAATTCGAACTCGGCATCGGCCTTATCGCCGAGCCTTGTTGCGAAGCTGGAGAGATGCTGCATTACATCTCAAGAGGAGATGAGGAGAGCTAAGGTGGAGATGGAAGGGGAGGGAGAAGTATGCATGGATGAGGAGTTCATTGAGGAGATGATAGAAGAGCTCAGATACAATGGGTCTGTTGAGATATCATCATCCTCCTGCTCTTCT…
HXLLEP	HXLChr3.t532	ATGGGTCGCCTATTCATTAGTATCTCCTTCTACCTCAACATGTTCTTTAACTCTCAAACCCTAGGAAGAAGAACTCCAAAACCCTCACATGAAAGCCCCAAATATCCTCCTCAGAATGGTATTCCACTGCTTAACACTTACATCTACCAAACTTCATCTCACCTTCCAACTACTGAAAGAAGAGGAAGAAGAAGATTAGCAGAGCCAGGCAGGTTTCTTGGAGTAAGAAGAAGACCATGGGGAAGATATGCAGCAGAAATAAGAGACCCAGCAACAAAGGAAAGACACTGGCTTGGCACATTTGACACAGCCTATGAAGCAGCATTAGCTTATGACAAAGCTGCAATCTCCTTAAAAGGGGCTCAAGCTAGAACCAACTTCATCTATCCTGACCTTTCC…
HXLPLT2	HXLChr5.t74	ATGATTGAACAGAGGGAGTCGCTGGATCCTGAGGAAGTTATTGATTCGTTTATGAATCAGAAGGATCGGTCTCTCTTCTTAAACGACGTTGGAGACGGCTTGTTCGACTCTGAGAAATCTCGAGAATACTGCAACGCCGAATATTTAATCGGTCTGCCTCGTCCAAATGATAGTAGTGCGTTTTCTATGCCTTCCGGATTTGAGACCAGCGCGGTAGCATCTGGACAGCCAGATGCTGATAGGGTAGAGGGACAATCAGCGGGCCATCAGGAAGCTGAAGCTCAAGAAAGTTTTGCTGGACAGAACACCAGTTTTCTAGAAGGTAATTCTATGGAAATTATGCCGGTGGTGCCTGCAAAAAGCGGAGAGAAGAAGGTTGGCACTCTTCTTGCTGCAGCA…
HXLPLT2_2	HXLChr2.t174	ATGGATATGGAGTACTCCTCTCAGAACTGGCTCGCCTTCTCGCTTTCCCCCCACCCCGGCGCCATCTTTGACTCGGACTTGAAAACGGTGGCCTCCGGATTTCCTTGCGGATCGGTGGCGGAGGAGTTGCCGGAGCAGCAGATACTGGAAATTTCGGCAGCTTTATCGGATACGAGGAAGGCCGTCGATACCTTCGGCCACCGGACTTCCATTTACCGCGGCGTCACCAGGCACCGGTGGACGGGGAGGTACGAAGCGCACCTATGGGACAATAGCTGCCGCCGGGAAGGCCAAAGCCGGAAGGGAAGACAAGCTGCTATAACTAAATCTGTTTGTGATTCTGCACCGTCTGATGCTTATCGGAGCGTGGAGATCGAATTAAAAGCTGAAATATTTTTG…
HXLPLT4	HXLChr14.t292	ATGAAGTCCATGAACAATACCAACTGGTTGGGCTTCTCTCTCTCCCCTCAGCTGGGAATGGAAGTTGCTCAAGATCCCCTTAAGCAGACAAATCTTCAAGCTACTCATCAATCTTCACCGGCTAACGCTTCCTCTTTTGTTCCAAGCAACTTTCTTCTTTCTTATCCCCATTTCAGCAGCTCTGGCATTTGCTATGGAGCTGATGGAGAGAATGTAGGGTTTTACTCTCAGCTTTCATCAGTCATGCCAGTTAAGTCTGATGGTTCTCTCTGCATTATGGAAGCCTTCAGCAGATCACAAGAAGGAATGGTGCCATCTCCATCCCCAAAACTGGAAGACTTCCTGGGCTGTGGTCCTAACATGGGGACCCATCCGTTTAGCAACAGTGACAGGGGAGCA…
HXLPLT5	HXLChr6.t609	ATGAGCGAATCGAGAAATTGGCCGGATGCGCCGGAAGTTGGATATACTTACAAAAATCAGATGCCGATTCTGCGGTCCTCGGATAACCAAGGCGAGGGTTTGGAAGTAATGAACTTTGGCGCGCAGGAAACCTATCCGCCACAGAGTGCTACTTCGGGCCCGGCCGCTGGGGAGAATTATGGGTTTTTAGAGGCTGTGAGTGTTGGAAGTGATGCTCAGTCCCCGCAGGCTCATGGAAATGGACCCTCGCTGAGTGCGACCGAACAAAGAGTGAATTTTCCGCGGAAATCCAGAAAAGATACACCTTTGCCGAGGGCCGCTGAAATGATAGCCGATGCTGCGCAGGAAGTTTCTTTATCTGAAGTTGCGGGAAAGGAAGGATTGGAGGGTTCGTTAGGA…
HXLPLT5_2	HXLChr6.t1017	ATGGCTTCTATGAACAACTGGCTCGGCTTTTCTCTATCTCCTCAGGAGCACTCGCTCTCCACCGAAGAAGCTGACTGCTATGGCTCCAATCCAACCCTAAGGCCTGATGGCTCCTTTTCCATCCTTGAAGCCTTTAACCGCACTTCTAACGATTGGAGTATAAAGAGTTTGGATTTCAAAGGGACCCCTTCGGAGCTCTCCATGATAGTGGACTCGAGCGGGGGAAAGCGTGGAAACATGGAGGATGTTGTTGTCGACGAGCCGAAGCTTGAAGATTTTCTCGGCGGCCACTCATTCTCCGACCATGAGCCAAAGATCGGATCTTTGGCCGGGGATCATTATTTATATTCAAACTGCTCGCTACAAGTTCCAGGAGTTGCGTCTGGTGGTGGAGGGAAT…
HXLPLT5_3	HXLChr3.t1451	ATGGCGTCCATAAACAACTGGTTAGCCTTTTCTCTCTCTCCACATGAGACACTCATCCCCAGCGATGATGCTTCTACCGCTGACTGCTTCTGCATTTCCGGCGACTCCTCTTCAGAACCGCCCCTTGGCGCCTCAACCCTAAGAGAAGATGTTCCCTTTGACATCTTGGAAGCAGTCAATAGAACCGACCAACAAAACCAAGATTGGAACATAAAGTGCTTGGACTTCAAAGGGAGCCCTTCTGATCTCTCCATGGTAGTTGGTACGAGCAGTAACCGAATGAATAACCATATGGAAGTCGAGGAACCAAAGCTTGAAGACTTTCTCGGAAGCCATTCCTCTTCTGAAGACTATGTGTTCTCCGACTGCAACGACGTGGGAAGCTCTATAGGGCTCTCC…
HXLPLT5_4	HXLChr1.t1909	ATGAAACCCATGAGCGGTAGTGGTGGTAGTAATAACTGGTTGGGTTTCTCTCTATCCTCTCAAATGAAAATGGAGGTTTCTTGTGCAGAGCAGCAGGATCATCACCACCCAAATCACCAAAGCCATCATCATCATCACCACCACCACCACGAATGCCAGCATCCCACACCTGCTCCTCCTGCTGCAGCTGCATCCAACGGAATGCCAGGCAGCTTCTTTCTTTCTCCGTCCCATCTTAATAACTCGGGGATGTGCTATGGTGTTGAGGGAGTGACTGGAGGAATCTACTCCGAGCTCTCTGTCATGCCACTCAAGTCTGATGGTTCCCTGTGCATTATGGAAGCACTTAACAGATCTCAGCAACAAGGAATGGTGCCCTCCCCATCCCCAAAATTGGAA…
HXLPUCHI	HXLChr3.t533	ATGAAATCCCTCTATTTAAAGAGTCCATGGCTCTCCTCTCCCGAACCACTAGATTCCTCATTGCCTAACTCTATAAGCCACCTTCTACCTTCATCAATGGCTTCCCCAAAAAACCAAAATATTAATCCTCTCAACGTTCAAGAAGAGCAGAATGCACACATGATGAACTTCTCCAATTCCCCTCCATCCCAATCATCAGCTACAGCAGTTTCTTCTCCAACTGAGAGAAGAGGTAGAAGAAAAGCAACAGAACCAGGAAGGTTCCTAGGAGTAAGAAGAAGACCATGGGGAAGATATGCAGCAGAGATAAGAGACCCTACAACAAAAGAAAGGCACTGGCTAGGCACATTTGACACAGCCCATGAGGCAGCTTTAGCTTATGATAGAGCTGCTCTGTCA…
HXLRAP2.1	HXLChr2.t292	ATGAGAAAGTGGGGAAAGTGGGTGGCCGAGATAAGAGAACCCAACAAACGTTCAAGGATATGGCTAGGCTCCTACTCCTCTCCGGTCGCCGCTGCCAGGGCTTACGATACCGCTGTCTACCTCCTTAGAGGCCGCTCCGCACTCCTCAACTTTCCCGACGAACTCGCCGCCGACGAGTCCGGTGAAGCCAATACCGCTCTCTCAGCTGCTTCAATCAGAAAGAAAGCCGCCGAGGTTGGGGCTCGCGTCGATGCCCTCCAGCAGCAGAAGCAACAAGCGCCGCCGCTACCTCCACCACCACGCCCTCGTCCTGATCTCAACGAGCAGCCTAGCCCTGAAACTACAGAGGAAGAACTCAGATTTGAGCATAAGTGGATTCGGGGAAGGGAAGAAAAAAGC…
HXLRAP2.11	HXLChr12.t1045	ATGGCTAGGAAGCGCAAATCCCCCAAATCTGACGACGCCGACAACAACTCCTCCTCCACTGCCGCTGCGGCCGACCAAACACCCACGCATCGAGTCCGAAAACGCTTCGTTGGCGTGCGCCAACGTCCTTCCGGCCGTTGGGTCGCCGAAATCAAAGACACCATACAGAAAATAAGAGTCTGGTTAGGAACTTTCGACACTGCCGAAGACGCCGCCCGTGCCTATGACGAAGCCGCTTGCCTTCTCCGCGGCTCCAACACACGCACCAACTTCTGGCCTTCCACGGCCACCACCCCCGCTCTCCCTTCCCGCATCACCGCCCTTCTCCTCCACCGCCTTAAGGCCAGAGCCTCTGGTTCTACCATGGCTGAAGAAGCCCAAACACAGGGCCAAGGCCAA…
HXLRAP2.11_2	HXLChr12.t1077	ATGGACCTCAACCAAAAAAATCAAATTCCCCACTTTTCACCCCTTCAATCCACCAAATTGAAACCCAAAACAAAACTCATCACCAACTCCGGCGTCGGCGGCCCCGCCAACAAGTTTGTTGGAGTGCGGCAACGTCCCTCCGGCCGATGGGTGGCCGAGATCAAAGACAGCACCCAGAAAATCCGATTGTGGCTTGGCACCTTCGAGACCGCTGAGGCCGCCGCCCTAGCCTATGACGAAGCCGCCTGCCTCCTCCGCGGCTCCAACACCCGCACCAACTTCTCTAACCGCCGCCCCTCCGACGGCTCCGCCTCCGCTGACTCCCCTCTCTCCGCACGCATCCGTAAACTCCTCCATCACAAGAAACTCCCCCTCAACGGAAAAGCCTCTCCCCAGCAC…
HXLRAP2.6	HXLChr8.t1023	ATGTTGCAGAACCTAAAATCTACACAATTAATTTACAAAATTCTTCTCTTAAACTGTGACAACGTGGCGCGGCAAAGCGAATCCGATGATATTGAGAGGTTTCTCTTGGCGGGAGCGGAGGAGGAGGAGGTGGAGCAGACCGCCAATACGGCGGAGGTGACGGTGGCGGTGCCTCCGCCACTGCCGGCGGCTACTTCTCTGTCCATGTTTTCGAATTTTGATAGAGAGATGGAGATGTCGGTGATTGTTTCCGCTCTCACCCATGTTGTGGCTGGTGATCATCAAGCAATCAACGTCGGCGGAGGCGTAGAGCATTTTGTGGCCAGCGGCTGGCCAGTTTCGGGTTCTTCTATGGGATGGGGTTGCGGAGTTAAGAGAGAGAGGGAGGAGATGTCGCCG…
HXLRAP2.6_2	HXLChr5.t570	ATGTGCATTATCAAGGTGGCGAACCCGAGCGAGTCAGATGATATTAAGAGGTTCTTCTCTGCGGGAGAGGAGGAGGAAGAAGAAGAAGCGGGATCCACCGCCCAAACAGCTGATGTAACGGTCGCGGCCGCTCAAACAGCTGATGTAAAGGTCGCGGCTTATAAGTCATCGGCGCCGCCGGTATTTGGGCTGCTATCTAGATTTGGTGGGGAGCAGGAGATGTCGGTTATAGTATCGGCTTTAACACGTGTTGTTACCGGCAGTGAGCAGCCGGCGGGGTGCCGTTGCGGTAGCGGGATTAAGAGAGAGAGGGAGGAGCTCATGAGTCCGAAGCTTGCGAGGCATTACACAGGCTTCTTAGCAGGGGAGTCTTCTTCGAGTTCTGCAGCACAGAAGCGT…
HXLRAP2.6_3	HXLChr16.t600	ATGAAGGTGGCTCAACCAAGCGAGTCTGAGGACATCGAGAGGTTCTTCTCAGAGGGAGAGGAGGAGGTGGAGGCTGGCCCCACCGCGAAAACACCGGAGGTAATTCCGCCGTCGTCGCCACCGCAATCTCCGCCATCTTCTACGGATATGCTTTCCATTATTGATCGGCAGAAGGAGATGTCGGCCATGGTGTCTGCTCTATCCCATGTAGTTTCCAGTGGACACCACACAGACGCCGGCAACCAGGCAGCTGGGACGAGTGGGCGGCTAGTAACTGTTCGATCGCTTCCTTCGAGCCTTTACTCGCCGGCGACGCCATCGTCATCTATCATCTCATTTGGTGACCGCGGGATTAAGAGAGAGAGAGAGGAAGAGAGTTCGGAGTTGAAAATATATCAC…
HXLRap2.6L	HXLChr11.t775	ATGGACCATAAAAGGGAAGCCCACGTCGGGGCATTTTCCACCCTTCCCTTTCTCTCCTTCTCTCTTGACTCCTGCAGAGATGGACGGAAACCGGTGACAGGCGGTGGCAAAACAGCGAGTGTTTGTGAGAAGATAACCAAAGTGGATCGAAGGCATGGGAAGAGGCCTCTTTCTGCTACGGTCAAGGAAGAAAAGGAGAAAGAAGCCGAACAAATGTTTTCTCACTACACTTCCTCACGTGCCGACTACGACACCTCAGCCATGGTCTCTGCCCTAGCTCACGTGATCGCCGGCGGATCTTCTGCTGGCGAAGCTCAAAGCCAGGCAACAACTTCGCCGCCGCTGAGGGCAGCGGCAGCAGCAACTAGTGTTGAGTCGATGGTGAGAGATCCCAGTCAA…
HXLRAP2.9	HXLChr12.t865	ATGAAGCCAGAGATGGGGAGGAAAGAGGTCGGAAGAACGCCGCTGGTGCCTTCGCCGCCGACGCCGCCTTCCGCGGGTGGAAGGAGAGAGAAACAGTTCCGGGGAGTAAGGATGAGAAAGTGGGGGAAGTGGGTGGCGGAGATAAGAGAGCCGAACAAACGGTCTAGGATATGGCTTGGATCCTACTCGACTCCGGTGGCGGCAGCGAGGGCTTACGACACAGCCGTTTATCTCCTGAGAGGACGCTCAGCTCGGCTTAACTTCCCGGAGGAGATCGAAGTCGAGGAGGTGACAAACGATTTCAACAGCGGAATCACGGCAGCTTCTATTAGGAAGAAGGCTTCAGAGGTTGGGGCAAGAGTGGACGCTCTGCAGGCGGGCGTCATCCCGCAGCCTCCG…
HXLRAV2	HXLChr11.t414	ATGGAAACCACCTCCTGCATCGACTCGTCCTCCACCACCATCGACCTCCCCTCCCCTCCCCTTCAACGCATGAGCAGCGGCGTCAGCGCTGTCACCAGCCCCGGCGCTACCACGATCTCTTCCGAACACTCCACCGAAGCAGAGTCCAAAAAACTCCCCTCTTCCCAATACAAAGGCGTCGTCCCCCAACCCAACGGCCGCTGGGGGGCTCAGATCTACGAAAAGCACCGCCGCGTCTGGCTCGGCACCTTCAATCTCGAACAAGACGCTGCCCGGGCCTACGACCTCGCCGCTCAACGCTTCCGCGGCCGCGACGCCATCACCAACTTCCCCCCTCTCTCCCTCTCCTCCGATCCTCACCAACTCTCCTTCCTCCTCTCCCGCTCCAAAGCAGAAGTC…
HXLSHN2	HXLChr11.t125	ATGGTGCAAAAGAGGAAGACAAAAGACAGTAGCAGTGATAAAAAAATAGAAGCTTTTGCCTCCTCGTCCTCTTCAACAGCCGCTACCACCATTGAACAGCCTCGAAAGCGCTACATGGGAGTCCGGCAAAGTCCATCGGGGCGGTGGGTGGCGGAGATCAAAGGCACAGCACAGAAGATCCGCCAGTGGCTTGGCACCTTTGACACCGCCGAGGAAGCCGCTCGAGCTTATGATGAGGCTGCCTGCCTCCTCCGTGGCGCCAACACAAGAACCAACTTTTGGCCGCGGTCCTCGGGCTGGCCTGGCGGGTCAGACTCCACATCTTCGATGCTCCCTGCCAAGGTCTTCAACCACCTCCTACGCCACCTCGAAACTCAGCAGGCCGCTCATGCCCAAACA…
HXLSHN2_2	HXLChr7.t1100	ATGGACCCAACGGTAAAAATCAACGAAACAGTGTCAAAGCAATTGTCGATATCCATCGGTCAGCAGCAGCGAAAGCGATACACGGGTGTACGCCAGAGCCCGTCGGGCCGGTGGGTGGCGGAGATCAAAGGCACCGCGCAAAAAATTCGCCTTTGGCTGGGCACCTTCGATACAGCAGAGGCCGCCGCCCATGCCTATGATGAGGCCGCTTGCCTCCTCCGCGGCGCCAACACCCGCACCAACTTCTGGCCGCGCAACCAAGGTGGATTTGGCAGTTCAAATACTGCCTCATCATCAGTGCTCTCAACTAAGGTCCTGAACCAGCTCCTCGAACGCTTGGAGGAACAACGGGCTTCCAAGAGTTCACGGCACTGTTTATCGTCTGTGCCGTCAAAGTCG…
HXLSNZ	HXLChr14.t1186	ATGTGGGATCTCAATGAGTCGCCGGACCAGAGAAATGCTGCGATATCCCAAGTCGAGGAGATCTCCTCAGGCGGTTCCGAAGCCATGGTGATGGAGCTTGGAGCGGGGTCTACTGAAAACTCCAGCTCCTCTACCGTCGTGATCGAGCACTCGAACGGTGGAGTCGGCGTTGAGGACTTGTTTGGGTTCGAGGAGAGCTACTCAGGCGAAAGTGAGACGGTAGTGACGCACCAGTTCTTTCCGATTAGTGAACGGAAGCCGGAGTTACCATTGCTTACTTTAGGCGCCGGTGGTATGCCGCCGGAGCAGAACACCAGGTTCGGATTGAAGCTGTCGGAGCCGGCCATGGCCGGCGGCGTTGTCAAGAACATGGTGGTCTCGCAGCCAATCAAAAAGAGC…
HXLWRI1	HXLChr13.t772	ATGGCGACGGCGTCAGCGTCATCGTCGGAGGCCATCGGGGCAGCCAAGGCGGAAGCCTCCGGGGGAGAATGGCCGACGATTGATGAGCCGCAGCCGGGTGTTGTGTTGAAGAAGGCCAGAAAGGAGAGGGTTTGTACCGCCAAGGAGAGGATCAGCAGGATGCCGCCCTGCGCCGCCGGAAAGAGGAGCTCCATATACCGGGGTGTCACCAGGCATATCTCTTTCTCATCAGTTGTGGCTCACCTTTGGGATAAAAGTACTTGGAATCAAAATCAAAATAAAAAAGGAAAACAAGGTGCATACGATGATGAGGAGGCTGCTGCTAGAGCTTATGATCTTGCTGCATTGAAATATTGGGGCGCTGGAACTCTTATTAATTTTCCTGTTAGTGATTATGCA…
HXLWRI1_2	HXLChr12.t962	ATGGCGAAGAAGAAACAGAGCAACTCTCCTTCCTTCACAGACACAAACGACAGCAACAGAGGAAGCTTCAAAGGCATTGAAAAGGTGAGGAGGACGAGGAAGTGCGTGCCGAGAGAATCTCCATCTCAGAGAAGCTCGATTTTTCGTGGTGTTACAAGGCACAGGTGGACTGGAAGATATGAGGCTCATCTATGGGATAAGAATTGCTGGAATTATTCACAAAACAAGAAAGGAAGACAAGGAGCATATGATGATGAAGAAGCTGCAGCTCATGCCTACGATTTGGCTGCATTGAAGTACTGGGGACAAGAAACCATACTGAATTTTCCTCTTCTGAACTACACAGGGGAGGTGAAAGAAATGGAAGGACAATCCAAGGAAGAGTATATTGGATCCTTA…
HXLWRI1_3	HXLChr3.t1209	ATGGCGAAGAAGAAGCCGAACAGCTCTGCGTCAAACCACGAGAGCAATGAAACTACCAGATCAGAGAGCAACAATGGCGTTGAGAAGATGAAGAGGACGAGGAAAAACGTGCCGAGAGAAACTCCCTCTAAGAGAAGTTCAGTTTACCGCGGTGTAACCAGGCATAGGTGGACTGGAAGATACGAAGCTCATCTCTGGGATAAGAACTGCTGGAATGAATCCCAAAACAAGAAAGGAAGACAGGGAGCATATGATGATGAAGCAGCAGCAGCAAGAGCTTATGATTTAGCTGCATTGAAGTACTGGGGCCAAGAAACCACCCTGAATTTTCCTCTGCTAAACTATCAAGAAGAGCTGAAAGCAATGGCAGGCCAATCCAAGGAAGAGTATATTGGATCT…
HXLWRI3	HXLChr14.t567	ATGGAGAAATCAAATTCTTCTTTCTCTTCTCCCTCTCCTCCTCCTATTTCTAAGCCAAGGCACAAGAGAAGCAAGAATGCCCATGCGATCACTGACAAGAACAATGTGGGAGGAAGCACCAGTGCTTGTGGGAAGCGAAGCTCTATCTATAGAGGAGTCACCAGGCATAGGTGGACTGGAAGATATGAAGCTCATCTGTGGGACAAGAATAGCTGGAATCTCATGCATAACAAGAAAGGCAGACAAGGGGCCTATGATGATGAGGAGGCTGCAGCTCATACCTACGACCTTGCCGCACTTAAGTACTGGGGTCCTGATACAGTGCTTAATTTCCCTGCAAACACCTATTTGAAAGAGTTCGAGGAGATGCAGAGCATGTCAAAGGAAGAATACTTGGCT…
HXLWRI3_2	HXLChr2.t140	ATGACTAACAGTGAAAGTACTAACAGCAACAGCAACAGTAGTAACGGATATATGAAGATGAAGAGGACAAGGAAGAGCGTGCCGAGGGAGTCTCCCTTGCAGAGAAGCTCAGTATATCGTGGAGTCACAAGGCACCGCTGGACAGGAAGGTATGAAGCTCATCTCTGGGACAAGAACAGCTGGAATGAATCTCAGAACAAGAAAGGAAAGCAAGGAGCTTACCATGATGAGGATGCTGCAGCTCGTGCTTATGACCTGGCTGCATTGAAATACTGGGGCCAAGAAACCATCCTGAATTTTCCTTTATCAGCATATCAGGAAGAGATTAGAGAAATGCAAGGCCAGTCCAAGGAAGAGTATATTGGGTCTTTGAGAAGAAAGAGTAGTGGATTCTCCAGA…

## Sheet: TM
Nucleotide sequences of AP2/ERF family members in the TM individual
TMABI4	TMChr13.t326	ATGGATTCCTCCTCGAACCAACCCTCCCCAATAGAACAGTACCCTCTTTCCCATCCCAACAGTCCTACAAGCAGCGGCAGCAGCGGCGGCTCCAGAAAAGTCCGTAGAGGTAAAGGCGGTCCTGACAACTCCAAGTTCCGCTACCGCGGCGTTCGCCAACGCAGTTGGGGAAAATGGGTAGCTGAGATCCGAGAGCCGAGAAAACGCACGCGCAAATGGCTTGGAACTTTCTCTACGGCCGAAGAAGCTGCCCGCGCTTACGACCGCGCCGCTCTAATTCTGTACGGCCCCCGCGCTCAGCTAAATCTCCAACCCTCCTCTTCCAATAGCTCCACAGACGGTGCTAATGGCCGTAATTCCTCTTCTTCCTCTTCTAGCACCTCTTCATCAACCACTACG…
TMAIL1	TMChr6.t759	ATGGTTGGTCCAAAGCTGGAAAATTTCTTGGGTGGATATTCAGAGAGCTCCATTAATGAAGATAGTCAAAACACTGTTGAAACAATCTTTTACCCTCACCACCAATTCCAATCGTTTGACCAAGCTCAGAACATCAAGGCAGAATTCCTCATATCCAGTTCTAACTCCATTGACCCAATTTACAATACTGGTCTAGATGGTTCAACCTCTATATCAGAGCTCAAATCATGGCTCCGGCAGAATCCTCCACCTCCACCGCCGGAGACTCAGGTGGCCCTTTCGATTCACCATGACAATAACTTCGAGGATGGCCAACATGGCACCGTAGTTTTGAAATCAGTTGCTCGTAAATCCATTGATAATGTTGGACAGAGAACCTCTAAGTATAGAGGTGTAACT…
TMAIL7	TMChr4.t930	ATGGAGGAGATGCAAAACATGACCAAACCAGAATTCATTGCATCCTTAAGAAGGAAAAGCAGTGGATTTTCAAGGGGCGCTTCCATTTTCAGAGGTGTTACTAGGCATCACCAGCATGGTCGTTGGCAGGCTAGGATAGGCCGAGTTACAGGCAACAAAGATCTCTACTTGGGAACATTTGCCACAGAAGAGGAAGCTGCTGAAGCGTATGATGTTGCAGCAATCAAATTCAGGGGCTCTAATGCGGTCACAAATTTTGAGTTTAGCAGATACAATTTAGAGGCCATCGCCAACTCCGAGCTACCAATTGGTGCAGCCGCCAAAAGAATGAAACAAAAACTCCAGGCCTGCAATAAAACCCATCTTACTATCAGAAGTTCTGCTGCCTCGTTACCTTTT…
TMAPD1	TMChr11.t590	ATGGTTAGCATTAGGAGACGCAGATTGTTGGGGCTCTGTTCTGGAAAAAACTCCATTCCAGTTGAGTTGCCTGGACCAATCGAGGGCAGTAATGCTGTCGAAAATCTTAATAAAAATGTTAAGCCTTTCAGCATTCATCCTATGCCTTCAGTTGCTTCAAATCATGACAAGCCAGTAAATATCTCTGAAACAAGCTTTGGAGCTTCAACCGTGTCTTCTTTTAGCTCACCAAAATTGGAAACAAATAATTATTTTCCAGGTAAAGAAATCAAACGTAGAAGGAGACACCGGAGGAAGTACTATGAAGATCAAGAACCATGCATAATGAGAGGAGTTTATTTCAAAAATATGAAATGGCAAGCAGCAATTAAAGTTGACAAGAAACAGATCCATTTGGGC…
TMAPD1_2	TMChr10.t1031	ATGGTTAGCCTAAGGAGACGAAGACTATTGGGGCTTTGTTCTGGGAAAAGCTCCATTCCAGTTGAATTGCCAGGCTCCACTGAGAGTAGTGGTGCTCTAAACCTGAGCAGAAATGTGAATCCTTTCAGCATTCATCCTATGCCATTAATTAGCATAAGTCGTGAAAAGCCAACAAATAGTCATGAAATAAGCTTTGGATCTTCAGTTGTGTCTGCTACAAGCTCGCCAAAGGAGGAAATCGATAACTATTTTCCAGGTAAAGATATGAAACACAGAAAGAGATACCGTAGAAAACTCTATGAAGACCAAGAACCATGCGTAATGAGAGGTGTTTATTTCAAAAACATGAAATGGCAGGCGGCTATCAAAGTTGATAAGAAGCAGATCCACTTAGGCACT…
TMCRF11	TMChr10.t964	ATGTCGGGACCTCAGAGACAGCTCCTGATCCAGGACGTGATGCGAGCAAAGATAAAGAAGAAGGCCACCGCCGTCCGGAAATTTGAATCGAAGCCCATGAGAAGGATCCGCGTACTGTTGAACGACCCTGACGCGACGGATTCTTCTGGCGACGAAGACGATCTCTTCCCTGTTCTTAACCTGAAAAAGCGCGTCGTCCGTGAGATCGCGCTCCTTCCTTTCCGTCTCAACCCTATATCTTCTTCTTCTTCGTCCACCTTTACCATCGACGGTCCCGAAAACCCGAAAAAGCTGAAAACCCTAAAGCTCCGGCGCATCGCTCCCACCACCTCCTCCCCACGTTTCAAAGGCGTTCGTCAGCGGCGTTGGGGAAAATGGGCTGCTGAAATCCGCGACCCG…
TMCRF4	TMChr2.t1333	ATGGAGATACCTAGCCGGATCCATCATCTAGATTTCCCCGATTTGCCGGTGAAGTTCTCGGAGCATATCCTGACGAAGACACGAAAGATGATTTCTGCTGGAAAAACGAGAGGCCTTCGGCGAAGGCTCGTACGGATCGTCTTCGCTGACGAGGACGCCACTGATTCGTCATCCAGCGACGAGGATAACGTACCCTTCACCCGACGGCGTGTCAAGAGGCACGTCCACGAAATAGGATTCGAGATCGGACCTCGCTTTCGACGTCCCACGCCGGCGAAGCGCCGTGCGGAAGACCGTGACCCGAAGCGATTCCGCGGAGTTCGGCGGCGGCCGTGGGGAAAGTGGGCGGCGGAGATCCGAGATCCACACCGTAGGAAAAGAGTTTGGCTCGGAACATTC…
TMCRF4_2	TMChr9.t854	ATGGAGATCTCACGCCCAAGCCATCGCCTCGACTTTGCCGGCCTTCCGGTAAAGTACTCCGAGTATTTTTCAACAATTAAGAAGAAGACGATGGTCGCCGGAAAACCAAAGAGAATTGATCGCAGAGTTGTTCGGATCTTCTTCACCGACGCCGACGCGACCGATTCGTCTTCCAGCGACGAGGAAGTTGTAAACCCTGCTCCACGGCGAGTAAAGAGGCAAGTATACGAAATCGGTTTCCAGGTGGGTTCAGTATCGCCACGGGCAAATACCACAACGGGGGCTGCTTCACCGGAAACCAACTATTCAAAGAGATTCCGTGGAGTTCGCCGGCGGCCATGGGGTAAATGGGCGGCGGAGATCCGAGATCCGAATCGAAGGAGAAGGATTTGGCTCGGG…
TMCRF4_3	TMChr7.t275	ATGGAAAGAAACGACGTACATGCAATCAAGCACACTGATCGAGTCAGAGTATCTTCAAAATTCATTGGAAAAAAATCCGTCGGAGGTTCGGCGAGATCCTCTGCCGCATTCCCCCGCACGCTCCGTATATTCTGTGACGACCCCGATGCCACGGATTCTTCCGACGACGAAGCCTGCTTCAACCGCCGGCTCATAAAACGGTACATAGAAGAAATCAGATTTGAAGAACGGCCGCTTTCAAAGACGATTGGAAAGAAGAAAAAGAAAAAGAATTCGCCGGAGATGTTCCAGTCGCCGGACGAGGTTCCGAGATACCGCGGCGTACGGCGAAGGCCGTGGGGGAAATTCTCGGCGGAGATACGTGATCCAGCGCGCCGTGTCCGGATATGGCTCGGCACT…
TMCRF4_4	TMChr1.t646	ATGATGGAAAAGAAAAACTTAGATCCGATCAAGCACTCAGTTCACATCGAGGTGACCTCAAGGCCGCTAAGTACAACGCATCAACAGTCACGAACTGTTCGATTCTTCTGTGAAGATATCGATGCCACTGATTCGTCCGACGATGATACCTGCTTTAACCGCAGAAGAGTGAAGCGCTATGTGCAAGAAATCAAGTTCGAGCTTCAGCCGTCCACTGCAACCAGCTCTGCTAAGGTTAAGTCAGGCAAGGCAAGCGCAGGGCAGAGGAAGAAGAAGGTCGCGGCCTCATCTGAGAAACACCAGCCGATGCCTACGATTCCAAAGTTCCGCGGCGTCCGGCGGCGGCCGTGGGGTAAATTCGCTGCGGAGATTCGAGACCCCACGCGGCGGATTCGGGTC…
TMCRF4_5	TMChr4.t1416	ATGGAAGGTCAATACTTTGCTCCGCTTAATCACACAGTTCACCTCGAAGTGACCTCCAAGCCATTTCGTCCTCAATCTCACCGTCCGGCTATGCCTGCCTTCGCCGGAGCCAACACCATCCGCTTCTTCTGCGACGATATCGACGCAACAGATTCGGACTCCGATTCCGAAGACTGTTCCTTCGATCGACGCCGAGTGAAGCGCTATGTACAAGAGATAAGATTGGAGGAACGGCAAGGGAGGGCTGCTGGTGAAGGTAAAACTGTCAAGGTTAGCGCCGGCAAAAGAAATAAGAAGGGAATAGCTTTGTCGGAAAAGCAGCAGCCCATCACCGGCGTTCCGAGGTTTCGTGGCGTCCGTCGGCGGCCGTGGGGCAAATTCGCTGCCGAGATACGCGAC…
TMCRF5	TMChr3.t1361	ATGAGTTCTCGCCCTAATGGTGATGAATCAAATTCGCCGGAACGTACCGGCGAACCTCGCCCCACAAGTCATGAAGAAGACGCTGAAGATGTTGCTTGCCGGAAAACCGAGAAGACGAGTGATATATGGCCGGTGGAAAAACCGAGAAGCCTGCGTATCTTATTCACTGACGCGGACGCGACGGATTCGTCTTCCAGCGATCGCGAGGGTGTCGGCCATATCAGGCGGCGGGCAAGGAGGCACGTGCACGAGATAGAATTTAAATCGGTTCCGGTCAATCGCCGGGTTCCAGCAAAAGGGCCAGCGACGGCGACGTGGGTGTCGCCGGAAGATGGTTCCATGAAGAGGTTCCGAGGGGTTCGCCGTCGTCCTTGGGGGAAATGGGCGGCCGAAATTAGG…
TMCRF5_2	TMChr3.t1924	ATGAATCGAACGATTCCCGAGAAACGGATACGCGGCATCGCCGGCGCCGGCCCTGGCCCTAGGAATAAGACGATTCTGACTCCGGCCGCCGGAAAATCCGGGAGAATTTTGCGAATTTCATTCGCGGATGCCGACGCGACCGATTCGTCGAGCTCTGAGGAAGATGGACCCACCTGGCGCAGGCGGCCTAAGAGGTTTGTCCATGAATTACCCATCGGTAACTCCTTACCTGCACGCCGGAAGCCCCATCAGCGGCTGACCCTGCCACCGGCGGATCCACCGCCGGGCGGCGGTGAGAGGAAGAAATTCCGCGGGGTGCGGCAGCGGCCTTGGGGCCGATTCTCGGCGGAGATCCGTAATCCGCTTTGCGGGAAGAGGCTTTGGCTGGGGACTTTTGAC…
TMDDF1	TMChr15.t1207	ATGGACTCCTCCTCCTCCTCCGCCTCCCCCGCCGCCCATCTCACCTCCTCCGACGACCCCCCCTACATGACCGTCTCCTCCGCCCCTCCCAAGCGCCGCGCCGGCCGCACCAAATTCCGCGAAACGCGCCATCCCATCTACAAAGGCGTTCGCTGCCGCAACGCCGACCGCTGGGTTTGCGAAGTGCGCGAACCCAACAAGAAATCCCGCATATGGCTCGGCACGTTCCCCACCGCCGAGATGGCCGCCCGCGCCCACGATGTCGCCGCTCTCGCACTCCGCGGCCGCCAAGCTTGCCTCAACTTCGCCGACTCCGCCTGGCGCCTCCCTGCGCCGGAATCATCCAGCCCACGCGACATCCAGCGAGCGGCGGCCCAAGCTGCCGAGGCATTCCGCCCG…
TMDDF2	TMChr10.t837	ATGGACTCCTCCGACAGCTTCTCCACCTCCGCTTCCTCCTCATCCGACCACGCGCCCTCCCCTTCTTCCTTCTCCTCTTCGCCTTCCCCCCCTCCCAAGCGCAAGTCCGGCCGCAAGAAATTCCGCGTTACTCGCCACCCCGTCTACCGCGGCGTCCGCGAACGCAACGGCGGCAAATGGGTCTGCGAGGTGCGCGAGCCCCGCACCAAAACGCGCATATGGCTCGGCACCTACTCCGCACCGGAGATGGCCGCCCGAGCACACGACGTCGCGGCGTTAGCCCTTCGCGGAAAATCCGCTTTTTTGAACTTCCCGGACTCCGCCTGGGCTTTGCCCGTGCCGCGTTCGACCCGGCCCGACGATATTCGGCTGGCCGCCGTCAAGGCAGCCGACATGTAC…
TMDEAR26	TMChr5.t416	ATGGTGAAGTCTCAGTCCCCCTCTACCTCTTCCTCCTCTTCCTCGTCCGCCGCCGCTGCCGCCGCCGTCTCCCGCGGCCAGAAATGCAGAAACCAGAAGCAATACAAAGGAGTAAGAATGAGAAGCTGGGGCTCCTGGGTCTCCGAAATCAGAGCCCCGAATCAAAAGACTCGAATTTGGCTCGGCTCCTATTCCACTCCTGAAGCCGCCGCCCGTGCGTACGACGCCGCCCTCCTCTGCCTCAAGGGCTCCTCCGCCTCCCTCAACTTTCCCCACTCCTCCCCTCACCACCCCCCTTCCTCCCTCCTCTCCCCCAAATCCATCCAACGCATCGCCGCAGCAGCCGCCGCAGCCGTCAGCACCCCACCGCCTCTCTCGCCGCCATCCTTTTCCTCCACC…
TMDREB1D	TMChr6.t1193	ATGGATACAGTAATCGACGAGCTTTTCTTCGAAGAAGACGAGGAAGAATACGCCACCGTCTCTTCCGCCCCTCCTAAGCGCCGCGCTGGCCGAACCAAGTTCCGCGAGACCCGCCATCCCGTTTACAAAGGCGTGCGTCTCCGCGGCGCCGGCAGATGGGTTTGCGAGGTACGCGAGCCCAATAAAAAGTCCCGTATCTGGCTCGGCACCTTCCCGACCCCGGAGATGGCCGCTCGCGCGCACGACGTCGCCGCCCTCGCCCTCCGCGGCCGACAAGCCTGTCTCAACTTCGCCGACTCCGCCCGCCTCCTCCCTATTCCTCCTGCTCCCGCAAGCCCGCGCTCCATACAGCGCGCCGCCGCCATGGCTGCCGAGGCCTTCCGCCCCAGGCCGGATCAC…
TMDREB2D	TMChr15.t821	ATGCCCACAGTAACAAACAAAGAAAAGAAGAAGAAATGCTGCCCCCTTCGGCGATCGCGCAAGGGCTGTATGAAAGGCAAAGGTGGACCTGAGAATCCCTTCTGCTCCTACCGCGGTGTGCGGCAGCGTACGTGGGGTAAGTGGGTGGCCGAGATCCGCATGCCTAACCACGGAGCTCGCCTCTGGCTCGGCACTTTCAACTCCTCCCTCGACGCCGCCCGCGCCTACGACCACGCCGCTCGATCCCTCTACGGCGACTGCGCCTGCCTCAATCTCCCCCACGTCGGCCTCACAACGGCGAGCATCGGAGAAGAGTCGGGGAAGGAGGAGGAGACGGCGCTATTTGATGGCGGTGCGGGGTTGGATGATCTTGAAGAATATGTGATGCGGCTGCCGAAA…
TMDREB2F	TMChr10.t177	ATGGACAACCTCATCAAGCGCCCTCCTCCCCGTCCATGGAAGAAAGGCCCGTCGCGCGGCAAAGGCGGCCCTCTCAACTCCTCCTGCGAATACCGCGGCGTTCGCCAACGCACTTGGGGGAAATGGGTCGCCGAAATCCGCGAACCCAAGAAACGCACTCGCGTTTGGCTCGGCTCCTTCTCCACCGCCGAAGAAGCCGCCCTCGCCTACGACGACGCCGCTCGCCGTCTCTACGGCCCCGAAGCTTATCTCAATCTCCCCCATCTCCGTTCTCTCCCCTGTTCTTCCTCTTCTGTTTCAACTTCCAAGCCTTTTTCCCGCCACCGCTTTCTCCGCTGGGTTCCAGTAACGGGCGGCGGCGCCGGCCGCCCGTTGCTTAATCTCAGTGCCCAGCATAGC…
TMDREB2H	TMChr13.t204	ATGGCGGAGCCCGAAAGGAAACAAAGAACGAGAAGAAGGCGGGTAGGACCAGAGTCCTTGGCAGAAACTCTTGAAAAATGGAAAGAGCTCAACAAGAAGCTTGATTCATGTGATGTCAAGCGGATCCGCAAGGCTCCTGCCAAGGGTTCAAGAAAAGGATGCATGAGAGGGAAAGGAGGTCCAGAGAACTCCAAATGCAGCTATCGTGGTGTTAGGCAACGTACTTGGGGCAAATGGGTTGCTGAGATTAGAGAACCAAATAGAGGAAATAGACTTTGGCTGGGTACTTTCGCCACAGCCCTTAAGGCAGCTTATGCTTATGATCTGGCAGCAAGAGCAATGTATGGTCCTGGTGCTCGTCTCAACTTTTCCGTAGATCAAATTCCCTCCCCTTCAGAA…
TMEAT3	TMChr9.t778	ATGGTGCTAGATCTCAACGTGGCATCTGGTTGCGAGTCGTCGTCGGTGCCGGAGAAGCTCCTGCCAGAAGGATCTGTTGGAGTTCAAATGACCGATTCCGGGACATCGAACTCCTCTGTTCTCAATGCTGAGGACTTAAGTAACATCGGTGACGAGGACTCTTGTTCTAATCGCCCGGCTTTCAGGTTCAGTATCTTGAAGGATGCAGATGAGGTAGAGGAGTACGGGGATGAAATCCGTGTTGCTTCGGAGGCTGACTTGATCACTCATCAGCTATTTCCACCGCAGGCTCAAACTATTTTAGATGGCCCGCGGACTGGAACTACGTTCGCGTCATCTTCGTCCAGGCCGCATTTGATAGACCTCAGCTTCTACCAGACTGATGCGTCGGCAACGGGG…
TMEAT3_2	TMChr2.t315	ATGTGGGATCTCAACGGCTCGCCGGATAATATGGTGGGCTCGGAGGGGGACGAAGGCGAGAGTTCATCGCAGAGGAAGGGAAAGGAGCCGGAGTCTGCTGTGTCGACGGAAAATTCAAGCTCGTCGGCGGTTGTCGTAGAGGCCTCCGACGAAGGGGAGGACAACTCTGGCGACAGAGAAGTTGGAAAAATCTTCGGGATCAGCGTCACGGGCGGCCAGCAGCCGTTTGTGACGCGCCAGTTCTTCCCCTCTGGCGAAGCAGTGGCGCAGAACTGCGGTGATCCGCCACCGAGGGCGCACTGGGCGGCGGTTCAGTTTCGACCACCGGAATCGGCACCTGCGGCAGCGCCTTCAGGGCAACCGATGAAGAAGAGCAGGCGAGGACCGAGGTCAAGGAGC…
TMERF#021	TMChr5.t740	ATGAGTCGCGAGCAGGAGGAAGGAGGAGCTGCGGCCACTTACCGTGGAATTCGCAAGCGGAAGTGGGGGAAGTGGGTTTCCGAAATCCGTGAACCGGGGAAGAAAACCCGAATTTGGTTGGGAAGCTTCGAATCCCCAGAAATGGCCGCGACCGCTCACGACGTCGCCGCCCTCTGGCTCCGCGGCCGAGACGCCCGCCTCAACTTCCCCGATACGGTTCACGACCTCCCTCGCCCGGCCAGCTCCCGGCCCAGCGACATTCGGTCCGCCGCGGCTGAGGCGGCGAAGCGGATCCGGTTCAGGCCCGAGCCGCTTCGGCCTGATCGGTTCTCCACCGGATTGTGGACCGGAAACTGGGGGCTGGACTCTCCCGGGATGTGGAGGGAGCTGGAAGAGGCG…
TMERF#024	TMChr4.t388	ATGGCCGATCGCAGCACCTCATCGCGCTACCGCGGCATTCGCCCCCGCGGCGGCAAGTGGGTCTCCGAGATTCGCGAGCCCCGCAAGACCAATCGGATTTGGCTCGGCACTTACCCGACCCCAGAGATGGCCGCAGCGGCCTACGATGTCGCGGCGCTGGCTCTCCGCGGTGCCGATGCGGTGCTCAATTTCCCCGACCGCGCGCATACGAATATCGCTCCGGCGTCCACCAATCCCTCCGATATTCGGGCCGCGGCGGCGGCGGCGGCCGCGCGGATGGCCGCAGAGACTTCGCAACCGTCGATGAATGAGGGGGGGTTTGTGGACGAGGAGGAGATTTTCGATATGCCGCAACTGCTGGTTAATATGGCGGAGGGGATGCTGTTGAGTCCGCCCAGG…
TMERF#025	TMChr2.t1625	ATGGCCGACCCCAATCAAAAGCCCGACGACGTGGACCCTCCCGTTCCATTGCCGGGAACAGACCGGCCGGCGGGCTACCGTGGCATCCGTTCGCGGAGCGGTAAGTGGGTGTCCGAAATTCGGGAGCCGCGCAAGACTAACCGCATATGGCTTGGAACCTACCCAACACCAGAGATGGCCGCGGTGGCTTACGATGTGGCGGCGCTCGCGCTACGCGGGGCCGATGCGGTGCTTAATTTCCCCGAAGCAGCCAAGTCACGGCCGGCTCCCGCGTCGAGTTCGGCAGCGGATATAAGGGTTGCGGCGGCGGCAGCGGCGGCGGAGTTGAAGGCGAGGCTTGATGCTGGAGGAGCTGGTGGAAGCGGCGCAGGTGGATCGGAGCCGTTACTGGAGATGAAG…
TMERF#025_2	TMChr2.t1624	ATGGCCGACCCCAATCAAAAGCCCGACGACGTGGACCCTCCCGTTCCATTGCCGGGAACAGACCGGCCGGCGGGCTACCGTGGCATCCGTTCGCGGAGCGGTAAGTGGGTGTCCGAAATTCGGGAGCCGCGCAAGGCTAACCGCATATGGCTTGGAACCTACCCAACACCAGAGATGGCCGCGGTGGCTTACGATGTGGCGGCGCTCGCGCTACGCGGGGCCGATGCAGTGCTTAATTTCCCCGAAGCAGCCAAGTCACGGCCGGCTCCCGCGTCGAGTTCGGCAGCGGATATAAGGGTTGCGGCGGCGGCAGCGGCGGCGGAGTTGAAGGCGAGGCTTGATGCTGGAGGAGCTGGTGGAAGCGGCGCAGGTGGATCGGAGCCGTTACTGGAGATGAAG…
TMERF#062	TMChr6.t579	ATGGCTGCAGCTATAGATATGTATAATAGCAGAACAGTCATCTCCTCAACAGAGGAGCTTATGGAAGCACTTGAACCTTTTATCAAAGATGCTTCCTCTTCTCCTTCTTCTTCTTCTATCAAAGACACCTCCTTTGATCCTTCCTCTGTTTCTCTTTCACATCTCCCTTACTCCTCTGCTCACTCTCACCACTATTCCGTTTATCCTCCAACACCTCCCCAAAATCCCAACTTTGATTACTTTCCACCATCCATGTCAAATCCCGAGATTACCCACCATGGATTTCTGAGCTTAGATCAGCCCATCGGGCTCACCCACCTCGGACCCGTCCAGATCCAGCAGATCCAGGCCCAACTCCAGCTCCGCCACCACCACAACCTCCTCTCCCCGCGACCGCAG…
TMERF1	TMChr6.t1721	ATGGATTCTTCTCCGTTCTTCCACTCCACAAGCTCCCATTCATCCTCAAAATCTTCACCGGAATCATCTCAGGCACCTCTCCTCCCATTCAACTTCAACGACTCCGACGACATGCTCCTCTTAAACATGATGTTAGTGTCAGCCGCTTCGTCAGCTGACGCCAAAGATTCCACTTTTACCGCCGGGTCTCAGCCAAAGAAGCAGAGCAGCAGCTATAGGGGCGTTCGCCGGCGGCCGTGGGGTAAGTTTGCCGCTGAGATCAGAGACTCGACGCGGCGAGGCGTGAGAGTGTGGTTAGGAACGTTTGACACGCCGGAGGAGGCGGCGCTGGCTTATGACCAGGCTGCCTTCTCCATGAGAGGGCCAATGGCAATGCTGAATTTTCCGGTGGAGAAAGTC…
TMERF1_2	TMContig150.t5	ATGGATTCTTCTCCGTTCTTCCACTCCACAAGCTCCCATCCATCCTCAAAATCTTCACTGGAATCATCTCAGGCACCTCTCCTCCCATTCAACTTCGACGACTCCGACGACATGCTTCTCTTAAACATGATGTTAGCGTCAGCCGCTTCGTCACCTGACGCCAAAGATTCCACTTTTGCCGCCGGGTCTCAGCCAAAGAAGCAGAGGAGCAGCTATAGGGGGGTTCGCCGGCGGCCGTGGGGTAAGTTCGCCGCTGAGATCAGAGACTCGACGCGGCGAGGCGTGAGAGTGTGGTTAGGAACGTTTGACACGCCGGAGGAGGCGGCGCTGGCTTATGACCAGGCTGCCTTCTCCATGAGAGGGCCAATGGCAATGCTGAATTTTCCGGTGGAGAAAGTC…
TMERF1_3	TMChr17.t838	ATGGATTCCTCTGTTCTCTTCCACTCTCCATTAATGTCTGAACTATCTTCTGATTCCTCGGTCGACTCCTCATCCACATCTAACTCTTTTCTCCCCTTCAATGTCGATGACTCTGAGGATATGCTCCTCTTCAACATGATGCTCGCCGCTGCCGCCACCACTTTGGGTGGCGCCGCCAATACATCGAACTCCAACTCGGACTCCGATGCCACCGCCAATCTATTGAAAGAGGAGGAGGTGGAGTCGGCATCGACGCTGAGGCGAGAGCAAATGAGGAGTTATAGAGGGGTTCGTCGGCGCCCATGGGGGAAATTCGCGGCCGAGATCAGGGACTCAACGAGGAACGGTGTGAGGGTGTGGTTGGGGACGTTTGACACGCCGGAGGCGGCAGCCATGGCC…
TMERF105	TMChr15.t1069	ATGGCGAGCCAAGACATCTCCAACCTCGTTATCATCCGCGAACACCTCTTCGGCGACGCTGCCGACATCCTAACCGGCCTGGAGTCTCCCGCGCAGAAGACATCACTGACGGAAGCGGAAATCACCCCAATTCCCGGCGATCTTAGCATCTCCGACTACCTGGAAGACCCCGATACTGTTCCGCGCGGCACCGGGTTCAGATTCCAGGAACCCGCGCAAACGATGATCCGATTCGGCGGCGACCGGTTGGAGGTAGGCCTCAAGCTCAGTGTCCCTCACACCGCTGCTCCGAAGGTAGAGTGGATAGACGGCTCTGTCGATGATAACCGGGCGCCGGAAATGCTCGACGGTAATCGGTACCGTGGCGTCAGGCAGAGGCCATGGGGGAAGTTCGCGGCG…
TMERF105_2	TMChr15.t1068	ATGGCCAAGCAAGCCATCTCCGCCCTCGATCTCATCCGCGAACACCTCTTTGGCGACGCTGTCGACACCCTAACCGGATTGGAGTCGCCCAAGCCGCAGCTACCAGTGGTGTCGGCGGAAGTTAACCCCATTCCCGGTGACCTCAGCATCTCCGACTACCTTCAAGACACCGATGCCGATCCGCTAGGCACCGGGTTCAGATTCCAGGAGCCGGCGCAAACGATGATACGATTCGGCGGTGACCGGTTCGAGTTTGGCCTCAAGGTCAATGTTCCTCACGCTGCTGCTCCAAAGGTGGAGTGGATAGACGGCGCTGTTGATGAGAACCGGGCGCCGGAGATGTGCGACGGAAACCGGTACCGTGGCGTGAGGCAGAGGCCGTGGGGGAAGTTCGCGGCG…
TMERF106	TMChr15.t650	ATGCCGTCCTCAAATTCATCCCCTCTAGATCAATTCTTCGCCGCCGCCGCCACTTCTCTCAACGACATCCTGGAAGCCATCCCCACTCCTCCACCAGTTCCGGCGGCAGCTCCCGCTGACATCACCATCTCCGACTATCTCGACTCCCCTGAACCTTTCACCAGCGAGTTCAAAGTCGTTGACTCGCCCGTTTCGATGATCCGATCCGGCAGAAATACCCCGCCATCCTCGCCTTCCGATCTCCGACTCACTCTCAACATCCCCCGCCCCGCCGCCCCGAAAGTGGAGTGGATCGAACCATCCGGATCCGGACCCGATTGGATAGAAGGCCGGCGATACCGCGGCGTGCGGCAGCGGCCGTGGGGGAAGTTCGCGGCAGAGATCCGCGATTCCAAACGA…
TMERF106_2	TMChr2.t1485	ATGGCTTTCGCATACCTCTCTGCCCTCGACCGCATCAACAAGCACCTCTTCAGCGATCCCCCTGCCTCCACCCTGGATGAAATTCTCGCCGCCCTCCCAACTCCACCTTCATTCCCCGCTCCTCATCTCGCTGACCTCGACGTCTCCGATTACCTCGACCACAATGAAACCCTAATCCTACCTCCCGCTTCCTCCAATTCTCACGGAGGGGTCCGATGCCCTGATCCCACATCTTCAATCATCCGGCTTGACGCCGATTCGCCATCCACGCTCACCAACCCCAACGCTGCCGCCGACCAGTTATCGCCACCGCCAGCCGCAGCTGTAATCGACAGCCGTCAGTACCGCACGCAGTACCGCGGTGTGCGGAAGCGGCGGTGGGGAAAGTTCGCGGCAGAG…
TMERF106_3	TMChr2.t1484	ATGGCCGCCGGATCTCTCTCCGCCCTTGACCGCATCCGCAGACATCTCCTCGACGAACCCCCTGCCTCACTCCTCGACGACCTCCTCGCCGGCCTTCTAACCCCACCACCTTCAGCACCCGTTCCCCCTCAGGCCCATCTCGCTGACCTCTCCGTCTCCGACTACGTCTACCAGATCCCAACCCTGACCCTAAATCCCGCTTCCCCCGGTCCGCGAGCCGAAATGTTCAGATTCAGCGATGCACCGACTTCGATCATTCAGTACAGCGATTCCGAATCCCACCTCCAGCTCACCATCCCCCAAGCCGCTGTTCCTACAGTGGAATGGATCGACGGATCCGGTGGCGATAAGCCGCCGCCGGCTGTGGAACTCGTCGATTGTCGGCGGTACCGTGGCGTA…
TMERF106_4	TMChr4.t1022	ATGGCCACCCAAGACATCTCCATCTCCGCTTTCGACCTCATCAGCGAACACCTCCTCGAGGACGCAGCCGCCTCACTCGACAACCTACCCACGCCGACGGCGCTAGCTCTCCCCCCTCCGGGTGACATCACTGTCTCCGACTACCTGGAAGTACAAACTGAAATGTACACAGCATTCGACGGAGAGTTCAGATTCCGGGAACGATCGCAATCGATGATCCGATTCGGCGGGGATAGCTCTGATCTAGACCTCAATATTGACTGGCTTGACGGCGGTATTCTTCAGCCGGAGTCAATCGTGGACCGTCATTACCGTGGTGTCCGGCAGAGGCCCTGGGGAAAATTCGCGGCGGAAATCCGTGATCCCAAACGGCGAGGATCAAGGATTTGGCTCGGCACA…
TMERF109	TMChr6.t468	ATGAAACCCAACCAGGAATTCTTCTTCCAATCATCCCCCGACAATGTCTCTTTGATGGATTCAAATAATCCCCCTTCTGTCCACCGACCACTCACCGCAGAAGAAGAGAACGCCGCCATCGTCGCCGCCCTCACCCACGTCATCTCCAGCCACCCTGACAACACCGTTCCCTTGTCCCTCTCCCATATCTCCATTCCAGTAAAATTGCCGGCCACCACCGTAGTGGCAGCGAGGGAGGAACAGGGGAAAGGCGGGCCGAGCCGGCGGAAGAAGGGTAACAATTACCGCGGGGTTCGGAGGCGGCCATGGGGTAAATGGGCGGCAGAGATTCGAGATCCTCGGCGAGCCGTTCGGAAGTGGCTGGGTACTTTTAACACCGCCGAAGAGGCTGCTCGAGCA…
TMERF109_2	TMChr5.t161	ATGGAATTAAAACCTTCTACAAGACGCCTCCTTTCCGCAGAGCGAGAGAACTCCATCCTCGTGAACTCTCTCATCCACGTCCTCTCCGGAAAGCCCGACGACGCCGCACCGGCAATTTCCTTCCCCCTTGCCGATAATTGCAAGCTATGCCGCGTTGAGGGCTGCCTCGGCTGCGATTTCTTGCAAGAGTCGGCACACGGGAGTGGGGAATCGAGGAAGAGGTTGTGCGCGAAGAAGAAGAACAAGTACCGGGGAGTTCGACGGCGGCCGTGGGGGAAATGGGCGGCGGAGATTCGTGACCCGCGGCGGGGGATTAGGAAGTGGTTGGGGACATTCGATACGGCCGAGCAGGCTGCCAGTGCCTATGATAAGGCTGCGATAGAGTTTCGCTGCGATCGG…
TMERF109_3	TMChr5.t162	ATGGAATCAAAAAATTCAATCCATCGCCTCCTCTCCGCTGAGCAGGAGACCTCCATCATCGTGGAGGCTCTCATCCACGTCGTCTCCGGCAACCCCGACCCCGCCGCACCGACAATCTCCTTTCCCCTCGCCGTCAGCTGCAAGCTATGCCGCATCGACGGCTGCCTCGGCTGCGATTTCTTCTTCGAAATGGCGATGGCAAATGGGAACGGGGAATTGAAGAGGAGGCCGAGGAGGCAGAAGAAAAGCAAGTATCGAGGAGTTCGACGACGACCGTGGGGGAAATGGGTGGCGGAGATTCGTGATCCACGACGAGCTGGGAAAAAGTGGCTGGGGACATTTGATACGGCAGAGGAGGCTGCTCGCGCCTATGACAACGCTGCGATCGAGTTTCGTGGC…
TMERF109_4	TMChr16.t122	ATGGTGCTCAATCAGCAACTCAACTTCGATAACTCCCAATCTCACTTCCCCGCTTCCTTTTCTCCCATGGAAAGTTCTCCACTTCCTTCGATCGGCTCCCGCCGCCTCTCCCACGACCAAGAAAACTCCATCATCGTCGACGCCCTCGTCCACGTCCTCTCCGGCGAACCCAAACAGACCGCCCCTGCAATCTCCTTCCCCCTCGCCGCCGATCTCCCTCGCTGCCAAGTATGCGGAATCGGCAACGACGGTTGCCTCGGCTGCCATTTCTTCGAATCAACCCCTGCCGAGAAGGCGGAGGGAGGCGGAATCCGAGAACGGATCCGGCGTCGGAAGAAGAAGAATCAGTACCGCGGTGTGCGACAACGGCCATGGGGTAAATGGGCGGCGGAGATTCGC…
TMERF111	TMChr9.t614	ATGTGCTTTAAAGTGGCGAATCCACCGGAATTTTCGCCGGCGACGGAAGGGGAGGAGGAAGAGTTGGCGACAGCAGCAACAATGTTCTCGGGTCGGTGGAGGGCGGAAGAGATGTCTGCGATGGTTTCGGCTTTAACACGAGTTGTCTCCGGCGAAGAGCCGGCTATGACCGGTGGCTATTTGGATTCTGCTGGTTCAGCGTCAGCACCACCGTCTTCTTTGTATAATGCTTCTCTGTTATCCCCGCATTCTATGTTTGGTGCGGGTGTTGGCGGTGGCGGAGTGAAGAGAGAGAGAGACGAGGAGTCAGTGATAGGATACTATTCTGGAGCACCAGCCTCCATCTCTCACTCCGCATCCTCCTCGCAAGCTCCGTCAATGGAAGAAACAACTCCTTCC…
TMERF12	TMChr11.t372	ATGATGGCGGTCGATACTCTTCGTCTGGGGAAAGAGGCATTCGGCGCGGCCGGCGAGGAAAAGACGACTCCAGCTTCCGCCGCTGCAGCAGGCGGCGGCGGCGGCGGCGGCGGCGGAACGAAGGAGGGGCACTACCGCGGCGTGAGAAAGCGGCCGTGGGGAAGATTCGCCGCGGAGATACGCGATCCGTGGAAGAAGACGAGGAAATGGCTGGGTACCTTCGACACTGCAGAGGAGGCCGCGAGGGCTTACGATGAGGCCGCGCGAAACCTCCGTGGCCCCAAGGCTAAGACTAATTTCACAGACGGCGATGTGCCTTCATCGGAGTCGAGCTCGCCGCCGGCGATCTGGACGGCAGCTCAGTGGCCTCAGGCGTTCCCGGACGGCCGAGATCTGGTG…
TMERF13	TMChr11.t626	ATGGCTTTCTCCCGCCAACAAACTTCAGCTAATCCTTCCCAATTTCTCCCACTCAACGAGAATGATTCTCAGGATATGATCCTCTTACAGGTCCTCACAGAGGCCTCCACCATGGCTGTTGCTTCTCCCATGTCTCCACCGACAGCCAAAAGGGGGGCTGAATCGGGCGGCGAATTGGCCACAAGGCATTATCGAGGCGTGCGGCGACGACCATGGGGAAAATTCGCTGCGGAGATTCGAGATTCGTCGCGCCACGGGGCACGAGTATGGCTCGGCACTTTCGATACGGCGGAGGAGGCGGCGGTGGCTTATGACCGTGCGGCTTTTCGAATGCGCGGAGCGAAGGCCTTGCTCAATTTTCCGCCTGGGTTCGTTCTCAGTGACGGCAAAGTGAAGAAG…
TMERF14	TMChr6.t130	ATGAAAACCCAATCCCCTTCAACTTCCGGCGGCGGAGACGGCGGCACCGGCGCCGGCACCGCCAGCAAGAAGCCCTTGAAGGGAGTCAGAATGAGGAGATGGGGATCATGGGTGTCCGAGATACGAAACCCCCATCAAAAAAGCCGTATTTGGCTCGGCTCCTACTCCTCGCCCGAAGCAGCGGCCCGTGCCTACGACGCCGCACACCTCTGTCTCAAGAGCTCCTCAGCCTCCCTCCTCTCTCCCAAATCTATCCAACGCATCGCCGCCACCGCCGCCGCCGATACCACCTCATCTCCGTCCCCTGCTGAGCTTATAAAGTCGACGCCTTTATCCGACAATAACTCTTCCTCCGTCGTCGCGAGTGCGGCGGAGGACTCATGTGTTGACTTTGGCGAG…
TMERF18	TMChr17.t794	ATGACCGATCAAGCCGAAAGCAGCGCCGCCGCCGCCGCTTCCGCGGCCAAGTATAAAGGGGTAAGAAAGCGCAAATGGGGCAAATGGGTTTCGGAAGTTCGCCTTCCCAATAGCCGGGAGAGAATCTGGCTTGGTTCCTACGATTCCCCTGAAAAGGCCGCGAGAGCCTTCGATGCCGGAAGCTTCTTACTCCGCGGAGACCGAGCCAGTCTCAATTTCCCTGATCGTGCTCAGGAGATCGCCATGTACTGCGCTCGTCGAAATCCGACTGCTCAGCAGATACAAACAGCTGCCGCGCGCTACGCGCATGCGGATTTGCCGGCACCGTCCCAGCCGTCGCAGCCGGTTTTGCAGGTGGCGGAGGAGTCGCCGCCGTCTCCAGCAACGATGACGAGCCAA…
TMERF19	TMChr6.t1030	ATGAGCAGCTCTAACGGTAACATCCTCGGCGACGACAGGAATTACAAGGGCGTTCGGTGCAGGAAACAGGGCAAATGGGTGTCGGAGATCAGAGTGCCGGGATCAAGAGACCGGCTTTGGCTTGGCACTTACAGATCGCCGGAGGCGGCGGCGGTGGCTCACGACACCGCCTTCTTTTTTCTTCGCGGTCCGTCTTCTTCCAAAGGACTGAACTTCCCTGATCGAGCGGCTAATATGCAATGGGTGAGCTTGTCGCCGAGGTCTGTGCAGAGAGTGGCGTCGGAATCCGGCATGGATTTTGATGCGAAGTTGATTGGTCAGTCGTCACAAATATTTGAGAGAGAAGAGAGCAGTAATGGCGATGGATTTGGACCATCTGGTGATGGGAGTTTAAATTAT…
TMERF2	TMChr2.t1481	ATGTACAATCTCACCTTGGAGTCCATCAGGCAACATCTCCTTGATGACGCCGAGATCCCATCCTCCGTCGTCACTTCACCTTCACCTCCAACCTACCTTCGCAGCTCCAGCTTCGGCCGGCTCGTCGCCGATCAGTGGATCGACCTCCCCTTCCGTCCTGACGACTCCGACGATATGGTCGTCTACCTCGCCCTCCACGACGCATTCAGAAACGGATGGTTTCCCGGCGACTCCGGCGCCGCTGGCACCGCTCTGCTGGAGCCGGCGAAGCCGGATTCACCTGATCCGGAGGCGGCGCCGGAGAAGGGGAAGCACTTCCGCGGCGTGAGGCGGCGCCCGTGGGGGAAGTTCGCGGCGGAGATTAGGGATCCGGCTAAGAACGGGGCTAGGGTTTGGTTG…
TMERF2_2	TMChr15.t1065	ATGTTCGGCAGCCTTGAGCTTGAACCCATCAGGCATCACCTCCTCGATGTAAAAGAGCTTCCATCCTCCGCGGCAATATCCCCGCCACCGCCGATGTACCGCCGGAGCTTGAGCTTCGGAAGTATAGTTGCTGATCATTGGAGCGACCTCCCCTTCCATGTCGACGACTCCGACGACATGGTCGTCTATCTTACTCTCCACGACGCTTTCAACCACGGCTGGCTTCCCGACGGCTGCAAAACCACCTCCATCAAGCCAGATCCGCCGTCACCGCCGCCCCCAGCACCAGCAAATTTTTCATCGAAAGGAAAGCACTACCGCGGTGTGAGGCAGCGGCCGTGGGGAAAGTTCGCTGCGGAGATTAGGGATCCGGCAAAGAATGGGGCTAGAGTTTGGCTG…
TMERF2_3	TMChr15.t652	ATGCACAGCCTCGACTCCATCCGGCGCCACCTCCTTGACGATTCAGAGATGTCTTCCTCCGGGGTAACAGCAACTCCCCAGCCCCTCTACAACCGGAGCTCCAGCTTTGGCCGACTAGTCGCCGATCACTGGATCGAGGTCCCCTTCCGCCCGGACGACTCCGACGACATGGTTATCTACCTCACCCTCCACGACGCCTTTAGGCACGGATGGCTTCCCGAAGGCGGCAGCGCCGCAGCCTCCGTTCTTCCGCCTCTGGTGAAGCCCGATTCGCCGGATATAGGGGTGCCGGCGAAGGGCAAACACTATCGAGGAGTGAGACAGCGGCCGTGGGGGAAGTTTGCAGCGGAGATTAGGGATCCGGCGAAGAATGGAGCTAGAGTTTGGTTGGGGACATTC…
TMERF34	TMChr15.t1305	ATGGAGCAATCACTCCCCCATCAATGCCAATCGCTTCTCTCTCCCTCCTCCTCCTCCTCCTCCTCCTCCTGCTCCTCCTCTTCCTCCTCCCCAAAGCCCGAAGAATCCATCAAGCCCAAAAAGCGAAGCAGAGAGGGCAAGCACCCGACATACCGCGGCGTGCGCATGCGCAATTGGGGCAAATGGGTTTCTGAAATCCGCGAGCCGAAGAAGAAATCGCGCATCTGGCTCGGCACTTTCCCCACCGCCGAGATGGCCGCGCGCGCGCACGATGTGGCTTCGTTGACCATCAAAGGGCAATCCGCCTATCTGAATTTCCCTCATCTCGCCGCCGAATTCCCTCGCCCCGCCACCACCTCCCCTAAAGACATCCAAGCCGCCGCCGCCAAGGCGGCTGCT…
TMERF36	TMChr4.t1179	ATGGAAGAACCCCTCCCCCACCCTTCTGAGCTCATCATCACCTCTTCCTCCTCCTCTTCTTCTTCTTCACCCTCCTCTTCTTCTTCACCCTCCTTTTCTTTCACCTCCACCTCTTCCACCTCCCCTGCCACCCCCACTGAGTCCAAGAAACGCAGCAAAGACGCCAAAGAACCCCCTTCATACCGCGGCGTTCGTATGCGCAATTGGGGAAAATGGGTCTCAGAAATCCGCGAACCTCGGAAGAAATCCCGAATCTGGTTAGGCACTTTCCCCACCGCAGAAATGGCCGCTCGCGCCCACGATGTCGCTGCCCTCACCATCAAAGGCCAATCCGCCTATCTCAATTTTCCAGAACTCGCCGCCGAACTCCCCCGCCCCGCCACCACCACCCCCAAAGAC…
TMERF36_2	TMChr11.t1055	ATGACAGATCAGGGGAGCTCTTCCGAGCAGGAGAGTTCCCCTTCGTCTTCTTCCTCCTCCAATCGGGCTCCGAAGGCGAACCAGTCCCCTGATTCTGATCAGGTCGGCCGCGCTGCCGCCGACACCGTGAAAAGATCGCGTGACCGGAGCAAACATCCGGTGTACCGCGGTGTACGGATGCGAAGTTGGGGAAAATGGGTGTCTGAAATCCGACAACCGAGAAAGAAATCGAGGATTTGGCTCGGAACATTCCCGACGCCTGAAATGGCGGCGCGCGCGCACGACGTAGCAGCTTTGAGCATTAAAGGAAGCGCGGCCATTCTCAACTTTCCCGAGCTTGCGGCGTCGCTGCCTCGGCCGGCCACCCTCTCCCCGCAAGACGTACAGGCCGCTGCAGCT…
TMERF36_3	TMChr7.t181	ATGGCGGAGCAGCTGAGCTCGTCAGAGCAGCGGAGCAGCATATCTTCCCCTTCCTCTTCCTCTCCCTCCTCTTCTCCCCCCTCGCCTCCGGCGATCTCCGCCACAGCGGATGGAAGCAAGAGAACACGCGAACAGAGCAAGCATCCAGCATACCATGGAGTCCGAATGCGAAACTGGGGAAAATGGGTTTCAGAAATCAGAGAGCCGAGGAAAAAGTCAAGGATTTGGCTCGGGACCTTTCCCACCCCAGAAATGGCGGCGCGCGCGCATGACGTGGCGGCTTTGAGCATCAAAGGAAGCGCCGCCATTCTCAACTTCCCGGAGCTAGCGGCATCGCTTCCACGTCCGGCGACTCTCTGCCCCCGCGACGTGCAGGCCGCAGCTGCCAAGGCGGCTGCG…
TMERF43	TMChr7.t182	ATGGCGGAGCAGCTGAGCTCGTCAGAGCAGCGGAGCAGCATATCTTCCCCTTCGTCCTCATCCCCCTCCTCTTCTTCTCCCTCGCCTCCGGGGATCGCCGCCACTGCGGGTGGAAGCAAGAGAACGCGCGAACAGAGCAAGCATCCAGCATACCACGGAGTTCGCATGCGAAACTGGGGGAAATGGGTTTCAGAAATCAGAGAACCGAGGAAAAAGTCAAGGATTTGGCTCGGGACCTTTCCCACCCCAGAAATGGCGGCGCGCGCCCATGACGTGGCTGCTTTGAACATCAAAGGAAGCGCCGCCATTCTCAACTTCCCGGAGCTAGCGGCATCGCTTCCACGTCCGGCGACTCTCTGCCCCCGCGACGTGCAGGCCGCCGCTGCCAAGGCGGCTGCG…
TMERF48	TMChr13.t205	ATGGTTGTTGATAGCACGGAGGATTTGGCTGCAGTTGATGACTTAACTGTCATCAAAGGAAATGTTAATGTAAACAAAGGAAGATCGGTTCTGGAGGAAAACTCTGTTTCGGTTCCTGCTGGAATAAACAGAAGATTAAAGTTAGTTATAGATTTGCTTGACATGAAACGAAGGAGGAGGAGGGACGGACCAGATTCCCTGGCAGAAACCCTTAAAAAATGGAGAGAACTCAATAAAGATTTTGATTCATCTGACAGCGAACGGACCCGTAAGGCTCCTGCCAAGGGCTCAAGAAAAGGGTGCATGAGAGGCAAAGGAGGTCCAGAGAACTCTAATTTCAGCTATCGCGGTGTTAGGCAGCGCACTTGGGGCAAGTGGGTTTCTGAGATTAGAGAACCA…
TMERF48_2	TMChr2.t604	ATGGCGGAAGAAGAAAGGAAAAAAAGAAGACGAAATAGGTTCACAGGAACAAGCTGTGTAGCTGAAATTCTTTCCAAATGGAAAGATCAGAACAATCAACTGCACACTCTGAACACCCAGCGTGTGAGGAAAGTACCTGCAAAGGGCTCAAAGAAAGGATGCATGACAGGGAAAGGAGGGCCAGAGAATTCACACTGTAAGTATCGTGGCGTGAGGCAACGAACTTGGGGCAAGTGGGTTGCAGAAATTCGAGAGCCGAGACGAGGGTGTCGCTTGTGGTTAGGGACCTATAATACTTCCTTAGATGCTGCTCTTGCCTATGATGAAGCTGCTCGGGCTTTGTATGGATCATATGCTCGTGTCAATCTCCCTGAATCTGTGGTAGATTCAGATGCTCAA…
TMERF5	TMChr4.t287	ATGAGTCGATCCGCCGCCGGCTTGATAGTAGCCGCAATTCCAATTGAACCTTCAGACCTTTCGACGCGGTTTTCTTCTCTCCATCTTAACATCTCAGCGCTCGATCTAATACGAGAGCATCTTTTCGGCGACGCCGCCGCCTCCTTTGACGACCTCTTTACCAGTTTCCCGTCTCCCCCACCGGCCGCCACCACCTCTTCTAGCGAACTCACCATCTCCGATTACCTCGATCAGACAGATATCCAAACCTCACCCATCCCCGACCACTACGGCGGCGGGTTCAGATTTTGCGAACCGGCTCAAAAAATGATCCGATTCGGTGGCGATCGATCCGAAATCGGGCTCATGCGCAACATCCCCAACGCCGTCGCTCCGCAGGTGGAGTGGATCAACGCCTCC…
TMERF5_2	TMChr4.t286	ATGATGGCAACAGAGCAAAGCTTCGCCCTCGAACTTATACGCGAACACCTCTTCGGAGATGCCGCCGCCTCCCTCGAAGACTTACTGATTGGCCTCCCTACGCCGCCGCCGGCGACCACCCATTCTTACGGCGATCTCAACATTTCCGACTACCTGGAGCAGACCGAGACCTACTACAACTGTCCGGTCCCCGTTCCCGCTGCCTCCTCCGTTCAAGCTCCCGTCCCCGCTCCCACTGCTGCCCCCGAACCGTACATCGGCGGCTTCAGGTTCCGCGAACCGGCGCAAACAATGATCCGATTCGGCGGCGACCGGGCCGATATCGGCCTCACGCTCAACATCCCCCACGCCGCCGCTCCAAAAGTGGAATGGATCGACGGCTCCGACGGCGATCTCCGG…
TMERF53	TMChr15.t1269	ATGGAAGGGGGCAGAAAGGGCGGCAGGGGGTTTCAAAGAGGTGATGTAGGAGAGGAGGTTAGAAGGCAGAAGGCGAAGGGGACGCAGATTGAGATAGCAGCTGGTAGAACGGAGGAGAGGCAGAAACCGGCGGAGACGCCGATGGCGGCATTCCGTTCGCTGAAGAAAATAAGAAGCCCAGACCGACACTCATCGAATCAAGCATCTACTTCCCCGACTCTAGCTACGGCGTCTTCTTCCATCGCTTCGCGCCCAATCTTCCCTTTTGCTTACGATTCAGAATCAGCTGCTATTTCTCTTTTCCAATCAAATCAGCAGCAGCAGAAAATGATCACTTTTGATCAAAACCAGTCATTTTCAATCGGTTCTGGCTCTTACTCAGCTCCTCCGCTTTCTCCC…
TMERF53_2	TMChr4.t1214	ATGGAAGAAACGAGAAAGGGTGATGGGAAATTTCCAAGTGAGGCTCAAGGAGACGAGAAGCGTAAGCAGAAGGGGAAGGGTCTGAAGCTCGACACGCCGGCGGGGAGACCAGTGGAGTTTGAAACCCCCTCGATGCCTTTTTTTGAAGAGGCACGCGCAGCGGCACTCCGACCACTGAAGAAGATCAGAAGCCCAGGTCGATTCTCTTCTAATCCCTCCTCTCCATCAACCCCAGCTCCAGCGACGGCTTCTCTTCCCCTCCCAATCTTCCCTTTTGCTTACGAAGCTTCACATCCTTCTTCCATTGCATCCTCACTTCTTCCACTTAATCAACAAAAAATGATATCTTTCGCCCAAAACCAGTTCAGTTCCACTCCTCCACCGTCTTCATTGTTTCTA…
TMERF58	TMContig387.t1	ATGGAAAGCCCAACTCCCTTCACCTCTCCCGGCGAAATCAACTCCACTTTATCGAGCATCCTTCTCTCCGGCACCAACGCCATCGACTCTATCTTCTCCCACCTTCCGCCGCCGACCACTCTCTCCCCTACAGCAGAGCCTCTCGGCTCCTCCGTCTACCTCCGCCAGACCGAGCTCCTCCTCCGCTTCGGCTACCAGAACCGTGTTGCGGCGGCTGCAGCAGAAGAAGCAGCAATGAAGAAGAAGAAGATGTACAGAGGAGTAAGGCAACGTAATTGGGGCAAATGGGTCGCCGAGATCCGGCTGCCGCAGAACAGGATGCGGCTGTGGCTCGGTACCTACGACTCAGCTGAGTCTGCCGCATATGCTTACGACCGAGCTGCGTACAAGCTTCGCGGC…
TMERF58_2	TMChr16.t518	ATGCAAGCACTTGAGCCTTTTATCAAACGTGCTTCCTTCTCATCTCCTTCTCCTCCTTCTCCCTGCTTGGCTTATTCTCCTCCTCAAGCCCCGACCTTTTCTTCCTCTTCTTCCTCCACTTTTTACCCTTCTTTCTCTTCTTCTTCCACCTTATTCCAAAATTCCATTTTGGATTGCCCATCTTCATCGATCGGGCTCACTCACCTGAACCCTGACCAAATCCAGCAAATCCAAGCCCAATTCCATCTCCAGCAGCAGAATCAGATGCAGAATCATATCCTGCTTGATAACGTCCAGGGCTTGCCACCTACCCTGCCTCAGCGACAGAGCTTCCTCAGTCCCCGTCCTGCCCCCATGAAGCACACCACCGCCACACCGCCAAAGCCATTGAAGCTTTTC…
TMERF58_3	TMChr17.t675	ATGGCCGCAGCTATAGATATGTATAATAGTATGTTAGATGTCTCCTATGATAATCTCCTAAGTAAGGAACTGACGGAAGCACTTGAGCCTTTTATCAATGGTGTTTCCTCGTCTCCTTCTGCCTCCTTCCCCTTCTGTACCCCTTCTTCTACTACCAAAGTCATCTCCTTTGATTCCTCCCCTGCTTCTCTCCCTCCCTTCCCCTCTTCTCTTTCTTCTTACCAGTTCTCTTATCCTTCGCCAAATCCCAGCTTTGACCGCTCTGTACCATCAAATTGGAATCAGCATGATTCGTTGATCTCAGATAGTCCGATCGGGCTCACCCAACTCGGACCTATCCAGATCCAACAAATCCAAGCTCAACTCCACCGCCACCACAACCACCATCCCCTCGCTCCG…
TMERF61	TMChr16.t1146	ATGGAAAGCCCAACTCCCTTCACCTCTCCCGGCGAAATCAACTCCACTTTATCGAGCATCCTTCTCTCCGGCACCAACGCCATCGACTCTATCTTCTCCCACCTTCCGCCGCCGACCACTCTCTCCCCTACAGCAGAGCCTCTCGGCTCCTCCGTCTACCTCCGCCAGACCGAGCTCCTCCTCCGCTTCGGCTACCAGAACCGTGTTGCGGCGGCTGCAGCAGAAGAAGCAGCAATGAAGAAGAAGAAGATGTACAGAGGAGTAAGGCAACGTAATTGGGGCAAATGGGTCGCCGAGATCCGGCTGCCGCAGAACAGGATGCGGCTGTGGCTCGGTACCTACGACTCAGCTGAGTCTGCCGCATATGCTTACGACCGAGCTGCGTACAAGCTTCGCGGC…
TMERF74	TMChr3.t511	ATGTGCGGCGGTTCCATCATCTCCGACTTCATCCCCTTCACCTCCGGCCAGAATCTGTCCCGTCGGCATCCCGAAAATCCCAAATCGGCCGATTCCAAAGACTCTGATCCTGCCCCCTCTCAAGAGAAGAAGAAGGTCCGGAAGAACATTTACCGCGGGATTCGGCGTCGGCCATGGGGCAAATGGGCGGCGGAGATCCGCGACCCGAGAAAGGGCGCTAGGGTTTGGCTCGGGACCTACAGTACACCCGAGGACGCCGCTCGAGCTTACGATGTCGCCGCCCGCGAGATCCGCGGCAGGAAAGCCAAGCTCAACTTCCCCGAAGAAGTTCCCGACGTCGCCGGCGGCGATAGCGGCGACGCCTCAAAGAAGCCGAGAGTCGCGCCGGAGGGCTGCTCC…
TMERF74_2	TMChr6.t293	ATGTGCGGGGGAGCGTTGATTTCCGACTTCATCCCGTCGGCGAGGCAGCGGCGAGCGACCGGCGACTATCTATGGGCGGATCAGGGAAAGAAGAAGAAAAAGAGAAATGGTGGCCGGAAGATTAGTGAGGCGGAGTTCGACGATGACTTCGAAGCTGATTTCCGGGAGTTCAAGGACGAGGAGGGGGTGGACGAACTGGAGGAGTTTACTTCCGTCGAGCCCTACGCTTTCCGTCCAAAGCCGGCAACTTTATCACGAGAGGATTCAGCTGTTCTGAAACGCTCTGAATTTGATGGAGATTCTGATAAATCATCCAAAAGGAAGAGGAAGAACCAGTTCAGAGGAATCCGTCAACGTCCATGGGGCAAATGGGCAGCTGAGATTAGAGATCCTCGCAAA…
TMERF74_3	TMChr16.t277	ATGTGCGGTGGAGCGATCATATCCGATTTCATTCCGACGCCTAGCTTACGGTCACGGAGAGTGACCGCCCACAATCTATGGCCGGATCTGAGGAAGAATACCAAAGGCGGCCGGAAGATTCGAGCGGCAGAGTTCGTTGACGATTTTGAGGCCGACTTCGAGGAGTTTGAGGGCGAGCCTGAGGAAGACGAAGTGGAGAAGTTAATCGAGGTCAGGCCCGGGGCTTTTCGCACGAAGGCGGCGACTTTTTCCCGTGGGGTTGCAGGAGCTGCTGATAAGCCAGCCACAAGGAAGAGAAAGAATCAATTCAGAGGAATTCGTCAGCGCCCATGGGGTAAGTGGGCAGCTGAGATTAGAGATCCTCGCAAGGGAGAGCGGGTTTGGCTGGGAACATTTGAC…
TMERF74_4	TMChr5.t278	ATGTGCGGAGGCGCGATTATCTCCGATTTCATCGCAACAGCGAGACCGCAGAGGGTCACCGCCAACACTCTCTGGCCGGATCTGAGGAAGAAGAAGAAGGGAGGCCGAAAGATTCGATCGGCGGAGTTCGAAGATGATTTTGAGGCTGATTTCCAGGAGTTTGAGGACGAGACTGAGGTGAGCGAAGTGGTCGATGAGTACGACGAAGATGAACTGATTGAGCTAAAGCCGTACGCATTCCGCCAAAATGGGGCGCATTTATCCCGAGGGATCAAAGAGAGTTCAATCATTGGGAAATGCCCACAATTTGATGGACCTGCTGAAAAATCGGCCAAAAGGAAGAGAAAGAACCAGTACAGAGGAATCCGTCAGCGCCCATGGGGCAAGTGGGCAGCTGAG…
TMERF84	TMChr4.t716	ATGGCTTCAAGGAAGGGTCGAACACAGGCGGCAGCCTTACCTGCAGCAGCGCCGCCTCTGCCGCCGGGAATGGAGACGCGTTTCCGAGGCGTACGCAAGCGGCCATGGGGTCGCTTCGCCGCCGAGATCCGGGATCCTGGTAAGAAGACGAGAGTCTGGCTTGGCACCTTCGACTCCGCGGAAGATGCTGCACGCGCCTACGACACCGCCGCGCGTGCCTTACGCGGACCTAAGGCAAAGACCAACTTTTCCGCTATTCCTTCCCACGCTTCTACGCTCGGCGGTGGATCCGGATCCGGATCGGTCCCCCTTTCCTTTTTCCATCAACAGCTGCCGCCGCCCGCGAGGCCGGCAACGAGCAGTCTGAGCAGCACGGTGGAGTCGTTCAGTGGCCCGCGG…
TMERF9	TMChr13.t881	ATGGCTCCCAGGGAGAAGGGGACTGGCAGCGGAAGGATTGCCGGCGGTGATGTGGCGAAGGCGGTCCACTTTCGAGGGGTGAGGAAGAGGCCGTGGGGGAGGTACGCGGCGGAAATTAGGGATCCGGGGAAGAAGAGCAGGGTGTGGCTGGGTACGTTCGATACGGCGGAAGAGGCCGCTAGGGCTTATGACGCGGCCGCCAGGGAGTTTAGGGGATCAAAGGCAAAGACCAATTTCCCCTGCGCAGAGCCTTATTTGAGCCCTAGCAGCCAGAGCAGCACCGTGGAATCGTCAAGCCGGGATGCCGCATCTACCTTGCCGCCTTTAGCAACGCCGCTTCCTCATCTCGATCTTGATCAGATCAACCGCGGCGGGCTGCGATTCCCCTTCCAGCGATTT…
TMERF9_2	TMChr8.t39	ATGGCTCCGAGAACCAAAATCACGTGCGCCGCCACCATGGCCGCTGCCGGAAAGGAGATTCAGTTCCGGGGAGTGAGGAGGAGGCCGTGGGGTCGATACGCCGCAGAAATCCGTGATCCTGGGAAGAAGATAAGAGTATGGCTCGGAACCTTCGATACGGCGGAGGCGGCGGCGAGGGCTTATGACGCCGCTGCCATAGAGTTCCGAGGATCTCGGGCCAAGACGAACTTTCCCTACTCCGATGTCGGAGAGGAATCAAGCGAAGCCGTTCCCCTCGACCTCAATCGCGACGGCGCGACGAACTTTCTGTTCCGGGATTTTCGGAAGGAATTGGCGGCGGCTGCGAAGCCTGTGTATTTCTTTGGTAAATCCAACGAAATGGCGGCGGTGGTGACGGAA…
TMERF9_3	TMChr19.t279	ATGGCCCCCAGAGAGAAGGGAACCGGCGCAGGGAGATCCGGCGGCATGGGCATACCGGCCTCCTGTGACGGCGGCGGGAAGGAGACGCACTTTCGCGGCGTGAGGAAGAGGCCATGGGGAAGATACGCGGCGGAGATTAGGGATCCGGGGAAGAAGAGCCGGGTCTGGCTTGGTACATTTGATACGGCTGAGGAGGCGGCGAGGGCTTATGATGCTGCCGCAAGGGAGTTCAGAGGATCGAAGGCGAAGACCAACTTTCCCTCCGCGGAGAACTACAAGAGTCCTAGTCCGATCGTCAACAATGGAGGAGCAGCCGGCAGTCCTTGCAGCCAGAGCAGCACGGTGGAGTCTTCCATTCGTGAAGCTGTGTCCATTGTGCCCCCCCTTGCGACCCCTCTT…
TMERF98	TMChr4.t130	ATGGAGAGAGACGAAAGCGCTGGCAAAGAAACCCGCTACCGCGGCGTCCGGCGGCGTCCGTGGGGGAAATTCGCCGCCGAAATACGCGACTCGTCTCGCCACGGCGCTCGAGTCTGGCTCGGAACTTTCAGTACTGCTGAAGAAGCTGCCCGCGCTTACGACCGAGCTGCTTACTCCATGCGCGGGTCGCTCGCCGTGCTGAACTTCCCCGACGAACGGCATTTGTATGCGGCCGACGCCTCCGCCTCGTCGTCGAGAAATGAGACGAAGAAGGAAGTGATCGAGCTCGAGTGTTTGGACGATAAGGTTTTGGAGGATCTGCTTGATTCGGGGGAGGAGGAGAAGAGTAATTGA
TMERF98_2	TMChr17.t840	ATGGAGGACCAGGACCACCCGGTCCAGTACTCTGCACGCTCCGGCGAAAAACCGGTCCGGTTTCGCGGCGTCCGCCGGCGGCCGTGGGGCAAATTCGCTGCGGAGATACGCGATTCAACTCGCGGCAGCGTTCGGCTCTGGCTTGGAACCTTCGATACCGCTGAGGAAGCCGCAAGAGCCTACGATAGAGCCGCCGTCGCTATGCGTGGTCACCTTGCAATCCTCAATTTTCCCGGCGAGCTGCCGAGTTCCACCACCGCCGGAACTACAGCTAGCCCTGCTTCGAGTTTGCCGGAGATGGATTTAACTGGTTTGAGATCGGTGGCGGGACGAGGGAAGCAAGTGATAGAGCTCGAGTGTTTGGATGATAAGCTATTAGAGGATCTTCTTTATTTAGGA…
TMERF98_3	TMChr15.t811	ATGGCGCCAACAATACTCTTTCACGCGCAAACACAGTCGCCGGAGACAAATCCGCCGCAGCGGGAAAGAAGCAGCTGCTATATCGGCGTCCGGCGGCGACCGTGGGGGAAGTTCGCGGCGGAGATAAGGGACTCAACGCAACGCGGCAAGCGCGTTTGGCTGGGAACTTTCAAAAGCGCAGAAGAGGCAGCGCTGGTCTACGACCAAGCGGCCTTCTCCACGAGAGGCGAAACGGCAGTGCTCAATTTTCCGGTGGAGAGAGTGAGGGAATCGCTTGAAGGAGTGGAGTTGAATGGAAGCCAGGAGAAGATATCGTTGTCACCATTGCTGGCTATTAAGAAGAATAATATAGTTCGGGGAAGGAGGTTAAGGGGCCAGTCGGCGGAGATTGGAGCTAAG…
TMESE3	TMChr12.t1005	ATGCCAAAGCTGCAGAGATACAGAGGAGTGAGGCAGAGGCACTGGGGTTCCTGGGTCTCAGAAATAAGACATCCTTTACTAAAAACTAGAATTTGGCTTGGCACGTTTGAGACAGCTGAAGATGCGGCGAGGGCCTACGATGAGGCGGCTAAGTTCATGTGTGGTGCAAGAGCAAGGACAAACTTCCCGCCGAATTCAAGCTCGGCATCGGCCTTATCGCCTAGCCTTGTGGCTAAGTTGGAGAAGTGCTGCATTGCTTCTCAAGAGGAGATGATAAGAGCTAAAGCAGAGATGGAGAGAGAGGAGATGAAGTGCATGGATGATGAGTTTATTGAGGAGATGATAGAGGAGCTAAGATACTATGGTTCTATGGAGATATCATCCTCCTATTCTTCTTCT…
TMESE3_2	TMChr3.t1238	ATGCCAAAGTTGCTGAGATACAGAGGAGTGAGGCAGAGGCATTGGGGCTCGTGGGTCTCAGAAATCAGGCATCCTTTGCTAAAAACTAGAATTTGGCTGGGGACCTTCGAGACGGCGGAGGATGCGGCGAGGGCCTACGATGAGGCGGCCAGGCTCATGTGCGGTTCAAATGCGAGGACAAACTTCCCGCCAAATTCGAACTCGGCATCGGCCTTATCGCCGAGCCTTGTTGCGAAGCTGGAGAGATGCTGCATTACATCTCAAGAGGAGATGAGGAGAGCTAAGGCGGAGATGGAAGGGGAGGGAGAAGTATGCATGGATGAGGAGTTCATTGAGGAGATGATAGAAGAGCTCAGATACAATGGGTCTGTTGAGATATCATCATCCTCCTGCTCTTCT…
TMLEP	TMChr18.t843	ATGGATCTCTCCCATCTCTTCTCCTCCCACTCCTCTCCTTCCCAACCCAACCCAACACAAAATCTCCTTCACCAAACCACCAATCAAAGATATCTCGGCGTGCGGCGGCGCCCATGGGGCCGTTACGCTTCGGAGATACGCGACCCTGCTACTAAAGAAAGGCACTGGCTTGGCACCTTCGACACGGCCGAAGAAGCCGCCGTGGCCTACGACCGCGCCGCACGCTCTCTCCGCGGCCCTCGCGCCCGCACAAACTTCGCTTATCCAGACCTCCCACTAGGCTCCTCTCTAACCCCGTTTCTATCACCGGACCTTCCTTCCCCTCAACCTTTCTTTACAATGTCTCCTGCGCCACCCCAACTGCTTCCATCTGTCACTGTTCTTCCCAGCCATCAGCAG…
TMLEP_2	TMChr18.t845	ATGGATCTCTCCCATCTCTTCTCCTCCCACTCCTCTCCTTCCCAACCCAACCCAACACAAAATCTCCTTCACCAAACCACCAATCAAAGATATCTCGGCGTGCGGCGGCGCCCATGGGGCCGTTACGCTTCGGAGATACGCGACCCTGCTACTAAAGAAAGGCACTGGCTTGGCACCTTCGACACGGCCGAAGAAGCCGCCGTGGCCTACGACCGCGCCGCACGCTCTCTCCGCGGCCCTCGCGCCCGCACAAACTTCGCTTATCCAGACCTCCCACTAGGCTCCTCTCTAACCCCGTTTCTATCACCGGACCTTCCTTCCCCTCAACCTTTCTTTACAATGTCTCCTGCGCCACCCCAACTGCTTCCATCTGTCACTGTTCTTCCCAGCCATCAGCAG…
TMLEP_3	TMChr3.t552	ATGTTCTTTAACTCTCAAACCCTAGGAAGAAGAACTCCAAAACCCTCACATGAAAGCCCCCAATATCCTCCTCAGAATGGTATTCCCCTACTTAACACTTACATCTACCAAACTTCATCTCACCTTCCAACTACTGAAAGAAGAGGAAGAAGAAGATTAGCAGAGCCAGGCAGGTTTCTTGGAGTAAGAAGAAGACCATGGGGAAGATATGCAGCAGAAATAAGAGACCCAGCAACAAAGGAAAGACACTGGCTTGGCACATTTGACACAGCCTATGAAGCAGCATTAGCTTATGACAAAGCTGCAATCTCCTTAAAAGGGGCTCAAGCTAGAACCAACTTCATCTATCCTGACCTTTCCTCCATATCTTCTTTCACTCCTTTCCAAAACCAAACCCTA…
TMPLT2	TMChr5.t78	ATGATTGAACAGAGGGAGTCGCTGGATCCTGAGGAAGTTATTGATTCGTTTATGAATCAGAAGGATCGGTCTCTCTTCTTAAACGACGTTGGAGACGGCTTGGTCGACTCTGAGAAATCTCGAGAATACTGCAACGCCGAATATTTAATCGGTCTGCCTCGTCCAAATGATAGTAGTGCGTTTTCTATGCCTTCCGGATTTGAGACCAGCGCGGTAGCATCTGGACAGCCAGATGCTGATAGGGTAGAGGGACAATCAGTGGGCCATCAGGAAGCTGGAGCTCAAGAAAGTTTTGCTGGACAGAACACCAGTTTTCTAGAAGGTAATTCTATGGAAATTATGCCGGTGGTGCCTGCAAACAGCGGAGAGAAGAAGGTTGGCACTCTTCTTGCTGCAGCA…
TMPLT4	TMChr14.t295	ATGAAGTCCATGAACAATACCAACTGGTTGGGCTTCTCTCTCTCCCCTCAGCTGGGAATGGAAGTTGTTCAAGATCCCCTTAAGCAGACAAATCTTCAAGCTACTCATCAATCTTCACCGGCTAACGCTTCCTCTTTTGTTCCAAGCAACTTTCTTCTTTCTTATCCCCATTTCAGCAGCTCTGGCATTTGCTATGGAGCTGATGGAGAGAATGTAGGGTTTTACTCTCAGCTTTCATCAGTCATGCCAGTTAAGTCTGATGGTTCTCTCTGCATTATGGAAGCCTTCAGCAGATCACAAGAAGGAATGGTGCCATCTCCATCCCCAAAACTGGAAGACTTCCTGGGCTGTGGTCCTAACATGGGGACCCATCCGTTTAGCAACAGTGACAGGGGAGCA…
TMPLT4_2	TMChr2.t182	ATGGGATTCTTTCTCGTTCGGTTGCTCTTATATCCTCGGCTTTCTTCCTTCAGTTCACTATATCTACGACTACGAGCTTTATCGGATACGAGGAAGGCCGTCGATACCTTCGGCCACCGGACTTCCATTTACCGCGGCGTCACCAGGCACCGGTGGACGGGGAGGTACGAAGCGCACCTATGGGACAATAGCTGCCGCCGGGAAGGCCAAAGCCGGAAGGGAAGACAAGGTGGATATGATAAGGAGGAGAAGGCCGGGCGGGCTTATGACCTGGCAGCTCTCAAGTACTGGGGACCCACTACCACGACCAATTTTCCTGTTTCTGACTACGAGAAGGAACTGGAGGATATGAAGAGCATGACTCGACAGGAATTCGTTGCTTCTCTACGAAGGAAGAGT…
TMPLT5	TMChr6.t628	ATGAGCGAATCGAGAAATTGGCCGGATGCGCCGGAAGTTGGATATACTTACAAAAATCAGATGCCGATTATGCGGTCCTCGGATAACCAAGGCGAGGGTTTGGAAGTAATGAACTTTGGCGCGCAGGAAACCTATCCGCCACAGAGTGCTACTTCGGGCCCGGCTGCTGGGGAGAATTATGGTTTTTTAGAGGCTGTGAGTGTTGGAAGTGATGCTCAGTCCCCGCAGGCTCATAGAAATGGGCCCTCGCTGAGTGCGACCGAACAAAGAGTAAAATTTCCGCGGAAATCCAGAAAAGATACTCCTTTGCCGAGGGCCGCTGAAATGATAGCCGATGCTGCGCTGGAAGTTTCTTTATCTGAAGTTGCGGGAAAGGAAGGATTGGAGGGTTCGTTAGGA…
TMPLT5_2	TMChr6.t1067	ATGGCTTCTATGAACAACTGGCTCGGCTTTTCTCTATCTCCTCAGGAGCACTCGCTCTCCACCGAAGAAGCTGACTGCTATGGCTCCAATCCAACCCTAAGGCCTGATGGCTCCTTTTCCATCCTTGAAGCCTTCAACCGCACTTCTAACGATTGGAGTATAAAGAGTTTGGATTTCAAAGGGACCCCTTCGGAGCTCTCCATGATAGTGGACTCGAGCGGGGGAAAGCGTGGAAACATGGAGGATGTTGTTGTCGACGAGCCGAAGCTTGAAGATTTTCTCGGCGGCCACTCATTCTCCGACCATGAGCCAAAGATCGGATCTTTGGCCGGGGATCATTATTTATATTCAAACTGCTCGCTACAAGTTCCAGGAGTTGCGTCTGGTGGTGGAGGGAAT…
TMPLT5_3	TMChr3.t1550	ATGGCGTCCATAAACAACTGGTTAGCCTTTTCTCTCTCTCCACATGAACTATCCTCTTCCCACCCCCACCATGAGACACTCATCCCCACCGATGACGCTTCTACCGCTGACTGCTTCTGCATTTCCGGCGACTCCTCTTCAGAACCGCCCATTGGCGTCTCAACCCTAAGAGAAGATGTTCCCTTTGACATCTTGGAAGCAGTCAATAGAACCGACCAACAAAACCAAGATTGGAACATAAAGTGCTTGGACTTCAAAGGGAGCCCTTCTGATCTCTCCATGGTAGTTGGTACGAGCAGTAACCGAATGAATAACCATATGGAAGTCGAGGAACCAAAGCTTGAAGACTTTCTCGGAAGCCATTCCTCTTCTGAAGACTATGTGTTCTCCGACTGCAAC…
TMPLT5_4	TMChr1.t2045	ATGAAAATGGAGGTTTCTTGTGCAGAGCAGCAGGATCATCACCACCCAAATCACCAAAGCCATCATCATCATCACCACCACCACCACGAATGCCAGCATCCCACACCTGCTCCTCCTGCTGCAGCTGCATCCAACGGAATGCCAGGCAGCTTCTTTCTTTCTCCGTCCCATCTTAATAACTCGGGGATGTGCTATGGTGTTGAGGGAGTGACTGGAGGAATCTACTCCGAGCTCTCTGTCATGCCACTCAAGTCTGATGGTTCCCTGTGCATTATGGAAGCACTTAACAGATCTCAGCAACAAGGAATGGTGCCCTCCCCATCCCCAAAATTGGAAGATTTCTTAGGTGGTGGTCCAAATATGGGGGCCCATCATCAGTATGGGAGCAATGAAAGGGAA…
TMPUCHI	TMChr3.t553	ATGGCTTCCCCAAAAAACCAAACAATTAATCCTCTCAACGTTCAAGAAGAGCAGAATGCACACATGATGAACTTCTCCAATTCCCCTCAATCCCAATCATCAGCTACAGCAGCTTCTTCTCCAACTGAGAGAAGAGGTAGAAGAAAAGCAACAGAACCAGGAAGGTTCCTAGGAGTAAGAAGAAGACCATGGGGAAGATATGCAGCAGAGATAAGAGACCCTACAACAAAAGAAAGGCACTGGCTAGGCACATTTGACACAGCCCATGAGGCAGCTTTAGCTTATGATAGAGCTGCTCTGTCAATGAAAGGTACCCAAGCTAAAACAAACTTCATTTACCCTGATCACAACTCTTCCTTCCACCCTTTCCTCAACCCAGTTTTCCACTCTCAAACCCTA…
TMRAP2.1	TMChr3.t1099	ATGGAAGAGAGAAAAAAAGAAAGAAGAAGACCGCCGCCGTCGCTGCAGCCGTGCTCGCCTCCGGCGTCGGCAGCGGCGGAGGGAAGTGGAAGAGAGAGACCTTATCGCGGAGTAAGGATGAGAAAGTGGGGAAAGTGGGTGGCTGAAATAAGAGAGCCGAACAAGCGATCGAGAATATGGCTCGGATCGTACTCCACTCCGGTGGCGGCAGCGAGGGCATACGACACCGCTGTCTATCTGCTCCGAGGCCGTTCAGCGCGTCTAAACTTTCCCGACGAGCTCAACGCAGAAGAGGCAACCAGCGGTATCATGGAAGAAGTCGCCGCCGCCACCGCTAGTCTTTCGGCGGCGTCGATCAGGAAGAAAGCAACTGAGGTAGGGGCAAGGGTAGACGCCCAG…
TMRAP2.1_2	TMChr2.t313	ATGAGAAAGTGGGGAAAGTGGGTGGCCGAGATAAGAGAACCCAACAAACGTTCAAGGATATGGCTAGGCTCCTACTCCTCTCCGGTCGCCGCTGCCAGGGCTTACGATACCGCTGTCTACCTCCTTAGAGGCCGCTCCGCACTCCTCAACTTTCCCGACGAACTCGCCGCCGACGAGTCCGGTGAAGCCAATACCGCTCTCTCAGCTGCTTCAATCAGAAAGAAAGCCGCCGAGGTTGGGGCTCGCGTCGATGCCCTCCAGCAGCAGAAGCAACAAGCGCCGCCGCTACCTCCACCACCACGCCCTCGTCCTGATCTCAACGAGCAGCCTAGCCCTGAAACTACAGAGGAAGAACTCAGATTTGAGCATAAGTGGATTCGGGGAAGGGAAGAAAAAAGC…
TMRAP2.11	TMChr18.t60	ATGATGTCCGCTTGCGAAGAACAAAAGATGAAGAAGCAGGCAAGAAAGGGTGACAGCCGCAGCGGCTTCGTCGGCGTGAGGCAAAGGCCGTCAGGGCGGTGGGTGGCGGAGATAAAGGATTCATCGCAACGTATCAGACTATGGCTCGGCACATTCGACACGGCGGAGGAAGCGGCGCGAGCCTACGATGAGGCTGCGCGAGCTTTACGTGGCGATAACACACGCACAAACTTCACAGCAGGAGGTAGCGGCGGTGTTGGAAGCATTGGGTGGCCGGAGTACTGCTACCAAGCCGATCATCTCTCTATGACGGCGAAGGCGAGGCTGAGTAGGAGCATAAGGGGGATGGTGGAGAGGTCGGCGGCACAGAGGCGGTCGACGAGGGTGAGCGACCACCAC…
TMRAP2.11_2	TMChr3.t1431	ATGGAACTCCAACTCCAAAAACAACAATCTCTCTTATCTCCCATCCAATCAACCAAATTCAAATCCAAATCTAAAGCCGCCGCCGCCGCCGGCGGTAGCAACAAATTCGTTGGCGTCCGTCAACGGCCGTCGGGGAGATGGGTTTCCGAGATCAAAGACACCACTCAGAAGATTCGCATGTGGCTTGGCACCTTCGAAACTGCCGAGGAAGCCGCCCGGGCCTACGACGAAGCCGCCTGCCTCCTCCGCGGAACCAATACCCGCACCAATTTCTCCACTCGCCGCCCCAACTCCGCCGCCGCCTCTGCCGTTGATTCCCCTCTCGCCACCCGCATCCGTAAACTCCTCCACCACAAGAAACTCGCTGGCGCCGCCGTTGGCAGTGGCAGCAGCGGAGGC…
TMRAP2.11_3	TMChr12.t1176	ATGGACCTCAACCAAAAAAATCAAATTCCCCACTTTTCACCCCTTCAATCCACCAAATTGAAACCCAAAACAAAACTCATCACCAACTCCGGCGTCGGCGGCCCCGCCAACAAGTTTGTTGGAGTGCGGCAACGTCCCTCCGGCCGATGGGTGGCCGAGATCAAAGACAGCACCCAGAAAATCCGATTGTGGCTTGGCACCTTCGAGACCGCTGAGGCCGCCGCCCTAGCCTATGACGAAGCCGCCTGCCTCCTCCGCGGCTCCAACACCCGCACCAACTTCTCTAACCGCCGCCCCTCCGACGGCTCCGCCTCCGCTGACTCCCCTCTCTCCGCACGCATCCGTAAACTCCTCCATCACAAGAAACTCCCCCTCAACGGAAAAGCCTCTCCCCAGCAC…
TMRAP2.11_4	TMChr12.t1140	ATGGCTAGGAAGCGCAAATCCCCCAAATCCGACGATGCTGACAACAACTCCTCCTCTACCGCCGCCGCCGCCGACCAAACACCCACCCATCGAGTCCGAAAACGCTTCGTTGGCGTGCGCCAACGTCCTTCCGGCCGTTGGGTCGCCGAAATCAAAGACACCATACAGAAAATAAGAGTCTGGTTAGGAACTTTCGACACTGCCGAAGACGCCGCCCGTGCCTATGACGAAGCCGCTTGCCTTCTCCGCGGCTCCAACACACGCACCAACTTCTGGCCTTCCACGGCCACCACCCCCGCTCTCCCTTCCCGCATCACCGCCCTTCTCCTCCACCGCCTTAAGGCCAGAGCCTCTGGTTCTACCATGGCTGAAGAAGCCCAAACACAGGGCCAAGGCCAA…
TMRAP2.6	TMChr8.t1101	ATGCGCTTGAAACCCATTATTCTTATTAAAATGTTGCAGAACCTAAAATCTACACAATTAATTTACAAAATTCTTCTCTTAAACTGTGACACCGTGGCGCGGCAAAGCGAATCCGATGATATTGAGAGGTTTCTCTTGGCGGGAGCGGAGGAGGAGGAGGTGGAGCAGACCGCCAATACGGCGGAGGTCACGGTGGCGGTGCCTCCGCCACCGCCGGCGGCTATGTCTTTCTCCATGTTTTCGAAATTTGATAGAGAGATGGAGATGTCAGTGATTGTTTCCGCTCTCACTCATGTTGTCGCTGGTGATCATCAAGCAATCAACGTCGGCGGAGGCGGAGAGCATTTGGTGGCCAGCGGCTGGCCAGTTTCGGGTTCTTCTATGGGATGGGGTGGCGGA…
TMRAP2.6_2	TMChr5.t621	ATGTGCATTATCAAGGTGGCGAAACCGAGCGAGTCAGATGATATTAAGAGGTTCTTCTCTGCGGGAGAGGAGGAGGAAGAAGAAGAAGCGGGATCCACCGCCCAAACAGCTTATGTAACGGTCGCGGCCGCTCAAACAGCTGATGTAAAGGTCGCGGCTTATAAGTCATCGGCGCCGCCGGTCGTTGGGCTGCTATCTAGATTTGGTGGGGAGCAGGAGATGTCGGTTATAGTATCGGCTTTAACACGTGTTGTTACCGGCAGTGAGCAGCCGGCGGGTGTGCCGTTGTCGTCGGCGCCGTCGTCGTCATTCATCTCAAGAGGCGGTAGCGGGATTAAGAGAGAGAGGGAGGAGCTCATGAGTCCGAAGCTTGCGAGGCATTACACAGGCTTCTTAGCA…
TMRAP2.6_3	TMChr16.t636	ATGAAGGTGGCTCAACCAAGCGAGTCTGAGGACATCGAGAGGTTCTTCTCAGAGGGAGAGGAGGAGGTGGAGGCTGGCCCCACCGCGAAAACACCGGAGGTAATTCCGCCGTCGTCGCCACCGCAATCTCCGCCATCTTCTACGGAGATGCTTTCCATTATTGATCGGCAGAAGGAGATGTCGGCCATGGTGTCTGCTCTATCCCATGTAGTTTCCAGTGGACACCACACAGACGCCGGCAACCAGGCAGCTGGGACGAGTGGGCGGCTAGTAACTGTTCGATCGCTTCCTTCGAGCCTTTACTCGCCGGCGACGCCATCGTCATCTATCATCTCATTTGGTGACCGCGGGATTAAGAGAGAGAGAGAGGAAGAGAGTTCGGAGTTGAAAATATATCAC…
TMRap2.6L	TMChr16.t123	ATGGCGTTCAATCAGCAACTCAACTTCGATAACTCCCAACTTCACTTCCCCGCTTCCCTCTCTCCCATGGAAAGTACTCCACTTCCTTCGATCAGCTCCCGCCGCCTCTCCCACGATCAAGAAAACACCATCATCGTCGCCGCCCTCGTCCACGTCCTCTCCGGCGAACACCAAGAGACCGCCCCTGCAATCTACTTCCCCCTCGCCGCCGACCTTCCTCGCTGCCAAGTCTGCGGAATCGGCAGCGACGGTTGCCTCGGCTGCCATTTCTTCGAATCATCGCCTGCCGACAATGCCGAGGGAAGCGGAATCCGACGACGGATCCGCCGTCGGAAGAAGAAGAATCAGTATCGCGGTGTGCGACAAAGGCCGTGGGGTAAATGGGCGGCGGAGATTCAC…
TMRap2.6L_2	TMChr11.t846	ATGGACCATAAAAGGGAAGCCCACGTCGGGGCATTTTCCACCCTTCCCTTTCTCTCCTTCTCTCTTGACTCCTGCAGAGATGGACGGAAACCGGTGACAGGCGGTGGCAAAACAGCGAGTGTTTGTGAGAAGATAACCAAAGTGGATCGAAGGCATGGGAAGAGGCCTCTTTCTGCTACGGTCAAGGAAGAAAAGGAGAAAGAAGCCGAACAAATGTTTTCTCACTACACTTCCTCACGTGCCGACTACGACACCTCAGCCATGGTCTCTGCCCTAGCTCACGTGATCGCCGGCGGATCTTCTTCTGGCAAAGCTCAAAGCCAGGCAACAACTTCGCCGCCGCTGATGGCGGCGGCAGCAGCAACTAGTGTTGAGTCGATGGTGAGAGATCCCAGTCAA…
TMRAP2.9	TMChr4.t758	ATGGAGACCTCGCCGTCGGAGCAAAAGCAGAGGCCGTACCGCGGTGTTCGTATGCGGAAGTGGGGAAAGTGGGTCGCCGAGATTCGAGAACCCAATAAGCGATCTCGGATATGGCTCGGTTCCTATGCTTCACCGGTCGCTGCCGCACGTGCTTATGACACCGCCGTATTTTACCTACGCGGTCGGTCCGCGTTTCTCAACTTCCCCGATGATATACCCTCCGCTGATTCCGGCGGCATCGGTGGCGGTTTATCCGCCACTTTCGTTAGAAAGCGCGCCGCCGAGGTCGGTGAGGCCGTCGACGCGCTTCTTCTGCAGAAGAAGGCGAAGAAGATGGGGATGGGTTTCAAGTTCCCCGATCTGAATTGCCAACCCAGCGCCGATGAGTCCTACGGCGAT…
TMRAP2.9_2	TMChr12.t950	ATGAAGCCAGAGATGGGGAGGAAAGAGGTCGGAAGAACGCCGCTGGTGCCTTCGCCGCCGACGCCGCCTTCCGCGGGTGGAAGGAGAGAGAAACAGTTCCGGGGAGTAAGGATGAGAAAGTGGGGGAAGTGGGTGGCGGAGATAAGAGAGCCGAACAAACGGTCTAGGATATGGCTTGGATCCTACTCGACTCCGGTGGCGGCAGCGAGGGCTTACGACACAGCCGTTTATCTCCTGAGAGGACGCTCGGCGCGGCTTAACTTCCCGGAGGAGATCGAAGTCGAGGAGGTGACAAACGATTTCAACAGCGGAATCACGGCAGCTTCTATTAGGAAGAAGGCTTCAGAGGTTGGGGCAAGAGTGGACGCTCTGCAGACGGGTGTCATCCCGCCGCCTCCG…
TMRAV2	TMChr1.t1621	ATGGACAGCAGCTCTTGCATAGATGAATCTTCCGCAAGCAGCGACGCCGGCGCCGCCATACTCTCCCCTTCTCCTACCCCACCGTCACCACCGCCTCCCCTCCAACGCATGGGAAGCGGCACCAGCACGTTAACAATCGCCGAATCATCATCAGAGTCACGAAAGCTCCCATCTTCCCAGTACAAAGGGGTCGTTCCCCAACCCAACGGCCGCTGGGGCGCTCAGATCTACGAGAAGCACCAACGCGTTTGGCTGGGCACCTTCAACCTCGAACGCGAAGCCGCTTGCGCTTACGACGCCGCCGCCCAACGCTTCCGCGGCCGCGATGCAGCCACCAACTTCCCCCCTCTTTCACCCGACGCACATGAGCTCGCTTTCCTCCTTTCTCGCTCTAAAGCA…
TMSHN2	TMChr11.t135	ATGGCAGAGCCCTCAGGACGAAGTCTTGCCGATGATGAATACGATAACCCAGAGGAGTTCCAATGGAAGGATGCGGATGTGAGCTCTTCGACAGCAGAAACCTCTGTTTCTGCACAGGTGCTGGATTTGATGCGCCGCGGCAATAGAGCCTTCCGGGAGAAACGAATTGAAGAGGCTATTTCTTGTTACTCCAAAGCTCAACTTTTAAAACCTGGAGATCCTGTGATCCTAATCAATAGAAGCGCTGCTTTCTCCAGGATCAGCCAACTCTTGAGAGAGAGATCTGCAACTGCATCAGAGTATCAACCATTGAACGGTTTAGATCCAACAACTCATGCAGAGCTTGCATTAAAGGATGCTGATAAAGTTATAAGTATTCAGAGTAATTCTCCCAAACCA…
TMSHN2_2	TMChr7.t1156	ATGGACCCAACGGTAAAAATCAACGAAACAGTGTCAAAGCAATTGTCGATATCCATCGGTCGGCAGCAGCGAAAGCGATACACGGGTGTACGCCAGAGCCCGTCGGGCCGGTGGGTGGCGGAGATCAAAGGCACCGCGCAAAAAATTCGCCTTTGGCTGGGCACCTTCGATACAGCAGAGGCCGCCGCCCATGCCTATGATGAGGCCGCTTGCCTCCTCCGCGGCGCCAACACCCGCACCAACTTCTGGCCGCGCAACCAAGGTGGATTTGGCAGTTCAAACACTGGCTCATCATCAGTTCTCTCAACTAAGGTCCTGAACCAGCTCCTCGAACGCTTGGAGGAACAACGGGCTTCCAAGAGTTCACGGCACTGTTTATCGTCTGTGCCGTCAAAGTCG…
TMSMOS1	TMChr13.t415	ATGAGGACGTCGATGGCTATGACAACAAAATCCCTTATGGTGTGGGTGGATCTAAAAGTTGAGGCATTGGCAGAGGGTATGAAGGAGGGAGGTTGTAGTGGTGAGGAGGGTGAAGAGATTACCTTGGGTGGAGGTTGGCGGCTTGGAGTCATGAGAGAGGGGAGAGCCGAAGGAAGAGAGGGAGCTGTGTGTGACTTGCATGAGTTTGATTGTGCATACGATGATGAGGAGGCTGCTGCTAGAGCTTATGATCTTGCTGCATTGAAATATTGGGGCGCTGGAACTCTTATTAATTTTCCTGTTAGTGATTATGCAAGGGATTTGGAGGAGATGCAGATGGTTTCAAAAGAAGATTACCTTGTATCTCTTAGAAGAAAAAGCAGTGCTTTCTCGAGAGGG…
TMSMZ	TMChr14.t1228	ATGTGGGATCTCAATGAGTCGCCGGACCAGAGAAATGCTGCGATATCCCAAGTCGAGGAGATCTCCTCAGGCGGTTCCGAAGCCATGGTGATGGAGCTTGGAGCGGGGTCTACTGAAAACTCCAGCTCCTCTACCGTCGTGATCGAGCACTCGAACGGTGGAGTCGGCGTTGAGGACTTGTTTGGGTTCGAGGAGAGCTACTCCGGCGAAAGTGAGACGGTAGTGACGCACCAGTTCTTTCCGATTAGTGAACGGAAGCCGGAGTTACCATTGCTTACTTTAGGCGCCGGTGGTATGCCGCCGGAGCAGAACACCAGGTTCGGATTGAAGCTGTCGGAGCCGGCCATGGCCGGCGGCGTTGTCAAGAACATGGTGGTCTCGCAGCCAATCAAAAAGAGC…
TMSMZ_2	TMChr2.t1232	ATGATACTGGATCTTAACGGGACATTGGACGCTAACTGGTCGTTCGCGCAGAAGAAGATCCTTCAGGAAGGATCTTGCGGTGGCCAGATGGTTGATTCTGGGTCGTCGAACTCCTCCGTCCTCAATGGCGAGGAGTCTAGCAACATATCTGAAGATGACATGTCTTCCAGTCACCCTGCCTTTCGGTTTGGTATCCTCAAGGATGCAGTTGAGTTGGAAGAGGAAGTCGACGAGATCAGAGTCATTTCTGATTCCGACATCGTTACACATCAGCTTTTTCCGCAACATCCGCAGGGTTTTTCAGAGTGGCATTCGGGGAGAACAGTGACGGCGTCGTCGTTGTCCAGGCAGCCTTTGGAGGACCTTATAATCTTCCAGTCTAATGTGCCGGCCGCAGGG…
TMSOB2	TMChr11.t495	ATGGAAGACCAAAACAACCGCACCCACTTTAAACGCCCCGCAGCCACGTCAGCCACACCGCCACCCAAAGACGCCGCTCGTTACCGCGGCGTTCGCCGCCGGCCGTGGGGGCGCTATGCCGCAGAGATTAGGGACCCCCAGTCTAAAGAACGCCGGTGGCTAGGCACCTTTGACACGGCTGAGCAAGCCGCGTGGGCCTACGATATTGCGGCACGTGCCATGCGTGGCCTCAAAGCCCGCACGAACTTCAACTACCCTCCTCCCCACGCCGCCACCACGCCACAACAGCCGCCGCCGCTGCCCCCGCCGCCTTTTACCTCACATGATTTTCCATGGCCCCACGTCAGCGTCCCCACGCCATCTCCACTTCCTCCTAACGCCTCTCTTCTCTTCCGCAAC…
TMWRI1	TMChr12.t1050	ATGGCGAAGAAGAAACAGAGCAACTCTCCTTCCTTCACAGACACAAACGACAGCAACAGAGGAAGCTTCAAAGGCATTGAAAAGGTGAGGAGGACGAGGAAGTGCGTGCCGAGAGAATCTCCATCTCAGAGAAGCTCGATTTTTCGTGGTGTTACAAGGCACAGGTGGACTGGAAGATATGAGGCTCATCTATGGGATAAGAATTGCTGGAATTATTCACAAAACAAGAAAGGAAGACAAGGAGCATATGATGATGAAGAAGCTGCAGCTCATGCCTACGATTTGGCTGCATTGAAGTACTGGGGACAAGAAACCATACTGAATTTTCCTCTTCTGAACTACGCAGGGGAGGTGAAAGAAATGGAAGGACAATCCAAGGAAGAGTATATTGGATCCTTA…
TMWRI1_2	TMChr3.t1290	ATGGCGAAGAAGAAGCCGAACAGCTCTGCGTCAAACCACGAGAGCAATGAAACTACCAGATCAGAGAGCAACAATGGCGTTGAGAAGATGAAGAGGACGAGGAAAAACGTGCCGCGAGAAACTCCCTCTAAGAGAAGCTCAGTTTACCGCGGTGTAACCAGGCACAGGTGGACTGGAAGATACGAAGCTCATCTCTGGGATAAGAACTGCTGGAATGAATCCCAAAACAAGAAAGGAAGACAGGGAGCATATGATGATGAAGCAGCAGCAGCAAGAGCTTATGATTTAGCTGCATTGAAGTACTGGGGCCAAGAAACCACCCTGAATTTTCCTCTGCTAAACTATCAAGAAGAGCTGAAAGCAATGGCAGGCCAATCCAAGGAAGAGTATGTTGGATCT…
TMWRI3	TMChr19.t100	ATGGTGATTTCTTCTCCTCATTCTACTAACACTAAGATTTTCAAAGCCAGTGGTCGCCGCCGTCGACGGAAAAGCTCCGGCGACCTCCCATCGGCTAGCCGCAGCGCCAAAAGGAGCTCCATTTACAGAGGAGTAACCAGGCATAAATTGACTGGGAGGTATGAAGCTCATATCTGGGACAAGAACTACTTGAATAAATCCCAAAACAAGAAAGGAAGACAAGGAGCTTACGACACTGAAGAGAGTGCAGCTCGAAACTACGACCTTGCTGCTCTGAAGTACTGGGGAACTGATACGACCCTTAATTTTCCTGTGGCGAATTACGACGATGACTACAAGGAAATGCAGGCGATGTCGAAGGAGGACTATTTAGCTTCGTTGCGCCGCCGGAGCAGTGGA…
TMWRI3_2	TMChr14.t580	ATGGAGAAATCAAATTCTTCTTTCTCTTCTCCCTCTCCTCCTCCTATTTCTAAGCCAAGGCACAAGAGAAGCAAGAATGCCCATGCGATCACTGACAAGAACAATGTGGGAGGAAGCACCAGTGCTTGTGGGAAGCGAAGCTCTATCTATAGAGGAGTCACCAGGCATAGGTGGACTGGAAGATATGAAGCTCATCTCTGGGACAAGAATAGCTGGAATCTCATGCATAACAAGAAAGGCAGACAAGGGGCCTATGATGATGAGGAGGCTGCAGCTCATACCTACGACCTTGCCGCACTTAAGTACTGGGGTCCTGATACAGTGCTTAATTTCCCTGCAAACACCTATTTGAAAGAGTTCGAGGAGATGCAGAGCATGTCAAAGGAAGAATACTTGGCT…
TMWRI3_3	TMChr2.t147	ATGACTAACAGTGAAAGTACTAACAGCAACAGCAACAGTAGTAACGGATATATGAAGATGAAGAGGACAAGGAAGAGCGTGCCGAGGGAGTCTCCCTTGCAGAGAAGCTCAGTATATCGTGGAGTCACAAGGCACCGCTGGACGGGAAGGTATGAAGCTCATCTCTGGGACAAGAACAGCTGGAATGAATCTCAGAACAAGAAAGGAAAGCAAGGAGCTTACCATGATGAGGATGCTGCAGCTCGTGCTTATGACCTGGCTGCATTGAAATACTGGGGCCAAGAAACCATTCTGAACTTTCCTTTATCAGCATATCAGGAAGAGATTAGAGAAATGCAAGGCCAGTCCAAGGAAGAATATATTGGGTCTTTGAGAAGAAAGAGTAGTGGATTCTCCAGA…

## Sheet: TP1
Nucleotide sequences of AP2/ERF family members in the TP1 individual
TP1ABI4	TP1Chr13_RagTagG00144820.1	ATGGATTCCTCCTCGAACCAACCCTCCCCAATAGAACAGTACCCTCTTTCCCATCCCAACAGTCCTACAAGCAGCGGCAGCAGCGGCGGCTCCAGAAAAGTCCGTAGAGGTAAAGGCGGTCCTGACAACTCCAAGTTCCGCTACCGCGGCGTTCGCCAACGCAGTTGGGGAAAATGGGTAGCTGAGATCCGAGAGCCGAGAAAACGCACGCGCAAATGGCTTGGAACTTTCTCTACGGCCGAAGAAGCTGCCCGCGCTTACGACCGCGCCGCTCTAATTCTGTACGGCCCCCGCGCTCAGCTAAATCTCCAACCCTCCTCTTCCAATAGCTCCACAGACGGTGCTAATGGCCGTAATTCCTCTTCTTCCTCTTCTAGCACCTCTTCATCAACCACTACG…
TP1AIL1	TP1Chr3_RagTagG00079970.1	ATGGTAGTTGGTACGAGCAGTAACCGAATGAATAACCATATGGAAGTCGAGGAACCAAAGCTTGAAGACTTTCTCGGAAGCCATTCCTCTTCTGAAGACTATGTGTTCTCCGACTGCAACGACGTGGGAAGCTCTATAGGGCTCTCCATGATTAAGACTTGGTTGAGGAACCAGCCGGTGACGCAGCATGTAGGGGAGGAGAAGAGTTCTGGCGCCGTTGTGGTGGCTGGGAAGCTTGGAGGTCAAAATAGCTCGCAGGGACTTTCACTCTCGATGAGCATGACTTCCCAGTCCAGCTCTGCTTTGACGTTAATGGCGACTAGTAGTGAACGAGGAGGAGGGGAGAGCTCTGCGTCGCCGGATAGGGTAGGCTATGGGGGACAAAGCGCGATGGAAGCA…
TP1AIL1_2	TP1Chr6_RagTagG00055450.1	ATGGAAGACAAGAGTTGGCTGGGCTTCTCTCTATCTAGCTCGAACTTTTCGAATGATCAGCACAGCCATGAAGGAGGAGGAGGAGGAGGAGGAGGAAGAGAAGCTCCTTCTTCTCATGGACATCTCTATGCTCTTCCTCTGCTTTCTGATGGATCTGTCTGTACTCTTTTGGAGCAAGATTGGAGATGTAGGAGTCACTCCGACCAAAGAATGGTTGGTCCAAAGCTGGAAAATTTCTTGGGTGGATATTCAGAGAGCTCCATTAATGAAGATAGTCAAAACACTGTTGAAACAATCTTTTACCCTCACCACCAATTCCAATCGTTTGACCAAGCTCAGAACATCAAGGCAGAATTCCTCATATCCAGTTCTAACTCCATTGACCCAATTTACAATACT…
TP1AIL7	TP1Chr2_RagTagG00001740.1	ATGGATATGGAGTACTCCTCTCAGAACTGGCTCGCCTTCTCGCTTTCCCCCCACCCCGGCAACCTCTTCGAAGCCTTCTCATTCGCTCCCGGAGCAGTGGAGGAGGATGGCGGATGCCTTGAGCCTAAGCTTGAGGACTTCCTCGGCGGCGGCGGAAGGGAGGAAGCAGAGGTAAATAACAAAGGCGCCATCTTTGACTCGGACTTGAAGTCGGTGGCCTCCGGATTTCCTTGCGGATCGGTGGCGGAGGAGTTGCCGGAGCAGCAGATACTGGAAATTTCGGCAGCTTTATCGGATACGAGGAAGGCCGTCGATACCTTCGGCCACCGGACTTCCATTTACCGCGGCGTCACCAGGCACCGGTGGACGGGGAGGTACGAAGCGCACCTATGGGACAAT…
TP1AIL7_2	TP1Chr4_RagTagG00043320.1	ATGGAGGAGATGCAAAACATGACCAAACCAGAATTCATTGCATCCTTAAGAAGGTTTGGATTCTTGTTTAACTTCCTTTCTCTAGCAGTTGGAATGGGGATGCAATGTCGTACATTGTTTTGCAGGAAAAGCAGTGGATTTTCAAGGGGCGCTTCCATTTTCAGAGGTGTTACTAGGCATCACCAGCATGGTCGTTGGCAGGCTAGGATAGGCCGAGTTACAGGCAACAAAGATCTCTACTTGGGAACATTTGCCACAGAAGAGGAAGCTGCTGAAGCGTATGATGTTGCAGCAATCAAATTCAGGGGCTCTAATGCGGTCACAAATTTTGAGTTTAGCAGATACAATTTAGAGGCCATCGCCAACTCCGAGCTACCAATTGGTGCAGCCGCCAAAAGA…
TP1APD1	TP1Chr11_RagTagG00159170.1	ATGGTTAGCATTAGGAGACGCAGATTGTTGGGGCTCTGTTCTGGAAAAAACTCCATTCCAGTTGAGTTGCCTGGACCAATCGAGGGCAGTAATACTGTCGAAAATCTTAATAAAAATGTTAAGCCTTTCAGCATTCATCCCATGCCTTCAGTTGCTTCAAATCATGAAAAGCCAGTAAATCTCTCTGAAACAAGCTTTGGAGCTTCAACCGTGTCTTCTTTTCGCTCACCAAAATTGGAAACAAATGATTATTTTCCAGGTAAAGAAATCAAACGTAGAAGGAGACACCGGAGGAAGTACTATGAAGATCAAGAACCATGCATAATGAGAGGAGTTTATTTCAAAAATATGAAATGGCAAGCAGCAATTAAAGTTGACAAGAAACAGATCCATTTGGGC…
TP1APD1_2	TP1Chr10_RagTagG00139910.1	ATGGTTAGCCTAAGGAGACGAAGACTATTGGGGCTTTGTTCTGGGAAAAGCTCCATTCCAGTTGAATTGCCAGGCTCCACTGAGAGTAGTGGTGCTCTAAACCTGAGCAGAAATGTGAATCCTTTCAGCATTCATCCTATGCCATTAATTAGCATAAGTCGTGAAAAGCCAACAAATATTCATGAAATAAGCTTTGGATCTTCAGTTGTGTCTGCTACAAGCTCGCCAAAGGAGGAAATCGATAACTATTTTCCAGGTAAAGATATGAAACACAGAAAGAGATACCGTAGAAAACTCTATGAAGACCAAGAACCATGCGTAATGAGAGGTGTTTATTTCAAAAACATGAAATGGCAGGCGGCTATCAAAGTTGATAAGAAGCAGATCCACTTAGGCACT…
TP1APD1_3	TP1Chr10_RagTagG00140810.1	ATGGTTAGCCTAAGGAGACGAAGACTATTGGGGCTTTGTTCTGGGAAAAGCTCCATTCCAGTTGAATTGCCAGGCTCCACTGAGAGTAGTGGTGCTCTAAACCTGAGCAGAAATGTGAATCCTTTCAGCATTCATCCTATGCCATTAATTAGCATAAGTCGTGAAAAGCCAACAAATATTCATGAAATAAGCTTTGGATCTTCAGTTGTGTCTGCTACAAGCTCGCCAAAGGAGGAAATCGATAACTATTTTCCAGGTAAAGATATGAAACACAGAAAGAGATACCGTAGAAAACTCTATGAAGACCAAGAACCATGCGTAATGAGAGGTGTTTATTTCAAAAACATGAAATGGCAGGCGGCTATCAAAGTTGATAAGAAGCAGATCCACTTAGGCACT…
TP1CRF11	TP1Chr10_RagTagG00139420.1	ATGTCGGGACCTCAGAGACAGCTCCTGATCCAGGACATGATGCGAGCAAAGATAAAGAAGAAGGACACCGCCGTCCGGAAATTTGAATCGAAGCCCATGAGAAGGATCCGCGTACTGTTGAACGACCCTGACGCGACGGATTCTTCTGGCGACGAAGACGATCTCTTCCCTGTTCTTAACCTGAAAAAGCGCGTCGTCCGTGAGATCGCGCTCCTTCCTTTCCGTCTCAACCCTATATCTTCTTCTTCTTCGTCCACCTTTACCATCGACGGTCCCGAAAACCCGAAAAAGCTGAAAACCCTAAAGCTCCGGCGCATCGCTCCCACCACCTCCTCCCCACGTTTCAAAGGCGTTCGTCAGCGGCGTTGGGGAAAATGGGCTGCTGAAATCCGCGACCCG…
TP1CRF4	TP1Chr2_RagTagG00011970.1	ATGGAGATACCTAGCCGGATCCATCATCTAGATTTCCCCGATTTGCCGGTGAAGTTCTCGGAGCATATCCTGACGAAGACACGGAAGATGATTTCTGCTGGAAAAACGAGAGGCCTTCGGCGAAGGCTCGTACGGATCGTCTTCGCTGACGAGGACGCCACTGATTCGTCATCCAGCGACGAGGATAACGTACCCTTCACCCGACGGCGTGTCAAGAGGCACGTCCACGAAATAGGATTCGAGATCGGACCTCGCTTTCGACGTCCCACGCCGGCGAAGCGCCGTGCGGAAGACCGTGACCCGAAGCGATTCCGCGGAGTTCGGCGGCGGCCGTGGGGAAAGTGGGCGGCGGAGATCCGAGATCCACACCGTAGGAAAAGAGTTTGGCTCGGAACATTC…
TP1CRF4_2	TP1Chr9_RagTagG00129660.1	ATGGAGATCTCACGCCCAAGCCATCGCCTCGACTTTGCCGGCCTTCCGGTAAAGTACTCCGAGTATTTTTCAACAATTAAGAAGAAGACGATGGTCGCCGGAAAACCAAAGAGAATTGATCGCAGAGTTGTTCGGATCTTCTTTACCGACGCCGACGCGACCGATTCGTCTTCCAGCGACGAGGAAGTTGTAAACCCTGCTCCACGGCGAGTAAAGAGGCAAGTATACGAAATCGGTTTCCAGGTGGGTTCAGTATCGCCACGGGCAAATACCACAACGGGGGCTGCTTCACCGGAAACCAACTATTCAAAGAGATTCCGTGGAGTTCGCCGGCGGCCATGGGGTAAATGGGCGGCGGAGATCCGAGATCCGAATCGAAGGAGAAGGATTTGGCTCGGG…
TP1CRF4_3	TP1Chr7_RagTagG00089750.1	ATGGAAAGAAACGACGTGCATGCAATCAAGCACACTGATCGAGTCAGAGTATCTTCAAAATTCATTGGAAAAAAATCCGTCGGAGGTTCGGCGAGATCCTCTGCCGCATTCCCCCGCACGCTCCGTATATTCTGTGACGACCCCGATGCCACGGATTCTTCCGACGACGAAGCCTGCTTCAACCGCCGGCTCATAAAACGGTACATAGAAGAAATCAGATTTGAAGAACGGCCGCTTTCAAAGACGATTGGAAAGAAGAAAAAGAAAAAGAATTCGCCGGAGATGTTCCAGTCGCCAGACGAGATTCCGAGATACCGCGGCGTACGGCGAAGGCCGTGGGGGAAATTCTCGGCGGAGATACGTGATCCAGCGCGCCGTGTCCGGATATGGCTCGGCACT…
TP1CRF4_4	TP1Chr1_RagTagG00023030.1	ATGATGGAAAAGAAGAACTTGGATCCGATCAAGCACTCAGTTCACATCGAGGTGACCTCAAGGCCGCTAAGTACAACGCATCAACAGTCACGAACTGTTCGATTCTTCTGTGAAGATATCGATGCCACTGATTCGTCCGACGATGATACCTGCTTTAACCGCAGAAGAGTGAAGCGCTATGTGCAAGAAATCAAGTTCGAGCTTCAGCCGTCCACTGCAACCAGCTCTGCTAAGGTTAAGTCAGGCAAGGCAAGCGCAGGGCAGAGGAAGAAGAAGGTCGCGGCCTCATCTGAGAAACACCAGCCGATGCCTACGATTCCAAAGTTCCGCGGCGTCCGGCGGCGGCCGTGGGGTAAATTCGCTGCGGAGATTCGAGACCCCACGCGGCGGATTCGGGTC…
TP1CRF4_5	TP1Chr4_RagTagG00047290.1	ATGGAAGGTCAATACTTTGCTCCGCTTAATCACACAGTTCACCTCGAAGTGACCTCCAAGCCATTTCGTCCTCAATCTCACCGTCCGGCTATGCCTGCCTTCGCCGGAGCCAACACCATCCGCTTCTTCTGCGACGATATCGACGCAACAGATTCGGACTCCGATTCCGAAGACTGTTCCTTCGATCGACGCCGAGTGAAGCGCTATGTACAAGAGATAAGATTGGAGGAACGGCAAGGGAGGGCTGCTGGTGAAGGTAAAACTGTCAAGGTTAGCGCCGGCAAAAGAAATAAGAAGGGAATAGCTTTGTCGGAAAAGCAGCAGCCCATCACCGGCGTTCCGAGGTTTCGTGGCGTCCGTCGGCGGCCGTGGGGCAAATTCGCTGCCGAGATACGCGAC…
TP1CRF5	TP1Chr3_RagTagG00078140.1	ATGAGTTCTCGCCCTAATGGTGATGAATCAAATTCGCCGGAACGTACCGGCGAACCTCGCCCCACAAGTCATGAAGAAGACGCTGAAGATGTTGCTTGCCGGAAAACCGAGAAGACGAGTGATATATGGCCGGTGGAAAAACCGAGAAGCCTGCGTATCTTATTCACTGACGCGGACGCGACGGATTCGTCTTCCAGCGATCGCGAGGGTGTCGGCCATATCAGGCGGCGGGCAAGGAGGCACGTGCACGAGATAGAATTTAAATCGGTTCCGGTCAATCTCCGGGTTCCAGCAAAAGGGCCAGCGACGGCGACGTGGGTGTCGCCGGAAGATGGTTCCATGAAGAGGTTCCGAGGGGTTCGCCGTCGTCCTTGGGGGAAATGGGCGGCCGAAATTAGG…
TP1CRF5_2	TP1Chr3_RagTagG00083720.1	ATGAATCGAACGATTCGCGAGAAACGGATACGCGGCATCGCCGGCGCCGGCCCTGGCCCTAGGAATAAGACGATTCTGACTCCGGCCGCCGGGAAATCCGGGAGAATTTTGCGAATTTCATTCGCGGATGCCGACGCGACCGATTCATCGAGCTCTGAGGAAGATGGACCCACCTGGCGCAGGCGGCCTAAGAGGTTTGTCCATGAATTACCCATCGGTAACTCCTCACCTGCACGCCGGAAGCCCCATCAGCGGCTGACCCTGCCACCGGCGGATCCACCACCGGGCGGCGGTGAGAGGAAGAAATTCCGTGGGGTGCGGCAGCGGCCTTGGGGCCGATTCTCGGCGGAGATCCGTAATCCGCTTTGCGGGAAGAGGCTTTGGCTGGGGACTTTTGAC…
TP1DDF1	TP1Chr15_RagTagG00198550.1	ATGGACATGGACTCCTCCTCCTCCTCCGCCTCCCCCGCCGCCCATCTCACCTCCTCCGACGACCCCCCCTACATGACCGTCTCCTCCGCCCCTCCCAAGCGCCGCGCCGGCCGCACCAAATTCCGCGAAACGCGCCATCCCATCTACAAAGGCGTTCGCTGCCGCAACGCCGACCGCTGGGTTTGCGAAGTGCGCGAACCCAACAAGAAATCCCGCATATGGCTCGGCACGTTCCCCACCGCCGAGATGGCCGCCCGCGCCCACGATGTCGCCGCTCTCGCACTCCGCGGCCGCCAAGCTTGCCTCAACTTCGCCGACTCCGCCTGGCGCCTTCCTGCGCCGGAATCATCCAGCCCACGCGACATCCAGCGCGCGGCGGCCCAAGCTGCTGAGGCATTC…
TP1DDF2	TP1Chr10_RagTagG00138590.1	ATGGACTCCTCCGACAGCTTCTCCACCTCCGCTTCCTCCTCATCCGACCACGCGCCCTCCCCTTCTTCCTTCTCCTCTTCGCCTTCCCCCCCTCCCAAGCGCAAGTCCGGCCGCAAGAAATTCCGCGTTACTCGCCACCCCGTCTACCGCGGCGTCCGCGAACGCAACGGCGGCAAATGGGTCTGCGAGGTGCGCGAGCCCCGCACCAAAACGCGCATATGGCTCGGCACCTACTCCGCACCGGAGATGGCCGCCCGAGCACACGACGTCGCGGCGTTAGCCCTTCGCGGAAAATCCGCTTTTTTGAACTTCCCGGACTCCGCCTGGGCTTTGCCCGTGCCGCGTTCGACCCGGCCCGACGATATTCGGCTGGCCGCCGTCAAGGCAGCCGAGATGTAC…
TP1DEAR2	TP1Chr3_RagTagG00075910.1	ATGGAAGAGAGAAAAAAAGAAAGAAGAAGACCGCCGCCGTCGCTGCAGCCGTGCTCGCCTCCGGCGTCGGCAGCGGCGGAGGGAAGTGGAAGAGAGAGACCTTATCGCGGAGTAAGGATGAGAAAGTGGGGAAAGTGGGTGGCTGAAATAAGAGAGCCGAACAAGCGATCGAGAATATGGCTCGGATCGTACTCCACTCCGGTGGCGGCAGCGAGGGCATACGACACCGCTGTCTATCTGCTCCGAGGCCGTTCAGCGCGTCTAAACTTTCCCGACGAGCTCAACGCAGAAGAGGCAACCAGCGGTATCATGGAAGAAGTCGCCGCCGCCACCGCTAGTCTTTCGGCGGCGTCGATCAGGAAGAAAGCAACTGAGGTAGGGGCAAGGGTAGACGCCCAG…
TP1DEAR26	TP1Chr5_RagTagG00102020.1	ATGGTGAAGTCTCAGTCCCCCTCTACCTCCTCCTCCTCTTCCTCGTCGGTCACCGCTGCCGCCGCTGTATCCCGCGGCCAGAAATGCAGAAACCAGAAGCAATACAAAGGAGTAAGAATGAGAAGCTGGGGCTCCTGGGTCTCCGAAATCAGAGCCCCGAATCAAAAGACTCGAATTTGGCTCGGCTCCTATTCCACTCCTGAAGCCGCCGCCCGTGCGTACGACGCCGCCCTCCTCTGCCTCAAGGGCTCCTCCGCCTCCCTCAACTTTCCCCACTCCTCCCCTCACCACCCCCCTTCCTCCCTCCTCTCCCCCAAATCCATCCAACGCATCGCCGCAGCAGCCGCCGCAGCCGTCAGCACCCCACCGCCTCTCTCGCCGCCATCCTTTTCCTCCACC…
TP1DREB1A	TP1Chr4_RagTagG00038770.1	ATGAACTCCTTCCCAAACGCCGCCTCCGACGAACACCCCGCCTACAGAACAATCTCCTCCGCCCCGCCCAAACGCCGCGCCGGCCGCACTAAGTTCCGAGAGACGCGCCACCCTATCTTCAAAGGCGTGCGGCAGCGCAACGCCGACCGTTGGGTTTGCGAAGTGCGCGAACCCAATAAGAAAAGCCGCATCTGGCTCGGCACGTTCCCGACAGCGGAGATGGCCGCGCGTGCGCATGACGTGGCTGCCATCGCGCTCCGCGGCCGCGCCGCTTGTTTAAACTTCGCCGACTCGCCCGCGCTGCTCCCAAAGCCGGCGTCGTCTAGTCGAACCGATATCCAACGCGCGGCTGTCGCCGCGGCTGAGGCCTTCCGTCCCGGGAAACCGGAAGCTGAGCCT…
TP1DREB1D	TP1Chr6_RagTagG00059460.1	ATGGATACAGTAATCGACGAGCTTTTCTTCGAAGAAGACGAGGAAGAATACGCCACCGTCTCTTCCGCCCCTCCTAAGCGTCGCGCTGGCCGAACCAAGTTCCGCGAGACCCGCCATCCCGTTTACAAAGGCGTGCGTCTCCGCGGCGCCGGCAGATGGGTTTGCGAGGTACGCGAGCCCAATAAAAAGTCCCGTATCTGGCTCGGCACCTTCCCGACCCCGGAGATGGCCGCTCGCGCGCACGACGTCGCCGCCCTCGCCCTCCGCGGCCGACAAGCCTGTCTCAACTTCGCCGACTCCGCCCGCCTCCTCCCTATTCCCCCTGCCCCCGCAAGCCCGCGCTCCATACAGCGCGCCGCCGCCATGGCTGCCGAGGCCTTCCGCCCCAGGCCGGATCAC…
TP1DREB2D	TP1Chr15_RagTagG00195170.1	ATGCCCACAGTAACAAACAAAGAAAAGAAGAAGAAATGCTGCCCCCTTCGGCGATCACGCAAGGGCTGTATGAAAGGCAAAGGTGGACCTGAGAATCCCTTCTGCTCCTACCGCGGTGTGCGGCAGCGTACGTGGGGTAAGTGGGTGGCCGAGATCCGCATGCCTAACCACGGAGCTCGCCTCTGGCTCGGCACTTTCAACTCCTCCCTCGACGCCGCCCGCGCCTACGACCACGCCGCTCGATCCCTCTACGGCGACTGCGCCTGCCTCAATCTCCCCCACGTCGGCCTCGCAACGGCGAGCATCGGAGAAGAGTCGGGGAAGGAGGAGGAGACGGCGCTATTTGATGGCGGTGCGGGGTTGGATGATCTTGAAGAATATGTGATGCGGCTGCCGAAA…
TP1DREB2F	TP1Chr10_RagTagG00132950.1	ATGGACAACCTCATCAAGCGCCCTCCTCCCCGTCCATGGAAGAAAGGCCCGTCGCGCGGCAAAGGCGGCCCTCTCAACTCCTCCTGCGAATACCGCGGCGTTCGCCAACGCACTTGGGGCAAATGGGTCGCCGAAATCCGCGAACCCAAGAAACGCACTCGCGTTTGGCTCGGCTCCTTCTCCACCGCCGAAGAAGCCGCCCTCGCCTACGACGACGCCGCTCGCCGTCTCTACGGCCCCGAAGCTTATCTCAATCTCCCCCATCTCCGTTCTCTCCCCTGTTCTTCCTCTTCTGTTTCAACCTCCAAGCCTTTTTCCCGCCACCGCTTTCTCCGCTGGGTCCCAGTAACGGCCGGCTGCGCCGGCCGCCCGTTGCTTAATCTCAGTGCCCAGCATAGC…
TP1DREB2H	TP1Chr13_RagTagG00143610.1	ATGGCGGAGCCCGAAAGGAAACGAAGGAGGAGGAGGGACGGACCAGATTCCCTGGCAGAAACCCTTAAAAAATGGAGAGAACTCAATAAAGATTTTGATTCATCTGACAGCGAACGGACCCGTAAGGCTCCTGCCAAGGGCTCAAGAAAAGGGTGCATGAGAGGCAAAGGAGGTCCAGAGAACTCTAATTTCAGCTATCGCGGTGTTAGGCAGCGCACTTGGGGCAAGTGGGTTTCTGAGATTAGAGAACCAAATAGAGGAAATAGACTGTGGCTGGGTACCTTCCCCACTGCACTTGAGGCAGCTATTGCTTATGACCAGGCAGCAAGAGCAATGTATGGTGCTGGTGCTCGTGTCAACTTCCCCAGTGATCAAATTGGCTCCCCGGATGAATCAAGA…
TP1DREB2H_2	TP1Chr13_RagTagG00143600.1	ATGGAGCAGACAACCGAAGAGAAGATGCTCCTGACCAAAGGTAGGTCTCGAGCAACCGACCTCATTTTGAGCGACAACGTGATGGAGAAAATGAAAAACCAAACCTTTCCTACCAAAGGTAGGTCTCGAGCAGCCGAGCGAAGAGAAGATGCGAGGAAACAAAGAACGAGAAGAAGGCGGGTAGGACCAGAGTCCTTGGCAGAAACTCTTGAAAAATGGAAAGAGCTCAACAAGAAGCTTGATTCATGTGATGTCAAGCGGATCCGCAAGGCTCCTGCCAAGGGTTCAAGAAAAGGATGCATGAGAGGGAAAGGAGGTCCAGAGAACTCCAAATGCAGCTATCGTGGTGTTAGGCAACGTACTTGGGGCAAATGGGTTGCTGAGATTAGAGAACCAAAT…
TP1DREB2H_3	TP1Chr2_RagTagG00005360.1	ATGAAAAAAAGAAGACGAAATAGGTTCACAGGAACAAGCTGTGTAGCTGAAATTCTTTCCAAATGGAAAGATCAGAACAATCAACTGCACACTCTGAACACCCAGCGTGTGAGGAAAGTACCTGCAAAGGGCTCAAAGAAAGGATGCATGACAGGGAAAGGAGGGCCAGAGAATTCACACTGTAAGTATCGTGGCGTGAGGCAACGAACTTGGGGCAAGTGGGTTGCGGAAATTCGAGAGCCGAGACGAGGGTGTCGCTTGTGGTTAGGGACCTATAATACTTCCTTAGATGCTGCTCTTGCCTATGATGAAGCTGCTCGGGCTTTGTATGGATCATATGCTCGTGTCAATCTCCCTGATTCTATGGTAGATTCAGGTGATCATGTCAACCTACAAGAA…
TP1EAT3	TP1Chr9_RagTagG00129020.1	ATGGTGCTAGATCTCAACGTGGCATCTGGTTGCGAGTCGTCGTCGGTGCCGGAGAAGCTCCTGCCAGAAGGATCTGTTGGAGTTCAAATGACCGATTCCGGGACATCGAACTCCTCTGTTCTCAATGCTGAGGACTTAAGTAACATCGGTGACGAGGACTCTTGTTCTAATCGCCCGGCTTTCAGGTTCAGTATCTTGAAGGATGCAGATGAGGTAGAGGAGTACGGGGATGAAATCCGTGTTGCTTCGGAGGCTGACTTGATCACTCATCAGCTATTTCCACCGCAGGCTCAAACTATTTTAGATGGCCCGCGGACTGGAACTACGTTCGCGTCATCTTCGTCCAGGCCGCATTTGATAGACCTCAGCTTCTACCAGACTGATGCGTCGGCAACGGGG…
TP1EAT3_2	TP1Chr2_RagTagG00002890.1	ATGTGGGATCTCAACGGCTCGCCGGATAATATGGTGGGCTCGGAGGGGGACGAAGGCGAGAGTTCATCGCAGAGGAAGGGAAAAGAGCCGGAGTCTGCTGTGTCGACGGAAAATTCAAGCTCGTCGGCGGTTGTCGTAGAGGCCTCCGACGAAGGGGAGGACAACTCTGGCGACAGAGAAGTTGGAAAAATCTTCGGGATCAGCGTCACGGGCGGCCAGCAGCCGTTTGTGACGCGCCAGTTCTTCCCCTCTGGCGAAGCAGTGGCGCAGAACTGCGGTGATCCGCCACCGAGGGCGCACTGGGCGGCGGTTCAGTTTCGACCACCGGAATCGGCACCTGCGGCAGCGCCTTCAGGGCAACCGATGAAGAAGAGCCGGCGAGGACCGAGGTCAAGGAGC…
TP1ERF#021	TP1Chr5_RagTagG00104790.1	ATGGTCAACCTCAACAGCGTTTGTAAAGAGCACACAGAAATGAGTCGCGAGCAGGAGGAAGGAGGAGCTGCGGCCACTTACCGTGGAATTCGCAAGCGGAAGTGGGGGAAGTGGGTTTCCGAAATCCGTGAACCGGGGAAGAAAACCCGAATTTGGTTGGGAAGCTTCGAATCCCCAGAAATGGCGGCGACCGCTCACGACGTCGCGGCCCTCTGGCTCCGCGGCCGAGACGCCCGCCTCAACTTCCCCGATACGGTTCACGACCTCCCTCGCCCGGCCAGCTCCCGGCCCAGCGACATTCGGTCCGCCGCGGCTGAGGCGGCGAAGCGGATCCGGTTCAGGCCCGAGCCGCTTCGGCCTGATCGGTTCTCCACCGGATTGTGGACCGGAAACTGGGGG…
TP1ERF#024	TP1Chr4_RagTagG00038780.1	ATGGCCGATCGCAGCACCTCATCGCGCTACCGCGGCATTCGCCCCCGCGGCGGCAAGTGGGTCTCCGAGATTCGCGAGCCCCGCAAGACCAATCGTATCTGGCTCGGCACTTACCCGACCCCGGAGATGGCCGCCGCAGCTTACGATGTCGCTGCGCTGGCTCTCCGCGGCGCCGATGCGGTGCTCAATTTCCCCGACCGCGCGCATACGAATATCGCTCCGGCGTCCACCAATCCCTCCGATATTCGGGCCGCGGCGGCGGCGGCGGCCGCGCGGATGGCCGCAGAGACTTCTCAGCCGTCGATGAATGAGGGGGGGTTTGTGGACGAGGAGGAGATTTTCGATATGCCGCAACTGCTGGTTAATATGGCGGAGGGGATGCTGTTGAGTCCGCCCAGG…
TP1ERF#025	TP1Chr15_RagTagG00192580.1	ATGGCCGATTCCACTCCTCCTTCCCACGTACAGGCCCCCGAAAACCATCACGACCCTGACCCCAACCCAACCGGCCGCCCCTCGCCCTACCGCGGGATTCGCCGGCGAAGTGGCAAATGGGTATCGGAAATCCGCGAGCCGCGCAAGTCCAATCGCATCTGGCTAGGCACTTATCCCACACCAGAAATGGCTGCCACTGCGTACGACGTGGCGGCCCTCGCGCTACGTGGAGCTGACGCAGTGCTTAACTTTCCTGACGCGGCTCGGTCGCGTTCGGCGCCCTTGTCGGTTTCGCCAGTTGATATACAGGCCGCCGCAGCGGCAGCGGCTGCAGAGCTGGCGGCACGGAGTGGGGCGGTGGAGTCTTCCGAGGCGCGGGTGGAGGAGTTAGGTGATTTT…
TP1ERF#025_2	TP1Chr15_RagTagG00198520.1	ATGGGGTATCGCGGCATACGCCGGCGGAGCGGCAAATGGGTATCGGAGATCCGCGAGCGGCGGAAATCCAACCGCATCTGGCTCGGCACTTACCCCACCGCCGAGATGGCCGCCGTCGCATACGACGCAGCCGCCCTCGCTCTCCGCGGAGCCGACGCTGTGCTTAATTTCCCAAACGCTGCTGCGTCGCTCCCGACGCCCGCTTCGGCTTCGGCAGACGACATCAGGGCTGCGGCAGCGGCAGCGGCCGCGCAGGTTGGGTCCGAGATGAGCGTGGATGTCGGAATAAGCGGATTTATAGATGAGGAAGAATTGTTCGACATGCCGAAACTGCTTGTGAATATGGCGGAGGGGATGCTGTTGAGTCCGCCGAGGCTGACTCCGGCGGGCTCGTATGAC…
TP1ERF#027	TP1Chr2_RagTagG00014370.1	ATGGCCGACCCCAATCAAAAGCCCGACGACGTGGACCCTCCCGTTCCATTGCCGGGAACAGACCGGCCGGCGGGCTACCGTGGCATCCGTTCGCGGAGCGGTAAGTGGGTGTCCGAAATTCGGGAGCCGCGCAAGGCTAACCGCATATGGCTTGGAACCTACCCAACACCAGAGATGGCCGCGGTGGCTTACGATGTGGCGGCGCTCGCGCTACGCGGGGCCGATGCGGTGCTTAATTTCCCCGAAGCAGCCAAGTCACGGCCGGCTCCCGCGTCGAGTTCGGCAGCGGATATAAGGGTTGCGGCGGCGGCAGCGGCGGCGGAGTTGAAGGCGAGGCTTGATGCTGGAGGAGCTGGTGGAAGCGGCGCAGGTGGATCGGAGCCGTTACTGGAGATGAAG…
TP1ERF#062	TP1Chr1_RagTagG00030530.1	ATGGACGCCACGCCCAACGGCTGCGTCGGCTATCCTCCATTTGAACCTCCATTAATCATATCCTCTAATAATCTTAACAATATATCTCATAACAAGAGCTCAAAAAAGAGAGAAAAATGTGGCAAACTAATTCACCTCAACATCATGAACCCCTCATCCTCCATTAATCTCTCCTTCTCCTCTCTTACCTCCACGCCACAGTTCACCTTCCTCCCTCCCTTACCCCTCTCCCCCCACCCACCTCCAACACCACCCAAGCTCTATAGAGGCGTCCGGCAGCGCCATTGGGGCAAATGGGTGGCCGAAATTCGCCTCCCCCGCAACCGCACCCGTATATGGCTCGGCACCTTCGACACCGCCGAGGACGCCGCCATGGCCTATGATGCTGCCGCCTTCAAG…
TP1ERF#062_2	TP1Chr6_RagTagG00053920.1	ATGGCTGCAGCTATAGATATGTATAATAGCAGAACAGTCATCTCCTCAACAGAGGAGCTTATGGAAGCACTTGAACCTTTTATCAAAGATGCTTCCTCTTCTCCTTCTTCTTCTATCAAAGACACCTCCTTTGATCCTTCCTCTGTTTCTCTTTCACATCTCCCTTACTCCTCTGCTCACTCTCACCACTATTCCGTTTATCCTCCAACACCTCCCCAAAATCCCAACTTTGATTACTTTCCACCATCCATGTCAAATCCCGAGATTACCCACCATGGATTTCTGAGCTTAGATCAGCCCATCGGGCTCACCCACCTCGGACCCGTTCAGATCCAGCAGATCCAGGCCCAACTCCAGCTCCGCAACCACCACAACCTCCTCTCCCCGCGACCGCTGCCC…
TP1ERF1	TP1Chr6_RagTagG00063810.1	ATGGATTCTTCTCCGTTCTTCCACTCCACAAGCTCCCATCCATCCTCAAAATCTTCACCGGAATCATCTCAGGCACCTCTCCTCCCATTCAACTTCGACGACTCCGACGACATGCTCCTCTTAAACATGATGTTAGTGTCAGCCGCTTCGTCAGCTGACGCCAAAGATTCCACTTTTACCGCCGGGTCTCAGCCAAAGAAGCAGAGCAGCAGCTATAGGGGCGTTCGCCGACGGCCGTGGGGTAAGTTCGCCGCTGAGATCAGAGACTCGACGCGGCGAGGCGTGAGAGTGTGGTTAGGAACGTTTGACACGCCGGAGGAGGCGGCGCTGGCTTATGACCAGGCTGCCTTCTCCATGAGAGGGCCAATGGCAATGCTCAATTTTCCGGTGGAGAAAGTC…
TP1ERF1_2	TP1Chr15_RagTagG00193730.1	ATGGCCACTCAACGTAGAAATTATCGTGCCATTTTAGTGTCATATATGGAGAAGTATGTTGAGGATGTTGTGAGAGATTTGATCATCCAGAATTTTCCCTCTTTAATTAATGATGGCAATTTTCTGCCAGATAGAGATAGGCCTTCTTCTTCCAGATTTTCAAATTCAGATATTTTGGAACAATTAATTACTAGGAACCCACTTCACCTTCCAAACTGCGCTTCGATTCTCACACCCCGGCTCCATACCCTCACCGGAGGTGAGCACAATCCCAACCCAGAGATGCACAGCCTCGACTCCATCCGGCGCCACCTCCTTGACGATTCAGAGATGTCTTCCTCAGGGGTAACAGCAACTCCCCAGCCCCTCTACAACCGGAGCTCCAGCTTTGGCCGACTA…
TP1ERF1_3	TP1Chr17_RagTagG00186210.1	ATGGATTCCTCTGTTCTCTTCCACTCTCCATTAATGTCTGAACTATCTTCTGATTCCTCGGTCGACTCCTCATCCACATCTAACTCTTTTCTCCCCTTCAATGTCGATGACTCTGAGGATATGCTCCTCTTCAACATGATGCTCGCCGCTGCCGCCACCACTTTGGGTGGCGCCGCCAATACGTCGAACTCCAACTCGGACTCCGATGCCACCGCCAATCTATTGAAAGAGGAGGAGGTGGAGTCGGCATCGACGCTGAGGCGAGAGCAAATGAGGAGTTATAGAGGGGTTCGTCGGCGCCCTTGGGGGAAATTCGCCGCCGAGATCAGGGACTCAACGAGGAACGGTGTGAGGGTGTGGTTGGGGACGTTTGACACGCCGGAGGCGGCAGCCATGGCC…
TP1ERF105	TP1Chr15_RagTagG00193720.1	ATGCCGTCCTCAAATTCATCCCCCCTAGATCAACTCTTCGCGGCCGCCGGCACTTCTCTCAACGACATCCTGGAAGCCATCCCCACTCCTCCACCAGTTCCGGCGCCAGCTCCCGCTGACATCACCATCTCCGACTACCTCGACTCCCCTGAACCGTTCACCAGCGAGTTCAGAGTCGTTGACTCGCCCGTTTCGATGATCCGATCCGGCAGAAATACCCCGCCATTCTCGCCTTCCGATCTCCGACTCACTCTCAACATCCCCCGCCCCGCCGCCCTGAAAGTGGAGTGGATCGAGCCATCCGGATCCGGACCCGATTGGATAGAAGGCCGGCGATACCGCGGCGTGCGGCAGCGGCCGTGGGGGAAGTTCGCGGCAGAGATCCGCGATTCCAAACGA…
TP1ERF105_2	TP1Chr2_RagTagG00013260.1	ATGGCCGCCGGATCTCTCTCCGCCCTTGACCGCATCCGCAGACATCTCCTCGACGAACCCCCTGCCTCACTCCTCGACGACCTCCTCGCCGGCCTTCTAACCCCACCACCTTCAGCACCCGTTCCCCCTCAGGCCCATCTCGCTGACCTCTCCGTCTCCGACTACGTCTACCAGATCCCAACCCTAACCCTAAATCCCGCTTCCCCCGGTCCGCGAGCCGAAATGTTCAGATTCAGCGATGCACCGACTTCGATCATTCAGTACAGTGATTTCGAATCCCACCTCCAGCTCACCATCCCCCAAGCCGCTGTTCCTACAGTGGAATGGATCGACGGATCCGGTGGCGATAAGCCGCCGCCGGCTGTGGAGCTCGTCGATTGTCGGCGGTACCGTGGCGTA…
TP1ERF105_3	TP1Chr4_RagTagG00044030.1	ATGGCCACCCAAGACATCTCCATCTCCGCTTTCGACCTCATCAGCGAACACCTCCTCGAGGACGCAGCCGCCTCACTCGACAACCTACCCACGCCGACGGCGCTAGCTCTCCCCCCTCCGGGTGACATCACTGTCTCCGACTACCTGGAAGTACACACTGAAATGTACACAGCATTCGACGGAGGGTTCAGATTCCGGGAACGATCGCAATCGATGATCCGATTCGGCGGGGATAGCTCTGATCTAGACCTCAATATTGACTGGCTTGACGGCGGTATTCTTCAGCCGGAGTCAATCGTGGACCGTCATTACCGTGGTGTCCGGCAGAGGCCCTGGGGAAAATTCGCGGCGGAAATCCGTGATCCCAAACGGCGAGGATCAAGGATTTGGCTCGGCACA…
TP1ERF105_4	TP1Chr4_RagTagG00037870.1	ATGGAAACAGCCCAAAGCATCTCAGTACTCAATCAAATACGAGAGCATCTTTTCGGCGACGCCGCCGCCTCCTTTGACGACCTCTTTACCAGTTTCCCGTCCCCCCCTCCGGCCGCCACCACCTCTTCTAGCGAACTCACCATCTCCGATTACCTCGATCAGACAGATATCCAAACCTCACCCATCCCCGACCACTACAGCGGCGGGTTCAGATTTTGCGAACCGGCTCAAAAAATGATCCGATTCGGTGGCGATCGATCCGAAATCGGGCTCATGCTCAACATCCCCAACGCCGTCGCTCCGCAGGTGGAGTGGATCAACGCCTCCGACGGCGATCTTCGCCCAGCGGAGCTGTTCGATTTTCATAGGTACCGCGGCGTGCGGCAGCGCCCGTGGGGG…
TP1ERF105_5	TP1Chr4_RagTagG00037860.1	ATGATGGCAACAGAGCAAAGCTTCGCCCTCGAACTTATACGCGAACACCTCTTCGGAGATGCAGCCGCCTCCCTCGAAGACTTACTGATTGGCCTCCCTACGCCGCCGCCGGCCACCACCCATTCTTACGGCGATCTCAACATTTCCGACTACCTGGAGCAGACCGAGACCTACTACAACTGTCCGGTCCCCGTTCCCGCTGCCTCCTCCGTTCAAGCTCCCGTCCCCGCTCCCACTGCTGCCCCCGAACCGTACATCGGCGGCTTCAGGTTCCGCGAACCGGCTCAAACAATGATCCGATTCGGCGGCGACCGGTCCGATATCGGCCTCACGCTCAACATCCCCCACGCCGCCGCTCCAAAAGTGGAATGGATCGACGGCTCCGACGGCGATCTACGG…
TP1ERF105_6	TP1Chr15_RagTagG00197310.1	ATGGCGAGCCAAGACATCTCCAACCTCGTTATCATCCGCGAACACCTCTTCGGCGACGCTGCCGACATCCTAACCGGCCTGGAGTCTCCCGCGCAGACGACATCACTGACGGAAGCGGAAATCACCCCAATTCCCGGCGATCTTAGCATCTCCGACTACCTGGAAGACCCCGATACTGTTCCGCGCGGCACCGGGTTCAGATTCCAGGAACCCGCGCAAACGATGATCCGATTCGGCGGCGACCGGTTGGAGGTAGGCCTCAAGCTCAGTGTCCCTCACACCGCTGCTCCGAAGGTAGAGTGGATAGACGGTTCTGTCGATGATAACCGGGCGCCGGAGATGCTCGACGGTAACCGGTACCGTGGCGTCAGACAGAGGCCATGGGGGAAGTTCGCGGCG…
TP1ERF106	TP1Chr2_RagTagG00013270.1	ATGGCTTTCGCATACCTCTCTGCGCTCGACCGCATCAACAAGCACCTCTTCAGCGATCCCCCTGCCTCCACCCTGGATGAAATTCTCGCCGCCCTCCCAACTCCACCTTCATTCCCCGCTCCTCATCTCGCTGACCTCGACGTCTCCGATTACCTCGACCACAATGAAACCCTAATCCTACCTCCCGCTTCCTCCAATTCTCACGGAGGTGTCCGATGCCCTGATCCCACATTTTTAATCATCCCAATTGACGCCGATTCGCCATCCACACTCACCATCCCCAACGCCGTGGCCGACCAGTTATCGCCACCGCCAGCCGCAGCTGTAATCGACAGCCGTCAGTACCGCACGCAGTACCGCGGTGTGCGGAAGCGGCGGTGGGGAAAGTTCGCGGCAGAG…
TP1ERF109	TP1Chr6_RagTagG00052960.1	ATGAAACCCAACCAGGAATTCTTCTTCCAATCATCCCCCGACAATGTCTCTTTGATGGATTCAAATAATCCCCCTTCTGTCCACCGACCACTCACCGCAGAAGAAGAGAACGCCGCCATCGTCGCCGCCCTCACCCACGTCATCTCCAGCCACCCTGACAACACCGTTCCCTTGTCCCTCTCCCATATCTCCATTCCAGTAAAATTGCCGGCCACCACCGTAGTGGCAGCGAGGGAGGAACAGGGGAAAGGCGGGCCGAGCCGGCGGAAGAAGGGTAACAATTACCGCGGGGTTCGGAGGCGGCCATGGGGTAAATGGGCGGCAGAGATTCGAGATCCTCGGCGAGCCGTTCGGAAGTGGCTGGGTACTTTTAACACCGCCGAAGAGGCTGCTCGAGCA…
TP1ERF109_2	TP1Chr5_RagTagG00099660.1	ATGGAATTAAAACCTTCTACAAGACGCCTCCTTTCCGCAGAGCGAGAGAACTCCATCCTCGTGAACTCTCTCATCCACGTCCTCTCCGGAAAGCACGACTACGCCGCACCGGCAATTTCCTTCCCCCTTGCCGATAATTGCAAGCTATGCCGCGTTGAGGGCTGCCTCGGCTACGATTTCTTGCAAGAGTCGGCACACGGGAGTGGGGAATCGAGGAAAAGGTTGTGCGCGAAGAAGAAGAACAAGTACCGGGGAGTTCGACGGCGGCCGTGGGGGAAATGGGCGGCGGAGATTCGTGACCCGCGGCGGGGGATTAGGAAGTGGTTGGGGACATTCGATACGGCCGAGCAGGCTGCCAGTGCCTATGATAAGGCTGCGATAGAGTTTCGCTGCGATCGG…
TP1ERF109_3	TP1Chr5_RagTagG00099670.1	ATGGAATCAAAAAATTCAATCCATCGCCTCCTCTCCGCTGAGCAGGAGACCTCCATCATCGTGGAGGCTCTCATCCACGTCGTCTCCGGCAACCCCGACCCCGCCGCACCGACAATCTCCTTTCCCCTCGCCGTCAGCTGCAAGCTATGCCGCATCGACGGCTGCCTCGGCTGCGATTTCTTCTTCGAAATGGCGATGGAAAATGGGAACGGGGAATTGAAGAGGAGGCCGAGGAGGCAGAAGAAAAGCAAGTATCGAGGAGTTCGACGACGACCGTGGGGGAAATGGGTGGCGGAAATTCGTGATCCACGACGAGCTGGGAAAAAGTGGCTGGGGACATTTGATACGGCAGAGGAGGCTGCTCGCGCCTATGACAACGCTGCGATCGAGTTTCGTGGC…
TP1ERF109_4	TP1Chr16_RagTagG00201800.1	ATGGTGCTCAATCAGCAACTCAACTTCGATAACTCCCAATCTCACTTCCCCGCTTCCTTTTCTCCCATGGAAAGTTCTCCACTTCCTTCGATCGGCTCCCGCCGCCTCTCCCACGACCAAGAAAACTCCATCATCGTCGACGCCCTCGTCCACGTCCTCTCCGGCGAACCCAAACAGACCGCCCCTGCGATCTCCTTTCCCCTCGCCGCCGATCTCCCTCGCTGCCAAGTCTGCGGAATCGGCAACGACGGTTGCCTCGGCTGCCATTTCTTCGAATCAACCCCTGCCGAGAAGGCGGAGGGAGGCGGAATCCGAGAACGGATCCGGCGTCGGAAGAAGAAGAATCAGTACCGCGGTGTGCGACAACGGCCATGGGGTAAATGGGCGGCGGAGATTCGC…
TP1ERF111	TP1Chr9_RagTagG00127360.1	ATGTGCTTTAAAGTGGCGAATCCACCGGAATTTTCGCCGGCGACGGAAGGGGAGGAGGAAGAGTTGGCGACAGCAGCAACAATGTTCTCGGGTCGGTGGAGGGCGGAAGAGATGTCTGCGATGGTTTCGGCTTTAACACGAGTTGTCTCCGGCGAAGAGCCGGCTATGACCGGTGGCTATTTGGATTCTGCTGGTTCAGCGTCAGCACCACCGTCTTCTTTGTATAATGCTTCTCTGTTATCCCCGCATTCTATGTTTGGTGCGGGTGTTGGCGGTGGCGGAGTGAAGAGAGAGAGAGACGAGGAGTCAGTGATAGGATACTATTCCGGAGCACCAGCCTCCATCTCTCACTCTGCATCCTCCTCGCAAGCTCCGTCAATGGAAGAAACAACTCCTTCC…
TP1ERF114	TP1Chr18_RagTagG00229530.1	ATGAGAGGGAAGGAAGAAGAATATGAGTTTAATTTCCCTCACTACACGCCCTCACGTGCGGAATACGACACCTCTGCTATGGTGTCTGCCCTCGCTCACGTGATAGGAGGTGGTGGCGCTGGGGCAGGCGAGCTGGCCGCCGGTGAAGCCATAAACTCAGCAACAGATTTGCCTTCTGAAGCACAAGGCCACGAGAAGGAGAAGAAAAGACACTTCAGAGGTGTCAGGCAAAGGCCATGGGGAAAATGGGCAGCAGAAATCCGAGACCCAAACAAAGCAGCCAGAGTTTGGTTAGGCACGTTCGAAACCGCAGAAGACGCAGCCATGGCTTATGATAACGCTGCTCTGAAGTTCAAAGGCAAAAAAGCAAAGCTCAATTTCCCTGAAAAAGTTCCAAAC…
TP1ERF12	TP1Chr11_RagTagG00156860.1	ATGATGGCGGTCGATACTCTTCGTCTGGGGAAAGAGGCATTCGGCGCGGCCGGCGAGGAAAAGACGACTCCAGCTTCCGCCGCTGCAGCAGGCGGCGGCGGAACGAAGGAGGGGCACTACCGCGGCGTGAGAAAGCGGCCGTGGGGAAGATTCGCCGCGGAGATACGCGATCCGTGGAAGAAGACGAGGAAATGGCTGGGTACCTTCGACACTGCAGAGGAGGCCGCGAGGGCTTACGATGAGGCCGCGCGAAACCTCCGTGGCCCCAAGGCTAAGACTAATTTCACAGACGGCGATGTGCCTTCATCGGAGTCGAGCTCGCCGCCGGCGATCTGGACGGCAGCTCAGTGGCCTCAGGCGTTCCCGGACGGCCGAGATCTGGTGATCGTCGCACCGACG…
TP1ERF12_2	TP1Chr19_RagTagG00234020.1	ATGGCTTCGCGGGGCGGAGAGGTGCACTTTCGAGGGGTGAGGAAGCGGCCGTGGGGGCGCTATGCGGCGGAGATACGCGACCCGTGGAAGAGAGCGCGAGTCTGGCTGGGTACCTTTGACTCGCCGGAAGAGGCCGCCTCCGCTTACGACCAGGCGGCGCGCGCACTTCGCGGACCCAAGGCGAAGACAAACTTCCCCTCTCCTCCTCCGCCGCCTCCACCGCCTATTCATCTTCCGCTTGACTTGAACCAACTGCCGTGCCACCTCTGGACCCACTACCCCCTTCCTTCGCCACCTCCGCCGCCTCCTCCAGCCACCACGCTGCTTCTCGGAAGCTTCCTTCGACGCGAGCCTGCACCTCTTCCGGAACCCCGGCGGGGTCTTCCCTTCGATCTCAAT…
TP1ERF13	TP1Chr11_RagTagG00159480.1	ATGGCTTTCTCCCGCCAACAAACTTCAGCTAATCCTTCCCAATTTCTCCCACTCAACGAGAATGATTCTCAGGATATGATCCTCTTACAGGTCCTCACAGAGGCCTCCACCATGGCTGTTGCTTCTCCCATGTCTCCACCGACAGCCAAAAGGGGGGCTGAATCGGGCGGCGAATTGGCCACAAGGCATTATCGAGGCGTGCGGCGACGACCATGGGGAAAATTCGCTGCGGAGATTCGAGATTCGTCGCGCCACGGGGCACGAGTATGGCTCGGCACTTTCGATACGGCGGAGGAGGCGGCGGTGGCTTATGACCGTGCGGCTTTTCGAATGCGCGGAGCGAAGGCCTTGCTCAATTTTCCGCCTGGGTTCGTTCTCAGTGACGGCAAAGTGAAGAAG…
TP1ERF13_2	TP1Chr2_RagTagG00013240.1	ATGTACAATCTCACCTTGGAGTCCATCAGGCAACATCTCCTTGATGACGCCGAGATCCCATCCTCCGTCGTCACTTCACCTTCACCTCCAACCTACCTTCGCAGCTCCAGCTTCGGCCGGCTCGTCGCCGATCAGTGGATCGACCTCCCCTTCCGTCCTGACGACTCCGACGATATGGTCGTCTACCTCGCCCTCCACGACGCATTCAGAAACGGATGGTTTCCCGGCGACTCCGGCGCCGCTGGCACCGCTCTGCTGGAGCCGGCGAAGCCGGATTCACCTGATCCGGAGGCGGCGCCGGAGAAGGGGAAGCACTTCCGCGGCGTGAGGCGGCGCCCGTGGGGGAAGTTCGCGGCGGAGATTAGGGATCCGGCTAAGAACGGGGCTAGGGTTTGGTTG…
TP1ERF14	TP1Chr6_RagTagG00050040.1	ATGAAAACCCAATCCCCTTCAACTTCCGGCGGCGGAGACGGCGGCACCGGCGCCGGCACCGCCAGCAAGAAGCCCTTGAAGGGAGTCAGAATGAGGAGATGGGGATCATGGGTGTCCGAGATACGAAACCCCCATCAAAAAAGCCGTATTTGGCTCGGCTCCTACTCCTCGCCCGAAGCAGCGGCCCGTGCCTACGACGCCGCACACCTCTGTCTCAAGAGCTCCTCAGCCTCCCTCCTCTCTCCCAAATCCATCCAACGCATCGCCGCCACCGCCGCCGCCGATACCACCTCATCTCCGTCCCCTGCTGAGCTTATAAAGTCGACGCCTTTATCCGACAATAACTCTTCCTCCGTCGTCGCGAGTGCGGCGGAGGACTCATGTGTTGACTTTGGCGAG…
TP1ERF18	TP1Chr17_RagTagG00185750.1	ATGACCGATCAAGCCGAAAGCAGCGCCGCCGCCGCCGCTTCCGCGGCCAAGTATAAAGGGGTAAGAAAGCGCAAATGGGGCAAATGGGTTTCGGAAGTTCGCCTTCCCAATAGCCGGGAGAGAATCTGGCTTGGTTCCTACGATTCCCCTGAAAAGGCCGCGAGAGCCTTCGATGCCGGAAGCTTCTTACTCCGCGGAGACCGAGCCAGTCTCAATTTCCCTGATCGTGCTCAGGAGATCTCCATGTACTGCGCTCGTCGAAATCCGACTGCTCAGCAGATACAAACAGCTGCCGCGCGCTACGCGCATGCCGATTTGCCGGCACCGTCCCAGCCGTCGCAGCCGGTTTTGCAGGTGGCGGAGGAGTCGCCGCCGTCTCCAGCAACGATGACGAGCCAA…
TP1ERF19	TP1Chr6_RagTagG00057780.1	ATGAGCAGCTCTAACGGTAACATCCTCGGCGACGACAGGAATTACAAGGGCGTTCGGTGCAGGAAACAGGGCAAATGGGTGTCGGAGATCAGAGTGCCGGGATCAAGAGACCGGCTTTGGCTTGGCACTTACAGATCGCCGGAGGCGGCGGCGGTGGCTCACGACACCGCCTTCTTTTTTCTTCGCGGTCCGTCTTCTTCCAAAGGACTGAACTTCCCTGATCGAGCGGCTAATATGCAATGGGTGAGCTTGTTGCCGAGGTCTGTGCAGAGAGTGGCGTCGGAATCCGGCATGGATTTTGATGCGAAGTTGATTGGTCAGTCGTCACAAATATTTGAGAGAGAAGAGAGCAGTAATGGCGATGGATTTGGACCATCTGGTGATGGGAGTTTAAATTAT…
TP1ERF2	TP1Chr15_RagTagG00195060.1	ATGGCGCCAACAATACTCTTTCACGCGCAAACACAGTCGCCGGAGACAAATCCGCCGCCGCGGGAAAGAAGCAGCTGCTATATCGGCGTCCGGCGGCGACCGTGGGGGAAGTTCGCGGCGGAGATAAGGGACTCAACGCAACGCGGCAAGCGCGTTTGGCTGGGAACTTTCAAAAGCGCAGAAGAGGCAGCGCTGGTCTACGACCAAGCGGCCTTCTCCACGAGAGGCGAAACGGCAGTGCTCAATTTTCCGGTGGAGAGAGTGAGGGAATCGCTTGAAGGAGTGGAGTTGAATGGAAGCCAGGAGAAGATATCGTTGTCACCATTGCTGGCTATTAAGAAGAAGAATATAGTTCGGGGAAGGAGGTTAAGGGGCCAGTCGGCGGAGATTGGAGCTAAG…
TP1ERF34	TP1Chr15_RagTagG00199380.1	ATGGAGCAATCACTCCCCCATCAATGCCAATCGCTTCTCTCTCCCTCCTCCTCCTCCTCCTCCTCCTCCTGCTCCTCCTCTTCCTCCTCCCCAAAGCCCGAAGAATCCATCAAGCCCAAAAAGCGAAGCAGAGAGGGCAAGCACCCGACATACCGCGGCGTGCGCATGCGCAATTGGGGCAAATGGGTTTCTGAAATCCGCGAGCCGAAGAAGAAATCGCGCATCTGGCTCGGCACTTTCCCCACCGCCGAGATGGCAGCGCGCGCGCACGATGTGGCTTCGTTGACCATCAAAGGGCAATCCGCCTATCTGAATTTCCCTCATCTCGCCGCCGAATTCCCTCGCCCCGCCACCACCTCCCCTAAAGACATCCAAGCCGCCGCCGCCAAGGCGGCTGCT…
TP1ERF36	TP1Chr4_RagTagG00045090.1	ATGGAAGAACCCCTCCCCCACCCTTCTGATCTCATCATCACCTCTTCCTCCTCCTCTTCTTCTTCTTCACCCTCCTCTTCTTCTTCACCCTCCTTTTCTTTCACCTCCACCTCTTCCACCTCCCCTGCCACCCCCACTGAGTCCAAGAAACGCAGCAAAGACGCCAAAGAACCCCCTTCATACCGCGGCGTTCGTATGCGCAATTGGGGAAAATGGGTCTCAGAAATTCGCGAACCTCGGAAGAAATCTCGAATCTGGTTAGGTACTTTCCCCACCGCAGAAATGGCCGCTCGCGCCCACGATGTCGCTGCCCTCACCATCAAAGGCCAATCCGCCTATCTCAATTTTCCAGAACTCGCCGCCGAACTCCCCCGCCCCGCCACCACCACCCCCAAAGAC…
TP1ERF36_2	TP1Chr11_RagTagG00162820.1	ATGACAGATCAGGGGAGCTCTTCCGAGCAGGAGAGTTCCCCTTCGTCTTCTTCCTCCTCCAATCGGGCTCCGAAGGCGAACCAGTCCCCTGATTCTGATCAGGTCGGCCGCGCTGCCGCCGACACCGTGAAAAGATCGCGTGACCGGAGCAAACATCCGGTGTACCGCGGTGTACGGATGCGAAGTTGGGGAAAATGGGTGTCTGAAATCCGACAACCGAGAAAGAAATCGAGGATTTGGCTCGGAACATTCCCGACGCCTGAAATGGCGGCGCGCGCGCACGACGTAGCAGCTTTGAGCATTAAAGGAAGCGCGGCCATTCTCAACTTTCCCGAGCTTGCGGCGTCGCTGCCTCGGCCGGCCACCCTCTCCCCGCAAGACGTACAGGCCGCTGCAGCT…
TP1ERF36_3	TP1ptg000047lG00240870.1	ATGACAGATCAGGGGAGCTCTTCCGAGCAGGAGAGTTCCCCTTCGTCTTCTTCCTCCTCCAATCGGGCTCCGAAGGCGAACCAGTCCCCTGATTCTGATCAGGTCGGCCGCGCTGCCGCCGACACCGTGAAAAGATCGCGTGACCGGAGCAAACATCCGGTGTACCGCGGTGTACGGATGCGAAGTTGGGGAAAATGGGTGTCTGAAATCCGACAACCGAGAAAGAAATCGAGGATTTGGCTCGGAACATTCCCGACGCCTGAAATGGCGGCTCGCGCGCACGACGTAGCAGCTTTGAGCATTAAAGGAAGCGCGGCCATTCTCAACTTTCCCGAGCTTGCGGCGTCGCTGCCTCGGCCGGCCACCCTCTCCCCGCAAGACGTACAGGCCGCTGCAGCT…
TP1ERF43	TP1Chr7_RagTagG00088950.1	ATGGCGGAGCAGCTGAGCTCGTCAGAGCAGCGGAGCAGCATATCTTCCCCTTCCTCTTCCTCTCCCTCCTCTTCTCCCCCCTCGCCTCCGGCGATCTCCGCCACAGCGGATGGAAGCAAGAGAACACGCGAACAGAGCAAGCATCCAGCATACCATGGAGTCCGAATGCGAAACTGGGGAAAATGGGTTTCAGAAATCAGAGAGCCGAGGAAAAAGTCAAGGATTTGGCTCGGGACCTTTCCCACCCCAGAAATGGCGGCGCGCGCGCATGACGTGGCGGCTTTGAGCATCAAAGGAAGCGCCGCCATTCTCAACTTCCCGGAACTAGCGGCATCGCTTCCACGTCCGGCGACTCTCTGCCCCCGCGACGTGCAGGCCGCAGCTGCCAAGGCGGCTGCG…
TP1ERF5	TP1Chr15_RagTagG00197300.1	ATGGCCAAGCAAGCCATCTCCGCCCTCGATCTCATCCGCGAACACCTCTTTGGCGACGCTGTCGACACCCTAACCGGATTGGAGTCGCCCAAGCCGCAGCTACCAGTGGTGTCGGCGGAAGTTAACCCCATTCCCGGTGACCTCAGCATCTCCGACTACCTTCAAGACACCGATGCCGATCCGCTAGGCACCGGGTTCAGATTCCAGGAGCCGGCGCAAACGATGATACGGTTTGGCGGTGACCGGTTCGAGTTTGGCCTCAAGGTCAATGTCCCTCACACTGCTGCTCCAAAGGTGGAGTGGATACACGGCGCTGTCGATGAGAACCGGGCGCCGGAGATGTGCGACGGAAACCGGTACCGTGGCGTGAGGCAGAGGCCGTGGGGGAAGTTCGCGGCG…
TP1ERF53	TP1Chr15_RagTagG00199120.1	ATGGAAGGGGGCAGAAAGGGCGGCAGGGGGTTTCAAAGAGTTGATGTAGGAGAGGAGGTTAGAAGGCAGAAGGCGAAGGGGACGCAGATTGAGATAGCAGCTGGTAGAACGGAGGAGAGGCAGAAACCGGCGGAGACGCCGATGGCGGCATTCCGTTCGCTGAAGAAAATAAGAAGCCCAGACCGACACTCATCGAATCAAGCATCTACTTCCCCGACTCTAGCTACGGCGTCTTCTTCCATCGCTTCGCGCCCAATCTTCCCTTTTGCTTACGATTCAGAATCAGCTGCTATTTCTCTTTTCCAATCAAATCAGCAGCAGCAGAAAATGATCACTTTTGATCAAAACCAGTCATTTTCAATCGGTTCTGGCTCTTACTCAGCTCCTCCGCTTTCTCCC…
TP1ERF53_2	TP1Chr4_RagTagG00045430.1	ATGGAAGAAACGAGAAAGGGTGATGGGAAATTTCCAAGTGAGGCTCAAGGAGACGAGAAGCGTAAGCAGAAGGGGAAGGGTCTGAAGCTCGACACGCCGGCGGGGAGACCAGTGGAGTTTGAAACCCCCTCGATGCCTTTTTTTGAAGAGGCACGCGCAGCGGCACTCCGACCACTGAAGAAGATCAGAAGCCCAGGTCGATTCTCTTCTAATCCCTCCTCTCCATCAACCCCAGCTCCAGCGACGGCTTCTCTTCCCCTCCCAATCTTCCCTTTTGCTTACGAAGCTTCACATCCTTCTTCCATGGCATCCTCACTTCTTCCACTTAATCAACAAAAAATGATATCTTTCGCCCAAAACCAGTTCAGTTCCACTCCTCCACCGTCTTCATTGTTTCTA…
TP1ERF53_3	TP1ptg000382lG00255360.1	ATGGAAGAAACGAGAAAGGGTGATGGGAAATTTCCAAGTGAGGCTCAAGGAGACGAGAAGCGTAAGCAGAAGGGGAAGGGTCTGAAGCTCGACACGCCGGCGGGGAGACCAGTGGAGTTTGAAACCCCCTCGATGCCTTTTTTTGAAGAGGCACGCGCAGCGGCACTCCGACCACTGAAGAAGATCAGAAGCCCAGGTCGATTCTCTTCTAATCCCTCCTCTCCATCAACCCCAGCTCCAGCGACGGCTTCTCTTCCCCTCCCAATCTTCCCTTTTGCTTACGAAGCTTCACATCCTTCTTCCATGGCATCCTCACTTCTTCCACTTAATCAACAAAAAATGATATCTTTCGCCCAAAACCAGTTCAGTTCCACTCCTCCACCGTCTTCATTGTTTCTA…
TP1ERF58	TP1Chr16_RagTagG00211010.1	ATGGAAAGCCCAACTCCCTTCACCTCTCCCGGCGAAATCAACTCCACTTTATCGAGCATCCTTCTCTCCGGCACCAACGCCATCGACTCCATCTTCTCCCACCTTCCGCCGCCGACCACTCTCTCCCCTATAGCAGAGCCTCTCGGCTCCTCCGTCTACCTCCGCCAGACCGAGCTCCTCCTCCGCTTCGGCTACCAGAACCGTGTTGCGGCGGCTGCAGCAGAAGAAGCAGCAATGAAGAAGAAGAAGATGTACAGAGGAGTAAGGCAACGTAATTGGGGTAAATGGGTCGCCGAGATCCGGCTGCCGCAGAACAGGATGCGGCTGTGGCTCGGTACCTACGACTCAGCTGAGTCTGCCGCATATGCTTACGACCGAGCTGCGTATAAGCTTCGCGGC…
TP1ERF58_2	TP1Chr16_RagTagG00205350.1	ATGGCTGCAGCTATAGATTTACAGAATAGCTGGCCTTTTAACTCTTCCGATTCTTCTGGTGAGGAGCTTATGCAAGCACTTGAGCCTTTTATCAAACGTGCTTCCTTCTCATCTCCTTCTCCTCCTTCTCCCTGCTTGGCTTATTCTCCTCCTCAAGCCCCGACCTTTTCTTCCTCTTCTTCCTCCACTTTTTACCCTTCTTTCTCTTCTCCTTCCACCTTATTCCAAAATTCCATTTTGGATTGCCCATCTTCATCGATCGGGCTCACTCACCTGAACCCTGACCAAATCCAGCAAATCCAAGCCCAATTCCATCTCCAGCAGCAGAATCAGATGCAGAATCATATCCTGCTTGATAACGTCCAGGGCTTGCCACCTACCCTGCCTCAGCGACAGAGC…
TP1ERF58_3	TP1Chr17_RagTagG00184680.1	ATGGCCGCAGCTATAGATATGTATAATAGTATGTTAGATGTCTCCTATGATAATCTCTTAAGTAAGGAACTGACGGAAGCACTTGAGCCTTTTATCAATGGTGTTTCCTCGTCTCCTTCTGCCTTCTTCCCCTTCTGTCCCCCTTCTTCTACTACCAAAGTCATCTCCTTTGATTCCTCCCCTGCTTCTCTCCCTCCCTTCCCCTCTTCTCTTTCTTCTTACCAGTTCTCTTATCCTTCGCCAAATCCCAGCTTTGACCGCTCTGTACCATCAAATTGGAATCAGCATGATTCGTTGATCTCAGATAGTCCGATCGGGCTCACCCAACTCGGACCTATCCAGATCCAACAAATCCAAGCTCAACTCCACCGCCACCACAACCACCATCCCCTCGCTCCG…
TP1ERF58_4	TP1ptg000392lG00252420.1	ATGGCCGCAGCTATAGATATGTATAATAGTATGTTAGATGTCTCCTATGATAATCTCTTAAGTAAGGAACTGACGGAAGCACTTGAGCCTTTTATCAATGGTGTTTCCTCGTCTCCTTCTGCCTTCTTCCCCTTCTGTCCCCCTTCTTCTACTACCAAAGTCATCTCCTTTGATTCCTCCCCTGCTTCTCTCCCTCCCTTCCCCTCTTCTCTTTCTTCTTACCAGTTCTCTTATCCTTCGCCAAATCCCAGCTTTGACCGCTCTGTACCATCAAATTGGAATCAGCATGATTCGTTGATCTCAGATAGTCCGATCGGGCTCACCCAACTCGGACCTATCCAGATCCAACAAATCCAAGCTCAACTCCACCGCCACCACAACCACCATCCCCTCGCTCCG…
TP1ERF61	TP1Chr6_RagTagG00058320.1	ATGAACCTCCCCATCGCCGAAACCCTAGCTCCGTTCACCTCACCCGAGAACATCCCATCCACTCTATCTCAAATCATCCTCTCTGGCTCCAATCCCCTCGACTCCGTCTTCGCCCACATCTCGCCGCAAGCGCCGCCGCCTCCGGCGGCATCACCACCACATACACCCATCGGCTCCTCCATATACCTCCAACTCGCCGATCTGCTCCGTTCAGCCTCGCCCCATTCCTCCGCCGCAAGGAAAAAACTGTATCGAGGAGTTCGACAAAGGCAATGGGGCAAATGGGTCGCCGAGATCCGTCTACCGCGTAATAGGATGCGGATTTGGCTCGGCACCTACGACTCTGCGGAGGCAGCAGCATGCGCGTACGACCGCGCCGCATACAAGCTCCGCGGGGAA…
TP1ERF7	TP1Chr14_RagTagG00177390.1	ATGATGAGGAAGGGGCGTACGCTGGCTGCCGGAGAAGCTCATCTGACCGATGCACCTCCACAGCCGCCGCCGAAAGAGATACGCTTTCGGGGAGTTCGCAAGCGTCCTTGGGGCCGATTCGCCGCTGAGATTCGCGATCCCTTGAAGAAGACGAGGGTATGGCTCGGCACCTTTGACTCTGCCGAGGACGCAGCTCGCGCCTACGATGTGGCAGCTCGTGAACTCCGCGGTTGTAAGGCAAAGACTAACTTCCCTCCTCTCATCGCCGGTGGTATCCACGTAGACGCGCAGTTTTTCCCGAATCCAGCGCCGACGCCGCCGCGTCCCACATCGAGTAGTCTGAGCAGTACAGTGGAGTCTTTCAGCGGTCCGCGCCTCTCTATCCCCCGGCCGCCTTCG…
TP1ERF74	TP1Chr3_RagTagG00070610.1	ATGTGCGGCGGTTCCATCATCTCCGACTTCATCCCCTTCACCTCCGGCCAGAATCTGTCCCGTCGGCATCCCGAAAATCCCAAATCGGCCGATTCCAAAGACTCTGATCCTGCCCCCTCTCAAGAGAAGAAGAAGGTCCGGAAGAACATTTACCGCGGGATTCGGCGTCGGCCATGGGGTAAATGGGCGGCGGAGATTCGCGACCCGAGAAAGGGCGCTAGGGTTTGGCTCGGGACCTACAGTACCCCCGAGGACGCTGCTCGAGCTTACGATGTCGCTGCCCGCGAGATCCGCGGCAGGAAAGCCAAGCTCAACTTCCCCGAAGAAGTTCCCGACGTCGCCGGCGGCGATAGCGGCGACGCCTCAAAGAAGCCGAGAGTCGCGCCGGAGGGCTGCTCC…
TP1ERF74_2	TP1Chr6_RagTagG00051600.1	ATGTGCGGGGGAGCGTTGATTTCCGACTTCATCCCGTCGGCGAGGCAGCGGCGAGCGACCGGCGACTATCTATGGGCGGATCAGGGAAAGAAGAAGAAAAAGAGAAATGGTGGCCGGAAGATTAGTGAGGCGGAGTTCGACGATGACTTCGAAGCTGATTTCCGGGAGTTCAAGGACGAGGAGGGGGTGGACGAACTGGAGGAGTTTACTTCCGTCGAGCCCTACGCTTTCCGTCCAAAGCCGGCAACTTTATCACGAGAGGATTCAGCTGTTCTGAAACGCTCTGAATTTGATGGAGATTCTGATAAATCATCCAAAAGGAAGAGGAAGAACCAGTTCAGAGGAATCCGTCAACGTCCATGGGGCAAATGGGCAGCTGAGATTAGAGATCCTCGCAAA…
TP1ERF74_3	TP1Chr16_RagTagG00203120.1	ATGTGCGGTGGAGCGATCATATCCGATTTCATTCCGACGCCTAGCTTACGGTCACGGAGAGTGACCGCCCACAATCTATGGCCGGATCTGAGGAAGAATACCAAAGGCGGCCGGAAGATTCGAGCGGCAGAGTTCGTTGACGATTTTGAGGCCGACTTCGAGGAGTTTGAGGGCGAGCCTGAGGAAGACGAAGTGGAGAAGTTAATCGAGGTCAGGCCCGGGGCTTTTCGCACGAAGGCGGCGACTTTTTCCCGTGGAGCTGCTGATAAGCCAGCCACAAGGAAGAGAAAGAATCAATTCAGAGGAATTCGTCAGCGCCCATGGGGTAAGTGGGCAGCTGAGATTAGAGATCCTCGCAAGGGAGAGCGGGTTTGGCTGGGAACATTTGACACTCCAGAG…
TP1ERF74_4	TP1Chr5_RagTagG00100810.1	ATGTGCGGAGGCGCGATTATCTCCGATTTCATCGCAACAGCGAGACCGCAGAGGGTCACCGCCAACACTCTCTGGCCGGATCTGAGGAAGAAGAAGAAGGGAGGCCGAAAGATTCGATCGGCGGAGTTCGAAGATGATTTCGAGGCTGATTTCCAGGAGTTCGAGGACGAGACTGAGGTGAGCGAAGTGGTCGATGAGTACGACGAAGATGAACTGATTGAGCTAAAGCCGTACGCATTCCGCCAAAATGGGACGCCTTTATCCCGAGGGATCAAAGAGAGTTCAATCATTGGGAAATGCCCACAATTTGATGGACCTGCTGAGAAATCGGCCAAAAGGAAGAGAAAGAACCAGTACAGAGGAATCCGTCAGCGCCCATGGGGCAAGTGGGCAGCTGAG…
TP1ERF74_5	TP1ptg000044lG00251360.1	ATGTGCGGAGGCGCGATTATCTCCGATTTCATCGCAACAGCGAGACCGCAGAGGGTCACCGCCAACACTCTCTGGCCGGATCTGAGGAAGAAGAAGAAGGGAGGCCGAAAGATTCGATCGGCGGAGTTCGAAGATGATTTTGAGGCTGATTTCCAGGAGTTTGAGGACGAGACTGAGGTGAGCGAAGTGGTCGATGAGTACGACGAAGATGAACTGATTGAGCTAAAGCCGTACGCATTCCGCCAAAATGGGGCGCATTTATCCCGAGGGATCAAAGAGAGTTCAATCATTGGGAAATGCCCACAATTTGATGGACCTGCTGAAAAATCGGCCAAAAGGAAGAGAAAGAACCAGTACAGAGGAATCCGTCAGCGCCCATGGGGCAAGTGGGCAGCTGAG…
TP1ERF84	TP1Chr4_RagTagG00041610.1	ATGGCTTCAAGGAAGGGTCGAACACAGGCGGCAGCCTTACCTGCAGCAGCGCCGCCTCTGCCGCCGGGAATGGAGACGCGTTTCCGAGGCGTACGCAAGCGGCCATGGGGTCGCTTCGCCGCCGAGATCCGGGATCCTGGTAAGAAGACGAGAGTCTGGCTTGGCACCTTCGACTCCGCGGAAGATGCTGCACGCGCCTACGACACCGCCGCGCGTGCCTTACGCGGACCTAAGGCAAAGACCAACTTTTCCGCTATTCCTTCCCACGCTTCTACGCTCGGCGGTGGATCCGGATCCGGATCGGTCCCCCTTTCCTTTTTCCATCAACAGCTGCCGCCGCCCGCGAGACCGGCAACGAGCAGTCTGAGCAGCACGGTGGAGTCGTTCAGTGGCCCGCGG…
TP1ERF9	TP1Chr8_RagTagG00112540.1	ATGGCTCCGAGAACCAAAATCACGTGCGCCGCCACCATGGCCGCTGCCGGAAAGGAGATTCAGTTCCGGGGAGTGAGGAGGAGGCCGTGGGGTCGATACGCCGCAGAAATCCGTGATCCTGGGAAGAAGATAAGAGTATGGCTCGGAACCTTCGATACGGCGGAGGCGGCGGCGAGGGCTTATGACGCCGCTGCCATAGAGTTCCGAGGATCTCGGGCCAAGACGAACTTTCCCTACTCCGATGTCGGAGAGGAATCAAGCGAAGCTGTTCCCCTCGACCTCAATCGCGACGGCGCGACGAACTTTCTGTTCCGGGATTTTCGGAAGGAATTGGCGGCGGCTGCGAAGCCTGTGTATTTCTTTGGTAAATCCAACGAAATGGCGGCGGTGGTGACGGAA…
TP1ERF9_2	TP1Chr13_RagTagG00149440.1	ATGGCTCCCAGGGAGAAGGGGACTGGCGGCGGAAGGATTGCCGGCGGTGATGTGGCGAAGGCGGTCCACTTTCGAGGGGTGAGGAAGAGGCCGTGGGGGAGGTACGCGGCGGAAATTAGGGATCCGGGGAAGAAGAGCAGGGTGTGGCTGGGTACGTTCGATACGGCGGAAGAGGCCGCTAGGGCTTATGACGCGGCCGCCAGGGAGTTTAGGGGATCAAAGGCAAAGACCAATTTCCCCTGCGCAGAGCCTTATTTGAGCCCTAGCAGCCAGAGCAGCACCGTGGAATCGTCAAGCCGGGATGCCGCATCTACCTTGCCGCCTTTAGCAACGCCGCTTCCTCATCTCGATCTTGATCAGATCAACCGCGGCGGGCTGCGATTCCCCTTCCAGCGATTT…
TP1ERF9_3	TP1Chr19_RagTagG00234010.1	ATGGCCCCCAGAGAGAAGGGAACCGGCGCAGGGAGATCCGGCGGCATGGGCGTACCGGCCTCCTGCGACGGCGGCGGGAAGGAGACGCACTTTCGCGGCGTGAGGAAGAGGCCATGGGGAAGATACGCGGCGGAGATTAGGGATCCGGGGAAGAAGAGCCGGGTCTGGCTTGGTACATTTGATACGGCTGAGGAGGCGGCGAGGGCTTATGATGCTGCCGCAAGGGAGTTCAGAGGATCGAAGGCGAAGACCAACTTTCCCTCCGCGGAGAACTACAAGAGTCCTAGTCCGATCGTCAACAATGGAGGAGCAGCCGGCAGTCCTTGCAGCCAGAGCAGCACGGTGGAGTCTTCCATTCGTGAAGCTGTGTCCATTGTGCCGCCCCTTGCGACCCCTCTT…
TP1ERF98	TP1Chr4_RagTagG00036490.1	ATGGAGAGAGACGAAAGCGCTGGCAAAGAAACCCGCTACCGCGGCGTCCGGCGGCGTCCGTGGGGGAAATTCGCCGCCGAAATACGCGACTCGTCTCGCCACGGCGCTCGAGTCTGGCTCGGAACGTTCAGTACTGCTGAAGAAGCTGCCCGCGCTTACGACCGAGCTGCTTACTCCATGCGCGGGTCGCTCGCCGTGCTGAACTTCCCCGACGAACGGCATTTGTATGCGGCAGACGCCTCCGCCTCGTCGTCGAGAAATGAGACGAAGAAGGAAGTGATCGAGCTCGAGTGTTTGGACGATAAGGTTTTGGAGGATCTGCTTGATTCGGGGGAGGAGGAGAAGAGTAATTGA
TP1ERF98_2	TP1Chr17_RagTagG00186220.1	ATGGAGGAGCAGGACCACCCGGTCCAGTACTCTGCACGCTCCGGCGAAAAACCGGTCCGGTTTCGCGGCGTCCGCCGGCGGCCGTGGGGCAAATTCGCTGCGGAGATACGCGATTCAACTCGCGGCAGCGTTCGGCTCTGGCTTGGAACCTTCGATACCGCTGAGGAAGCCGCAAGAGCCTACGATAGAGCCGCCGTCGCTATGCGCGGTCACCTTGCAATCCTCAATTTTCCCGGCGAGCTGCCGAGTTCCACCACCGCCGGAACTACAGCTAGCCCTGCTTCGAGTTTGCCGGAGATGGATTTAACTGGTTTGAGATCGGTGGCGGGACGAGGGAAGCAAGTGATAGAGCTCGAGTGTTTGGATGATAAGCTATTAGAGGATCTTCTTTATTTAGGA…
TP1ESE3	TP1Chr12_RagTagG00219490.1	ATGCCAAAGCTGCAGAGATACAGAGGAGTGAGGCAGAGGCACTGGGGTTCCTGGGTCTCAGAAATAAGACATCCTTTACTAAAAACTAGAATTTGGCTTGGCACGTTTGAGACAGCTGAAGATGCGGCGAGGGCCTACGATGAGGCGGCTAAGTTCATGTGTGGTGCAAGAGCAAGGACAAACTTCCCGCCGAATTCAAGCTCGGCATCGGCCTTATCGCCTAGCCTTGTGGCTAAGTTGGAGAAGTGCTGCATTGCTTCTCAAGAGGAGATGATAAGAGCTAAAGCAGAGATGGAGAGAGAGGAGATGAAGTGCATGGATGATGAGTTTATTGAGGAGATGATAGAGGAGCTAAGATACTATGGTTCTATGGAGATATCATCCTCCTATTCTTCTTCT…
TP1ESE3_2	TP1Chr3_RagTagG00076980.1	ATGCCAAAGTTGCTGAGATACAGAGGAGTGAGGCAGAGGCATTGGGGCTCGTGGGTCTCAGAAATCAGGCATCCTTTGCTAAAAACTAGAATTTGGCTGGGGACCTTCGAGACGGCGGAGGATGCGGCGAGGGCCTACGATGAGGCGGCCAGGCTCATGTGCGGTTCAAATGCGAGGACAAACTTCCCGCCAAATTCGAACTCGGCATCGGCCTTATCGCCGAGCCTTGTTGCGAAGCTGGAGAGATGCTGCATTACATCTCAAGAGGAGATGAGGAGAGCTAAGGTGGAGATGGAAGGGGAGGGAGAAGTATGCATGGATGAGGAGTTCATTGAGGAGATGATAGAAGAGCTCAGATACAATGGCTCAAATCTTGCATACCGTCCGACATCGTGCCCC…
TP1LEP	TP1Chr18_RagTagG00229580.1	ATGGATCTCTCCCATCTCTTCTCCTCCCACTCCTCTCCTTCCCAACCCAACCCAACACAAAATCTCCTTCACCAAACCACCAATCAAAGATATCTCGGCGTGCGGCGGCGCCCATGGGGCCGTTACGCTTCGGAGATACGCGACCCTGCTACTAAAGAAAGGCACTGGCTTGGCACCTTCGACACGGCCGAAGAAGCCGCAGTGGCCTACGACCGCGCCGCACGCTCTCTCCGCGGCCCTCGCGCCCGCACAAACTTCGCTTATCCAGACCTCCCACTAGGCTCCTCTCTAACCCCGTTTCTATCACCGGACCTTCCTTCCCCTCAACCTTTCTTTACAATGTCTCCTGCGCCACCCCAACTGCTTCCATCTGTCACTGTTCTTCCCAGCCATCAGCAG…
TP1LEP_2	TP1Chr18_RagTagG00229590.1	ATGGATCTCTCCCATCTCTTCTCCTCCCACTCCTCTCCTTCCCAACCCAACCCAACACAAAATCTCCTTCACCAAACCACCAATCAAAGATATCTCGGCGTGCGGCGGCGCCCATGGGGCCGTTACGCTTCGGAGATACGCGACCCTGCTACTAAAGAAAGGCACTGGCTTGGCACCTTCGACACGGCCGAAGAAGCCGCCGTGGCCTACGACCGCGCCGCACGCTCTCTCCGCGGCCCTCGCGCCCGCACAAACTTCGCTTATCCAGACCTCCCACTAGGCTCCTCTCTAACCCCGTTTCTATCACCGGACCTTCCTTCCCCTCAACCTTTCTTTACAATGTCTCCTGCGCCACCCCAACTGCTTCCATCTGTCACTGTTCTTCCCAGCCATCAGCAG…
TP1LEP_3	TP1Chr3_RagTagG00071060.1	ATGGGCAGACTGAACAGTGGAGCTACTTACTCTGATGCGGCATTATCTCCGACGTCAAATCTCCGCGGAGAAAATGGAGAGATGGTTGCGTTGCGTCCTTTGTCTTTTGCCGTGTTGGTGGACGATAGAGGTCAAAAGGACCATGGTATGACAATGACAATTGGAAGACCAATGTCGAGCGATGATGCTTTGAGGGCACTAATCAGAGATGGTGGAAGAAGAACTCCAAAACCCTCACATGAAAGCCCCAAATATCCTCCTCAGAATGGTATTCCACTGCTTAACACTTACATCTACCAAACTTCATCTCACCTTCCAACTACTGAAAGAAGAGGAAGAAGAAGATTAGCAGAGCCAGGCAGGTTTCTTGGAGTAAGAAGAAGACCATGGGGAAGATAT…
TP1PLT1	TP1Chr6_RagTagG00058150.1	ATGGCTTCTATGAACAACTGGCTCGGCTTTTCTCTATCTCCTCAGGAGCACTCGCTCTCCACCGAAGAAGCTGACTGCTATGGCTCCAATCCAACCCTAAGGCCTGATGGCTCCTTTTCCATCCTTGAAGCCTTTAACCGCACTTCTAACGATTGGAGTATAAAGAGTTTAGATTTCAAAGGGACCCCTTCGGAGCTCTCCATGATAGTGGACTCGAGCGGGGGAAAGCGTGGAAACATGGAGGATGTTGTTGTCGACGAGCCGAAGCTTGAAGATTTTCTCGGCGGCCACTCATTCTCCGACCATGAGCCAAAGATCGGATCTTTGGCCGGGGATCATTATTTATATTCAAACTGCTCGCTACAAGTTCCAGGAGTTGCGTCTGGTGGTGGAGGGAAT…
TP1PLT2	TP1Chr5_RagTagG00099000.1	ATGATTGAACAGAGGGAGTCGCTGGATCCTGAGGAAGTTATTGATTCGTTTATGAATCAGAAGGATCGGTCTCTCTTCTTAAACGACGTTGGAGACGGCTTGGTCGACTCTGAGAAATCTCGAGAATACTGCAACGCCGAATATTTAATCGGTCTGCCTCGTCCAAATGATAGTAGTGCGTTTTCTATGCCTTCCGGATTTGAGACCAGCGCGGTAGCATCTGGACAGCCAGATGCTGATAGGGTAGAGGGACAATCAGTGGGCCATCAGGAAGCTGGAGCTCAAGAAAGTTTTGCTGGACAGAACACCAGTTTTCTAGAAGGTAATTCTATGGAAATTATGCCGGTGGTGCCTGCAAACAGCGGAGAGAAGAAGGTTGGCACTCTTCTTGCTGCAGCA…
TP1PLT4	TP1Chr14_RagTagG00167320.1	ATGAAGTCCATGAACAATACCAACTGGTTGGGCTTCTCTCTCTCCCCTCAGCTGGGAATGGAAGTTGCTCAAGATCCCCTTAAGCAGACAAATCTTCAAGCTACTCATCAATCTTCACCGGCTAACGCTTCCTCTTTTGTTCCAAGCAACTTTCTTCTTTCTTATCCCCATTTCAGCAGCTCTGGCATTTGCTATGGAGCTGATGGAGAGAATGTAGGGTTTTACTCTCAGCTTTCATCAGTCATGCCAGTTAAGTCTGATGGTTCTCTCTGCATTATGGAAGCCTTCAGCAGATCACAAGAAGGAATGGTGCCATCTCCATCCCCAAAACTGGAAGACTTCCTGGGCTGTGGTCCTAACATGGGGACCCATCCGTTTAGCAACAGTGACAGGGGAGCA…
TP1PLT5	TP1Chr6_RagTagG00054320.1	ATGAGCGAATCGAGAAATTGGCCGGATGCGCCGGAAGTTGGATATACTTACAAAAATCAGATGCCGATTCTGCGGTCCTCGCATAACCAAGGCGAGGGTTTGGAAGTAATGAACTTTGGCGCGCAGGAAACCTATCCGCCACAGAGTGCTACTTCGGGCCCGGCCGCTGGGGAGAATTATGGTTTTTTAGAGGCTGTGAGTGTTGGAAGTGATGCTCAGTCCCCGCAGGCTCATGGAAATGGGCCCTCGCTGAGTGCGACCGAACAAAGAGTGAATCTTCCGCGGAAATCCAGAAAAGATACTCCTTTGCCGAGGGCCGCTGAAATGATAGCCGATGCTGCGCAGGAAGTTTCTTTATCTGAAGTTGCGGGAAAGGAAGGATTGGAGGGTTCGTTAGGA…
TP1PLT5_2	TP1Chr1_RagTagG00035050.1	ATGAAACCCATGAGCGGTAGTGGTGGTAGTAATAACTGGTTGGGTTTCTCTCTATCCTCTCAAATGAAAATGGAGGTTTCTTGTGCAGAGCAGCAGGATCATCACCACCCAAATCACCAAAGCCATCATCATCATCACCACCACCACCACGAATGCCAGCATCCCACACCTGCTCCTCCTGCTGCAGCTGCATCCAACGGAATGCCAGGCAGCTTCTTTCTTTCTCCGTCCCATCTTAATAACTCGGGGATGTGCTATGGTGTTGAGGGAGTGACTGGAGGAATCTACTCCGAGCTCTCTGTCATGCCACTCAAGTCTGATGGTTCCCTGTGCATTATGGAAGCACTTAACAGATCTCAGCAACAAGGAATGGTGCCCTCCCCATCCCCAAAATTGGAA…
TP1PUCHI	TP1Chr3_RagTagG00071070.1	ATGGCTTCCCCAAAAAACCAAACAATTAATCCTCTCAACGTTCAAGAAGAACAGAATGCACACATGATGAACTTCTCCAATTCCCCGCCATCCCAATCATCAGCTACAGCAGCTTCTTCTCCAACTGAGAGAAGAGGTAGAAGAAAAGCAACAGAACCAGGAAGGTTCCTAGGAGTAAGAAGAAGACCATGGGGAAGATATGCAGCAGAGATAAGAGACCCTACAACAAAAGAAAGGCACTGGCTAGGCACATTTGACACAGCCCATGAGGCAGCTTTAGCTTATGATAGAGCTGCTCTGTCAATGAAAGGTACCCAAGCTAAAACAAACTTCATTTACCCTGATCACAACTCTTCCTTCCACCCTTTCCTCAACCCAGTTTTCCACTCTCAAACCCTA…
TP1RAP2.11	TP1Chr18_RagTagG00223690.1	ATGATGTCCGCTTGTGAAGAACAAAAGATGAAGAAGCAGGCAAGAAAGGGTGACAGCCGCAGCGGCTTCGTCGGCGTGAGGCAAAGGCCGTCGGGGCGGTGGGTGGCGGAGATAAAGGATTCATCGCAACGTATAAGACTATGGCTCGGCACATTCGACACGGCGGAGGAAGCGGCGCGAGCCTACGATGAGGCCGCGCGAGCTTTACGTGGCGATAACACACGCACAAACTTCACGGCAGGAGGTAGCGGCGGTGTTGGAAGCATTGGGTGGCCGGAGTACAGCTACCAAGCAGATCATCTCTCTATGACGGCGAAGGCGAGGCTGAGTAGGAGCATAAGGGGGATGGTGGAGAGGTCGGCGGCACAGAGGCGGTCGACTAGGGTGAGCGACCACCAC…
TP1RAP2.11_2	TP1Chr18_RagTagG00223080.1	ATGATGTCCGCTTGCGAAGAACAAAAGATGAAGAAGCAGGCAAGAAAGGGTGACAGCCGCAGCGGCTTCGTCGGCGTGAGGCAAAGGCCGTCAGGGCGGTGGGTGGCGGAGATAAAGGATTCATCGCAACGTATCAGACTATGGCTCGGCACATTCGACACGGCGGAGGAAGCGGCGCGAGCCTACGATGAGGCTGCGCGAGCTTTACGTGGCGATAACACACGCACAAACTTCACAGCAGGAGGTAGCGGCGGTGTTGGAAGCATTGGGTGGCCGGAGTACTGCTACCAAGCCGATCATCTCTCTATGACGGCGAAGGCGAGGCTGAGTAGGAGCATAAGGGGGATGGTGGAGAGGTCGGCGGCACAGAGGCGGTCGACGAGGGTGAGCGACCACCAC…
TP1RAP2.11_3	TP1Chr3_RagTagG00078830.1	ATGGAACTCCAACTCCAAAAACAACAATCTCTCTTATCTCCAATCCAATCAACCAAATTCAAATCCAAATCTAAAGCCGCCGCAGCCGCCGCCGCCGGCGGCGGCGGCAACAAGTTCGTTGGCGTCCGTCAACGGCCGTCGGGGAGATGGGTTTCCGAGATCAAAGACACCACTCAGAAGATCCGCATGTGGCTCGGCACCTTCGAAACTGCCGAGGAAGCCGCCCGGGCCTACGACGAAGCCGCCTGCCTCCTCCGCGGAACCAATACCCGCACCAATTTCTCCACTCGTCGCCCCAACTCCGCCGCCGCCTCTGCCGTTGATTCCCCTCTCGCCACCCGCATCCGTAAACTCCTCCACCACAAGAAACTCGCTGGCGCCGCCGTTGGCAGTGGCAGC…
TP1RAP2.11_4	TP1Chr12_RagTagG00221240.1	ATGGACCTCAACCAAAAAAATCAAATTCCCCACTTTTCACCCCTTCAATCCACCAAATTGAAACCCAAAACAAAACTCATCACCAACTCCGGCGTCGGCGGCCCCGCCAACAAGTTTGTTGGAGTGCGGCAACGTCCCTCCGGCCGATGGGTGGCCGAGATCAAAGACAGCACCCAAAAAATCCGCTTGTGGCTCGGCACCTTCGAGACCGCCGAGGCCGCCGCCCTAGCCTATGACGAAGCCGCCTGCCTCCTCCGCGGCTCCAACACCCGCACCAATTTCTCTAACCGCCGCCCCTCCGACGGCTCCGCCTCCGCTGACTCGCCTCTCTCCACACGCATCCGTAAACTCCTCCATCACAAGAAACTCGCCCGCAACGGAAAAGCCTCTCCCCAGCAC…
TP1RAP2.11_5	TP1Chr12_RagTagG00220880.1	ATGGCTAGGAAGCGCAAATCCCCCAAATCCGACGATGCTGACAACAACTCCTCCTCTACCGCCGCCGCCGCAGACCAAACACCCACCCATCGAGTCCGAAAACGCTTCGTTGGCGTGCGCCAACGTCCTTCCGGCCGTTGGGTCGCCGAAATCAAAGACACCATACAGAAAATAAGAGTTTGGTTAGGAACTTTCGACACTGCCGAAGACGCCGCCCGTGCCTATGACGAAGCCGCTTGCCTTCTCCGAGGCGCCAACACGCGCACCAACTTCTGGCCTTCCACGGCCACCACTCCCGCTCTCCCTTCCCGCATCACCGCCCTTCTCCTCCACCGCCTTAAGGCCAGAGCCTCTGGTTCTACCATGTCTGAAGAAGCCCAAACCCAGGGCCAAGGCCAA…
TP1RAP2.11_6	TP1Chr11_RagTagG00154800.1	ATGGTGCAAAAGAGGAAGACAAAAGACAGTAGCAGTGATAAAAAAATAGAAGCTTTGTCCTCCTCCGCCTCTTCAATAGCCGCTTCCACCATTGAACAGCCTCGAAAGCGCTACATGGGAGTCCGGCAAAGTCCATCGGGGCGGTGGGTGGCGGAGATCAAAGGCACAGCACAGAAGATCCGCCAGTGGCTTGGCACCTTTGACACCGCCGAGGAAGCCGCTCGAGCTTATGATGAGGCTGCCTGCCTCCTCCGTGGCGCCAACACAAGAACCAACTTTTGGCCGCGGTCCTCGGGCTGGCCTGGCGGGTCAGACTCCACATCTTCGATGCTCCCTGCCAAGGTCTTCAACCACCTCCTACGCCACCTCGAAACTCAGCAGGCCGCTCATGCCCAAACA…
TP1RAP2.6	TP1Chr8_RagTagG00121650.1	ATGTTCGTGACGACAACATTAGCGGCTTTAACATTGTTATCAATGGCGTGCATTGTCCTTGTAGGTCTTAGGGATAACTCTTTTCATATTTCAAGGAATAGTTTCATCATTCTAAACTCAGATGGTAGCGAATCCGATGATATTGAGAGGTTTCTCTTGGCGGGAGCGGAGGAGGAGGAGGTGGAGCACACCTCCAGTACGGCGGAGGTGACGGTGGCGGTGCCTCCGCCACCGCCGGCGGCAACTACTCTGTCCATGTTTTCGAATTTTGATAGAGAGATGGAGATGTCGGTGATTGTTTCCGCTCTCACCCATGTTGTGGCTGGTGATCATCAAGCAATCAACGTCGGCGGAGGCGTAGAGCATTTGGTGGCCAGCGGCTGGCCAGTTTCGGGTTCT…
TP1RAP2.6_2	TP1Chr5_RagTagG00103720.1	ATGTGCATTATCAAGGTGGCGAAACCGAGCGAGTCAGATGATATTAAGAGGTTCTTCTCTGCGGGAGAGGAGGAGGAAGAAGAAGAAGCGGGATCCACCGCCCAAACAGCTTATGTAACGGTCGCGGCCGCTCAAACAGCTGATGTAAAGGTCGCGGCTTATAAGTCATCGGCGCCGCCCGTCGTTGGGCTGCTATCTAGATTTGGTGGGGAGCAGGAGATGTCGGTTATAGTATCGGCTTTAACACGTGTTGTTACCGGCAGTGAGCAGCCGGCGGGGGTTCCGTTGTCGTCGGCGCCGTCGTCGTCATTCATCTCAAGAGGCGGTAGCGGGATTAAGAGAGAGAGGGAGGAGCTCATGAGTCCGAAGCTTGCGAGGCATTACACAGGCTTCTTAGCA…
TP1RAP2.6_3	TP1Chr16_RagTagG00206420.1	ATGAAGGTGGCTCAACCAAGCGAGTCTGAGGACATCGAGAGGTTCTTCTCAGAGGGAGAGGAGGAGGTGGAGGCTGGCCCCACCGCGAAAACACCGGAGGTAATTCCGCCGTCGTCGCCACCGCAATCTCCGCCATCTTCTACGGATATGCTTTCCATTATTGATCGGCAGAAGGAGATGTCGGCCATGGTGTCTGCTCTATCCCATGTAGTTTCCAGTGGACACCACACAGACGCCGGCAACCAGGCAGCTGGGACGAGTGGGCGGCTAGTAACTGTTCGATCGCTTCCTTCGAGCCTTTACTCGCCGGCGACGCCATCGTCATCTATCATCTCATTTGGTGACCGCGGGATTAAGAGAGAGAGAGAGGAAGAGAGTTCGGAGTTGAAAATATATCAC…
TP1Rap2.6L	TP1Chr16_RagTagG00201810.1	ATGGCGTTCAATCAGCAACTCAACTTCGATAACTCCCAACTTCACTTCCCCGCTTCCCTCTCTCCCATGCAAAGTACTCCACTTCCTTCGATCAGCTCCCGCCGCCTCTCCCACGATCAAGAAAACACCATCATCGTCGCCGCCCTCGTCCACGTCCTCTCCGGCGAACACCAAGAGACCGCCCCTGCAATCTACTTCCCCCTCGCCGCCGACCTTCCTCGCTGCCAAGTCTGCGGAATCGGCAGCGACGGTTGCCTCGGCTGCCATTTCTTCGAATCATCACCTGCCGACAATGCCGAGGGAAGCGGAATCCGACGACGGATCCGCCGTCGGAAGAAGAAGAATCAGTATCGCGGTGTGCGACAAAGGCCGTGGGGTAAATGGGCGGCGGAGATTCAC…
TP1Rap2.6L_2	TP1Chr11_RagTagG00161360.1	ATGGACCATAAAAGGGAAGCCCACGTCGGGGCATTTTCCACCCTTCCCTTTCTCTCCTTCTCTCTTGACTCCTGCAGAGATGGACGGAAACCGGTGACAGGCGGTGGCAAAACAGCGAGTGTTTGTGAGAAGATAACCAAAGTGGATCGAAGGCATGGGAAGAGGCCTCTTTCTGCTACGGTCAAGGAAGAAAAGGAGAAAGAAGCCGAACAAATGTTTTCTCACTACACTTCCTCACGTGCCGACTACGACACCTCAGCCATGGTCTCTGCCCTAGCTCACGTGATCGCCGGCGGATCTTCTTCTGGCAAAGCTCAAAGCCAGGCAACAACTTCGCCGCCGCTGATGGCGGCGGCAGCAGCAACTAGTGTTGAGTCGATGGTGAGAGATCCCAGTCAA…
TP1RAP2.7	TP1Chr14_RagTagG00176840.1	ATGTGGGATCTCAATGAGTCGCCGGACCAGAGAAATGCTGCGATATCCCAAGTCGAGGAGATCTCCTCAGGCGGTTCCGAAGCCATGGTGATGGAGCTTGGAGCGGGGTCTACTGAAAACTCCAGCTCCTCTACCGTCGTGATCGAGCACTCGAACGGTGGAGTCGGCGTTGAGGACTTGTTTGGGTTCGAGGAGAGCTACTCAGGCGAAAGTGAGACGGTAGTGACGCACCAGTTCTTTCCGATTAGTGAACGGAAGCCGGAGTTACCATTGCTTACTTTAGGCGCCGGTGGTATGCCGCCGGAGCAGAACACCACCAGGTTCGGATTGAAGCTGTCGGAGCCGGCCATGGCCGGCGGCGTTGTCAAGAACATGGTGGTCTCGCAGCCAATCAAAAAG…
TP1RAP2.9	TP1Chr4_RagTagG00041930.1	ATGGAGACCTCGCCGTCGGAGCAAAAGCAGAGGCCGTACCGCGGTGTTCGTATGCGGAAGTGGGGAAAGTGGGTCGCCGAGATTCGAGAACCCAATAAGCGATCTCGGATATGGCTCGGTTCCTATGCTTCACCGGTCGCTGCCGCACGTGCTTATGACACCGCCGTATTTTACCTACGCGGTCGGTCCGCGTTTCTCAACTTCCCCGATGATATACCCTCCGCTGATTCCGGCGGCATCGGTGGCGGTTTATCCGCCACTTTCGTTAGAAAGCGCGCCGCCGAGGTCGGTGAGGCCGTCGACGCGCTTCTTCTGCAGAAGAAGGCGAAGAAGATGGGGATGGGTTTCAAGTTCCCCGATCTGAATTGCCAACCCAGCGCCGATGAGTCCTACGGCGAT…
TP1RAP2.9_2	TP1Chr12_RagTagG00218900.1	ATGAAGCCAGAGATGGGGAGGAAAGAGGTCGGAAGAACGCCGCTGGTGCCTTCGCCGCCGACGCCGCCTTCCGCGGGTGGAAGGAGAGAGAAACAGTTCCGGGGAGTAAGGATGAGAAAGTGGGGGAAGTGGGTGGCGGAGATAAGAGAGCCGAACAAACGGTCTAGGATATGGCTTGGATCCTACTCGACTCCGGTGGCGGCAGCGAGGGCTTACGACACAGCCGTTTATCTCCTGAGAGGACGCTCGGCGCGGCTTAACTTCCCGGAGGAGATCGAAGTCGAGGAGGTGACAAACGATTTCAACAGCGGAATCACGGCAGCTTCTATTAGGAAGAAGGCTTCAGAGGTTGGGGCAAGAGTGGACGCTCTGCAGACGGGTGTCATCCCGCCGCCTCCG…
TP1RAP2.9_3	TP1Chr2_RagTagG00002870.1	ATGGAAAGGAACTGCTTCTCCCGGCGACCGGCGGTGTCAGAGGAGCGTAGAGGATCGGCGGCGCGGGGTAAGGACCGAGCTTTCAGAGGAGTAAGGATGAGAAAGTGGGGAAAGTGGGTGGCCGAGATAAGAGAACCCAACAAACGTTCAAGGATATGGCTAGGCTCCTACTCCTCTCCGGTCGCCGCCGCCAGGGCTTACGATACCGCTGTCTACCTCCTTAGAGGCCGCTCCGCACTCCTCAACTTTCCCGACGAACTCGCCGCCGACGAGTCCGGTGAAGCCAATACCGCTCTCTCAGCTGCTTCAATCAGAAAGAAAGCCGCCGAGGTTGGGGCTCGCGTCGATGCCCTCCAGCAGCAGAAGCAACAAGCGCCGCCGCTACCTCCACCACCACGC…
TP1RAV1	TP1Chr11_RagTagG00157520.1	ATGGAAACCACCTCCTGCATCGACTCGTCCTCCACCACCATCGACCTCCCCTCCCCTCCCCTTCAACGCATGAGCAGCGGCGTCAGCGCTGTCACCAGCCCCGGCGCTACCACGATCTCTTCCGAACACTCCACCGAAGCAGAGTCCAAAAAACTCCCCTCTTCCCAATACAAAGGCGTCGTCCCCCAACCCAACGGCCGCTGGGGGGCTCAGATCTACGAAAAGCACCGCCGCGTCTGGCTCGGCACCTTCAATCTCGAACAAGACGCTGCCCGGGCCTACGACCTCGCCGCTCAACGCTTCCGCGGCCGCGACGCCATCACCAACTTCCCCCCTCTCTCCCTCTCCTCCGATCCTCACCAACTCTCCTTCCTCCTCTCCCGCTCCAAAGCAGAAGTC…
TP1RAV2	TP1Chr1_RagTagG00031450.1	ATGGACAGCAGCTCTTGCATAGATGAATCTTCCGCAAGCAGCGACGCCGGCGCCGCCATACTCTCCCCTTCTCCTACCCCGCCGTCACCACCGCCTCCCCTCCAACGCATGGGAAGCGGCACCAGCACGTTAACAATCGCCGAATCATCATCAGAGTCACGAAAGCTCCCATCTTCCCAGTACAAAGGGGTCGTTCCCCAACCCAACGGCCGCTGGGGCGCTCAGATCTACGAGAAGCACCAACGCGTTTGGCTGGGCACCTTCAACCTCGAACGCGAAGCCGCTTGCGCTTACGACGCCGCCGCCCAACGCTTCCGCGGCCGCGATGCAGCCACCAACTTCCCCCCTCTTTCACCCGACGCACATGAGCTCGCTTTCCTCCTTTCTCGCTCTAAAGCA…
TP1SHN2	TP1Chr7_RagTagG00097160.1	ATGGTGCAGAAGATTGGTTCAAGAAAAAATATGGACCCAACGGTAAAAATCAACGAAACAGTGTCAAAGCAATTGTCGATATCCATCGGTCAGCAGCAGCGAAAGCGATACACGGGTGTACGCCAGAGCCCGTCGGGCCGGTGGGTGGCGGAGATCAAAGGCACCGCGCAAAAAATTCGCCTTTGGCTGGGCACCTTCGATACAGCAGAGGCCGCCGCCCATGCCTATGATGAGGCCGCTTGCCTCCTCCGCGGCGCCAACACCCGCACCAACTTCTGGCCGCGCAACCAAGGTGGATTTGGCAGTTCAAATACTGCCTCATCATCAGTGCTCTCAACTAAGGTCCTGAACCAGCTCCTCGAACGCTTGGAGGAACAACGGGCTTCCAAGAGTTCACGG…
TP1SHN2_2	TP1Chr4_RagTagG00048920.1	ATGGTCTCCTCCCGTGGAAAGTCCAAGTCTCCGAGCAGCTTTGGCTCAACAAGATGCTATTATTATGCCAAAGGTGTAGGTGTACTTGTCTCCTCACACTGCCACTTCAATTCAGCAGTCCCCTTGATCCCTCTCTTTCTCTCTGCATATAGTCTCCAGTACTTAGTTGAGCTTCAAAATAATAATTCCATGGTACAGTCGAAGAAATTCAGAGGAGTGAGGCAAAGGCATTGGGGGTCATGGGTTTCAGAGATTCGCCATCCACTTCTGAAGAGAAGGGTGTGGCTGGGCACCTTTGAGACTGCAGAGGAGGCCGCCCGCGCTTATGATGAGGCGGCCGTGCTTATGAGTGGCCGCAATGCCAAAACCAATTTTCCTGTGCCTACCACTAACGCAGGC…
TP1SMOS1	TP1Chr2_RagTagG00001380.1	ATGGCAAAAAGGAAGCAGAATAGCTCCATGACTAACAGTGAAAATACTAACAGCAACAGCAACAGTAGTAACGGATATATGAAGATGAAGAGGACAAGGAAGAGCGTGCCGAGGGAGTCTCCCTTGCAGAGAAGCTCAGTATATCGTGGAGTCACAAGGCACCGCTGGACAGGAAGGTATGAAGCTCATCTCTGGGACAAGAACAGCTGGAATGAATCTCAGAACAAGAAAGGAAAGCAAGTTTATCTTGGAGCTTACCATGATGAGGATGCTGCAGCTCGTGCTTATGACCTGGCTGCATTGAAATACTGGGGCCAAGAAACCATTCTGAACTTTCCTTTATCAGCATATCAGGAAGAGATTAGAGAAATGCAAGGCCAGTCCAAGGAAGAATATATT…
TP1SNZ	TP1Chr2_RagTagG00011100.1	ATGATACTGGATCTTAACGGGACATTGGGCGCTAACTGGTCGTTCGCGCAGAAGAAGATCCTTCAGGAAGGATCTTGCGGTGGCCAGATGGTTGATTCTGGGTCGTCGAACTCCTCCGTCCTCAATGGCGAGGAGTCTAGCAACATATCTGAAGATGACATGTCTTCCAGTCACCCTGCCTTCCGGTTTGGTATCCTCAAGGATGCAGTTGAGTTGGAAGAGGAAGTCGACGAGATCAGAGTCATTTCTGATCCCGACATCGTTACACATCAGCTTTTTCCGCAACATCCGCAGGGTTTTTCAGAGTGGCATTCGGGGAGAACAGTGACGGCGTCGTCGTTGTCCAGGCAGCCTTTGGAGGACCTTATAATCTTCCAGTCTAATGTGCCGGCCGCAGGG…
TP1SOB2	TP1Chr11_RagTagG00158130.1	ATGGAAGACCAAAACAACCGCACCCACTTTAAGCGCCCAGCAGCCACGTCAGCCACACCGCCACCCAAAGACGCCGCTCGTTACCGCGGCGTTCGCCGCCGGCCGTGGGGGCGCTATGCGGCAGAGATTAGGGACCCCCAGTCTAAAGAACGCCGGTGGCTAGGCACCTTTGACACGGCTGAGCAAGCCGCGTGGGCCTACGATATTGCGGCACGTGCCATGCGTGGCCTCAAAGCCCGCACGAACTTCCACTACCCTCCTCCCCACGCCGCCACCACGCCACAACAGCAGCCGCCGCTGCCCCCGCCGCCTTTTACCTCACATGATTTTCCATGGCCCCACGTCAGCGTCCCCACGCCATCTCCACTTCCTCCTAACGCCTCTCTTCTCTTCCGCAAC…
TP1WRI1	TP1Chr13_RagTagG00145440.1	ATGGCGACGGCGTCAGCGTCATCGTCGGAGGCCATCGGGGCAGCCAAGGCGGAAGCTTCCGGGGGAGAATGGCCGACGATTGATGAGCCGCAGCCGGGTGTTGTGTTGAAGAAGGCCAGAAAGGAGAGGGTTTGTACCGCCAAGGAGAGGATCAGCAGGATGCCGCCCTGCGCCGCCGGCAAGAGGAGCTCCATATACCGGGGTGTCACCAGGCATAGATGGACGGGAAGATATGAGGCTCACCTTTGGGATAAAAGTACTTGGAATCAAAATCAAAATAAAAAAGGAAAACAAGTCTATTTAGGTGCATACGATGATGAGGAGGCTGCTGCTAGAGCTTATGATCTTGCTGCATTGAAATATTGGGGCGCTGGAACTCTTATTAATTTTCCTGTTAGT…
TP1WRI1_2	TP1Chr12_RagTagG00219960.1	ATGGCGAAGAAGAAACAGAGCAACTCTCCTTCCTTCACAGACACAAACGACAGCAACAGAGGAAGCTTCAAAGGCATTGAAAAGGTGAGGAGGACGAGGAAGTGCGTGCCGAGAGAATCTCCATCTCAGAGAAGCTCGATTTTTCGTGGTGTTACAAGGCACAGGTGGACTGGAAGATATGAGGCTCATCTATGGGATAAGAATTGCTGGAATTATTCACAAAACAAGAAAGGAAGACAAGGAGCATATGATGATGAAGAAGCTGCAGCTCATGCCTACGATTTGGCTGCATTGAAGTACTGGGGACAAGAAACCATACTGAATTTTCCTCTTCTGAACTACACAGGGGAGGTGAAAGAAATGGAAGGACAATCCAAGGAAGAGTATATTGGATCCTTA…
TP1WRI1_3	TP1Chr3_RagTagG00077430.1	ATGGCGAAGAAGAAGCCGAACAGCTCTGCGTCAAACCACGAGAGCAATGAAACTACCAGATCAGAGAGCAACAATGGCGTTGAGAAGATGAAGAGGACGAGGAAAAACGTGCCGAGAGAAACTCCCTCTAAGAGAAGTTCAGTTTACCGCGGTGTAACCAGGCACAGGTGGACTGGAAGATACGAAGCTCATCTCTGGGATAAGAACTGCTGGAATGAATCCCAAAACAAGAAAGGAAGACAGGTTTATCTTGGAGCATATGATGATGAAGCAGCAGCAGCAAGAGCTTATGATTTAGCTGCATTGAAGTACTGGGGCCAAGAGACCACCCTGAATTTTCCTCTGCTAAACTATCAAGAAGAGCTGAAAGCAATGGCAGGCCAATCCAAGGAAGAGTAT…
TP1WRI3	TP1Chr14_RagTagG00170460.1	ATGGTTCGACAGAACTCCGGTGTCGGGCGATGGTTCGGCAGAACTCCAGGCGCTAGGTGGTGGTCCGGTGGAACTCCGGGCACGGGTGGTGGTCCGGCGGAACTCCAGGCATCAAGTGGTGGTCCAACGGAACTTCGAGAGTCAGCATCCATGATCACGGTTGGCGCCACATCAGTCATGTCCTATGATGATATTAAGATGGAGAAATCAAATTCTTCTTTCTCTTCTCCCTCTCCTCCTCCTATTTCTAAGCCAAGGCACAAGAGAAGCAAGAATGCCCATGCGATCACTGACAAGAACAATGTGGGAGGAAGCACCAGTGCTTGTGGGAAGCGAAGCTCTATCTATAGAGGAGTCACCAGGCATAGGTGGACTGGAAGATATGAAGCTCATCTCTGG…

## Sheet: TP4
Nucleotide sequences of AP2/ERF family members in the TP4 individual
TP4AIL1	TP4Chr5_RagTagG00051590.1	ATGATTGAACAGAGGGAGTCGCTGGATCCTGAGGAAGTTATTGATTCGTTTATGAATCAGAAGGATCGGTCTCTCTTCTTAAACGACGTTGGAGACGGCTTGGTCGACTCTGAGAAATCTCGAGAATACTGCAACGCCGAATATTTAATCGGTCTGCCTCGTCCAAATGATAGTAGTGCGTTTTCTATGCCTTCCGGATTTGAGACCAGCGCGGTAGCATCTGGACAGCCAGATGCTGATAGGGTAGAGGGACAATCAGTGGGCCATCAGGAAGCTGGAGCTCAAGAAAGTTTTGCTGGACAGAACACCAGTTTTCTAGAAGGTAATTCTATGGAAATTATGCCGGTGGTGCCTGCAAACAGCGGAGAGAAGAAGGTTGGCACTCTTCTTGCTGCAGCA…
TP4AIL1_2	TP4Chr6_RagTagG00040970.1	ATGGTTGGTCCAAAGCTGGAAAATTTCTTGGGTGGATATTCAGAGAGCTCCATTAATGAAGATAGTCAAAACACTGTTGAAACAATCTTTTATCCTCACCACCAATTCCAATCGTTTGACCAAGCTCAGAACATCAAGGCAGAATTCCTCATATCCAGTTCTAACTCCATTGACCCAATTTACAATACTGGTCTAGATGGTTCAACCTCTATATCAGAGCTCAAATCATGGCTCCGGCAGAATCCTCCACCTCCACCGCCGGAGACTCAGGTGGCCCTTTCGATTCACCATGACAATAACTTCGAGGATGGCCAACATGGCACCGCAGTTTTGAAATCAGTTGCTCGTAAATCCATTGATAATGTTGGACAGAGAACCTCTAAGTATAGAGGTGTAACT…
TP4AIL6	TP4Chr3_RagTagG00104100.1	ATGGCGTCCATAAACAACTGGTTAGCCTTTTCTCTCTCTCCACATGAACTATCCTCTTCCCACCCCCACCATGAGACACTCATCCCCACCGATGACGCTTCTACCGCTGACTGCTTCTGCATTTCCGGCGACTCCTCTTCAGAACCGCCCATTGGCGTCTCAACCCTAAGAGAAGATGTTCCCTTTGACATCTTGGAAGCAGTCAATAGAACCGACCAACAAAACCAAGATTGGAACATAAAGTGCTTGGACTTCAAAGGGAGCCCTTCTGATCTCTCCATGGTAGTTGGTACGAGCAGTAACCGAATGAATAACCATATGGAAGTCGAGGAACCAAAGCTTGAAGACTTTCTCGGAAGCCATTCCTCTTCTGAAGACTATGTGTTCTCCGACTGCAAC…
TP4AIL7	TP4Chr2_RagTagG00001690.1	ATGGATATGGAGTACTCCTCTCAGAACTGGCTCGCCTTCTCGCTTTCCCCCCACCCCGGCAACCTCTTCGAAGCCTTCTCATTCGCTCCCGGAGCAGTGGAGGAGGATGGCGGATGCCTTGAGCCTAAGCTTGAGGACTTCCTCGGCGGCGGCGGAAGGGAGGAAGCAGAGGTAAATAACAAAGGCGCCATCTTTGACTCGGACTTGAAGTCGGTGGCCTCCGGATTTCCTTGCGGATCGGTGGCGGAGGAGTTGCCGGAGCAGCAGATACTGGAAATTTCGGCAGCTTTATCGGATACGAGGAAGGCCGTCGATACCTTCGGCCACCGGACTTCCATTTACCGCGGCGTCACCAGGCACCGGTGGACGGGGAGGTACGAAGCGCACCTATGGGACAAT…
TP4AIL7_2	TP4Chr4_RagTagG00073240.1	ATGGAGGAGATGCAAAACATGACCAAACCAGAATTCATTGCATCCTTAAGAAGGTTTGGATTCTTGTTTAACTTCCTTTCTCTAGCAGTTGGAATGGGGATGCAATGTCGTACATTGTTTTGCAGGAAAAGCAGTGGATTTTCAAGGGGCGCTTCCATTTTCAGAGGTGTTACTAGGCATCACCAGCATGGTCGTTGGCAGGCTAGGATAGGCCGAGTTACAGGCAACAAAGATCTCTACTTGGGAACATTTGCCACAGAAGAGGAAGCTGCTGAAGCGTATGATGTTGCAGCAATCAAATTCAGGGGCTCTAATGCGGTCACAAATTTTGAGTTTAGCAGATACAATTTAGAGGCCATCGCCAACTCCGAGCTACCAATTGGTGCAGCCGCCAAAAGA…
TP4APD1	TP4Chr11_RagTagG00134460.1	ATGGTTAGCATCAGGAGACGCAGATTGTTGGGGCTCTGTTCTGGAAAAAACTCCATTCCAGTTGAGTTGCCTGGACCAATCGAGGGCAGTAATACTGTCGAAAATCTTAATAAAAATGTTAAGCCTTTCAGCATTCATCCCATGCCTTCAGTTGCTTCAAATCATGAAAAGCCAGTAAATCTCTCTGAAACAAGCTTTGGAGCTTCAACCGTGTCTTCTTTTAGCTCACCAAAATTGGAAACAAATAATTATTTTCCAGGTAAAGAAATCAAACGTAGAAGGAGACACCGGAGGAAGTACTATGAAGATCAAGAACCATGCATAATGAGAGGAGTCTATTTCAAAAATATGAAATGGCAAGCAGCAATTAAAGTTGACAAGAAACAGATCCATTTGGGC…
TP4APD1_2	TP4Chr10_RagTagG00148550.1	ATGGTTAGCCTAAGGAGACGAAGACTATTGGGGCTTTGTTCTGGGAAAAGCTCCATTCCAGTTGAATTGCCAGGCTCCACTGAGAGTAGTGGTGCTCTAAACCTGAGCAGAAATGTGAATCCTTTCAGCATTCATCCTATGCCATTAATTAGCATAAGTCGTGAAAAGCCAACAAATATTCATGAAATAAGCTTTGGATCTTCAGTTGTGTCTGCTACAAGCTCGCCAAAGGAGGAAATCGATAACTATTTTCCAGGTAAAGATATGAAACACAGAAAGAGATACCGTAGAAAACTCTATGAAGACCAAGAACCATGCGTAATGAGAGGTGTTTATTTCAAAAACATGAAATGGCAGGCGGCTATCAAAGTTGATAAGAAGCAGATCCACTTAGGCACT…
TP4CRF11	TP4Chr10_RagTagG00148110.1	ATGTCGGGACCTCAGAGACAGCTCCTGATCCAGGACATGATGCGAGCAAAGATAAAGAAGAAGGCCACCGCCGTCCGGAAATTTGAATCGAAGCCCATGAGAAGGATCCGCGTACTGTTGAACGACCCTGACGCGACGGATTCTTCTGGCGACGAAGACGATCTCTTCCCTGTTCTTAACCTGAAAAAGCGCGTCGTCCGTGAGATCGCGCTCCTTCCTTTCCGTCTCAACCCTATATCTTCTTCTTCTTCGTCCACCTTTACCATCGACGGTCCCGAAAACCCGAAAAAGCTGAAAACCCTAAAGCTCCGGCGCATCGCTCCCACCACCTCCTCCCCACGTTTCAAAGGCGTTCGTCAGCGGCGTTGGGGAAAATGGGCTGCTGAAATCCGCGACCCG…
TP4CRF4	TP4Chr2_RagTagG00011520.1	ATGTCGTCCACCGCCTCCACCACTGGTTGTCCAGCATCGGCAGCACCTTCCACCGCCGGCCACCGCCCTGCCAGCGACCAACACCGACCAAAACGGCCGCTACTCTACTACAAAGATTCTACTACAAATCAAGGAGGTAATAGCAAATGGATGCAGACTCTCATCTTCTCAGCAGGCTTCCCAATCCTAATGCCGTCTTCTCCTACTTCATCAATTCAGAAAGATCTCATGGAGATACCTAGCCGGATCCATCATCTAGATTTCCCCGATTTGCCGGTGAAGTTCTCGGAGCATATCCTGACGAAGACACGAAAGATGATTTCTGCTGGAAAAACGAGAGGCCTTCGGCGAAGGCTCGTACGGATCGTCTTCGCTGACGAGGACGCCACTGATTCGTCA…
TP4CRF4_2	TP4Chr9_RagTagG00127960.1	ATGGAGATCTCACGCCCAAGCCATCGCCTCGACTTTGCCGGCCTTCCGGTAAAGTACTCCGAGTATTTTTCAACAATTAAGAAGAAGACGATGGTCGCCGGAAAACCAAAGAGAATTGATCGCAGAGTTGTTCGGATCTTCTTCACCGACGCCGACGCGACCGATTCGTCTTCCAGCGACGAGGAAGTTGTAAACCCTGCTCCACGGCGAGTAAAGAGGCAAGTATACGAAATCGGTTTCCAGGTGGGTTCAGTATCGCCGCGGGCAAATACCACAACGGGTGCTGCTTCACCGGAAACCAACTATTCAAAGAGATTCCGTGGAGTTCGCCGGCGGCCATGGGGTAAATGGGCGGCGGAGATCCGAGATCCGAATCGAAGGAGAAGGATTTGGCTCGGG…
TP4CRF4_3	TP4Chr7_RagTagG00081150.1	ATGAGCTTATTACTAGAGCACGACAAACTATCTTTGGCCATATCCTCTAAGCAGCTGTCCCCCCTCCCGGCGGGGGATGACCACATAAGTTCCTCTTTCATTGAATTTGTCAGTAGAAGGAATGGTGCTCTTCAGTTATTTTATCTTATCCCGGATTCAATTGCTGTGGAAATATTGAAATGCTTGTCTCACATTGTTCTTGTTCAACATGGAGAAATGGAAGATGAGGAAACCACATTAGTTTCAGGAACAGAGCGAGAAATGGAAAGAAACGACGTGCATGCAATCAAGCACACTGATCGAGTCAGAGTATCTTCAAAATTCATTGGAAAAAAATCCGTCGGAGGTTCGGCGAGATCCTCTGCCGCATTCCCCCGCACGCTCCGTATATTCTGTGAC…
TP4CRF4_4	TP4Chr1_RagTagG00022370.1	ATGATGGAAAAGAAAAACTTAGATCCGATCAAGCACTCAGTTCACATCGAGGTGACCTCAAGGCCGCTAAGTACAACGCATCAACAGTCACGAACTGTTCGATTCTTCTGTGAAGATATCGATGCCACTGATTCGTCCGACGATGATACCTGCTTTAACCGCAGAAGAGTGAAGCGCTATGTGCAAGAAATCAAGTTCGAGCTTCAGCCGTCCACTGCAACCAGCTCTGCTAAGGTTAAGTCAGGCAAGGCAAGCGCAGGGCAGAGGAAGAAGAAGGTCGCGGCCTCATCTGAGAAACACCAGCCGATGCCTACGATTCCAAAGTTCCGCGGCGTCCGGCGGCGGCCGTGGGGTAAATTCGCTGCCGAGATTCGAGACCCCACGCGGCGGATTCGTGTC…
TP4CRF4_5	TP4Chr4_RagTagG00077100.1	ATGCCTGCCTTCGCCGGAGCCAACACCATCCGCTTCTTCTGCGACGATATCGACGCAACAGATTCGGACTCCGATTCCGAAGACTGTTCCTTCGATCGACGCCGAGTGAAGCGCTATGTACAAGAGATAAGATTGGAGGAACGGCAAGGGAGGGCTGCTGGTGAAGGTAAAACTGTCAAGGTTAGCGCCGGCAAAAGAAATAAGAAGGGAATAGCTTTGTCGGAAAAGCAGCAGCCCATCACCGGCGTTCCGAGGTTTCGTGGCGTCCGTCGGCGGCCGTGGGGCAAATTCGCTGCCGAGATACGCGACCCAACCCGTCGGGTTCGAGTCTGGCTCGGCACTTACGACACCGCTGAGGAAGCTGCCAAGGTCTACGACTCAGCCGCTATCCAGCTCCGC…
TP4CRF5	TP4Chr3_RagTagG00102170.1	ATGAGTTCTCGCCCTAATGGTGATGAATCAAATTCGCCGGAACGTACCGGCGAACCTCGCCCCACACGTCATGAAGAAGACGCTGAAGATGTTGCTTGCCGGAAAACCGAGAAGACGAGTGATATATGGCAGGCGGAAAAACCGAGAAGCCTGCGTATCTTATTCACTGACGCGGACGCGACGGATTCGTCTTCCAGCGATCGCGAGGGTGTCGGCCATATCAGGCGGCGGGCAAGGAGGCACGTGCACGAGATAGAATTTAAATCGGTTCCGGTCAATCGCCGGGTTCCAGCAAAAGGGCCAGCGACGGCGACGTGGGTGTCGCCGGAAGATGGTTCCATGAAGAGGTTCCGAGGGGTTCGCCGTCGTCCTTGGGGGAAATGGGCGGCCGAAATTAGG…
TP4CRF5_2	TP4Chr3_RagTagG00107680.1	ATGAATCGAACGATTCGCGAGAAACGGATACGCGGCATCGCCGGCGCCGGCCCTGGCCCTAGGAATAAGACGATTCTGACTCCGGCCGCCGGGAAATCCGGGAGAATTTTGCGAATTTCATTCGCGGATGCCGACGCGACCGATTCATCGAGCTCTGAGGAAGATGGACCCACCTGGCGCAGGCGGCCTAAGAGGTTTGTCCATGAATTACCCATCGGTAACTCCTCACCTGCACGCCGGAAGCCCCATCAGCGGCTGACCCTGCCACCGGCGGATCCACCACCGGGCGGCGGTGAGAGGAAGAAATTCCGTGGGGTGCGGCAGCGGCCTTGGGGCCGATTCTCGGCGGAGATCCGTAATCCGCTTTGCGGGAAAAGGCTTTGGCTGGGGACTTTTGAC…
TP4DDF1	TP4Chr15_RagTagG00216030.1	ATGGACTCCTCCTCCTCCTCCGCCTCCCCCGCCGCCCATCTCACCTCCTCCGACGACCCCCCCTACATGACCGTCTCCTCCGCCCCTCCCAAGCGCCGCGCCGGCCGCACCAAATTCCGCGAAACGCGCCATCCCATCTACAAAGGCGTTCGCTGCCGCAACGCCGACCGCTGGGTTTGCGAAGTGCGCGAACCCAACAAGAAATCCCGCATATGGCTCGGCACGTTCCCCACCGCCGAGATGGCCGCCCGCGCCCACGATGTCGCCGCTCTCGCACTCCGCGGCCGCCAAGCTTGCCTCAACTTCGCCGACTCCGCCTGGCGCCTTCCTGCGCCGGAATCATCCAGCCCACGCGACATCCAGCGAGCGGCGGCCCAAGCTGCCGAGGCATTCCGCCCG…
TP4DDF2	TP4Chr10_RagTagG00147190.1	ATGGACTCCTCCGACAGCTTCTCCACCTCCGCTTCCTCATCATCCGACCACGCGCCCTCCCCTTCTTCCTTCTCCTCTTCGCCTTCCCCCCCTCCCAAGCGCAAGTCCGGCCGCAAGAAATTCCGCGTTACTCGCCACCCCGTCTACCGCGGCGTCCGCGAACGCAACGGCGGCAAATGGGTCTGCGAGGTGCGCGAGCCCCGCACCAAAACGCGCATATGGCTCGGCACCTACTCCGCACCGGAGATGGCCGCCCGAGCACACGACGTCGCGGCGTTAGCCCTTCGCGGAAAATCCGCTTTTTTGAACTTCCCGGACTCCGCCTGGGCTTTGCCCGTGCCGCGTTCGACCCGGCCCGACGATATTCGGCTGGCCGCCGTCAAGGCAGCCGAGATGTAC…
TP4DEAR26	TP4Chr5_RagTagG00054610.1	ATGGTGAAGTCTCAGTCCCCCTCTACCTCCTCCTCCTCTTCCTCGTCCGCCGCCGCTGCCGCCGCCTTATCCCGCGGCCAGAAATGCAGAAACCAGAAGCAATACAAAGGAGTAAGAATGAGAAGCTGGGGCTCCTGGGTCTCCGAAATCAGGGCCCCGAATCAAAAGACTCGAATTTGGCTCGGCTCCTATTCCACTCCTGAAGCTGCCGCCCGTGCGTACGACGCCGCCCTTCTCTGCCTCAAGGGCTCCTCCGCCTCCCTCAACTTTCCCCACTCCTCCCCTCACCACCCCCCTTCCTCCCTCCTCTCCCCCAAATCCATCCAACGCATCGCCGCAGCAGCCGCCGCAGCCGTCAGCACCCCACCGCCTCTCTCGCCGCCATCCTTTTCCTCCACC…
TP4DREB1A	TP4Chr4_RagTagG00068790.1	ATGAACTCCTTCCCAAACGCCGCCTCCGACGAACACCCCGCCTACAGAACAATCTCCTCCGCCCCGCCCAAACGCCGCGCCGGCCGCACTAAGTTCCGAGAGACGCGCCACCCTATCTTCAAAGGCGTGCGGCAGCGCAACGCCGACCGTTGGGTTTGCGAAGTGCGCGAACCCAATAAGAAAAGCCGCATCTGGCTCGGCACGTTCCCCACAGCGGAGATGGCCGCGCGTGCGCATGACGTGGCGGCCATCGCGCTCCGCGGCCGCGCCGCTTGTTTAAACTTCGCCGACTCGCCCGCGCTGCTCCCAAAGCCGGCGTCGTCTAGTCGAACCGATATCCAACGCGCGGCTGTCGCCGCGGCTGAGGCCTTCCGTCCCGGGAAACCGGAAGCTGAGCCT…
TP4DREB1D	TP4Chr6_RagTagG00044600.1	ATGGATACAGTAATCGACGAGCTTTTCTTCGAAGAAGACGAGGAAGAATACGCCACCGTGTCTTCCGCCCCTCCTAAGCGCCGCGCTGGCCGAACCAAGTTCCGCGAGACCCGCCATCCCGTTTACAAAGGCGTGCGCCTCCGCGGCGCCGGCAGATGGGTTTGCGAGGTCCGCGAGCCCAATAAGAAGTCCCGTATCTGGCTCGGCACCTTCCCAACCCCAGAGATGGCCGCTCGCGCGCACGACGTCGCCGCCCTCGCCCTCCGCGGCCGACAAGCCTGTCTCAACTTCGCCGACTCTGCCCGCCTCCTCCCTATTCCCCCTGCCCCCGCAAGCCCGCGCTCCATACAGCGCGCTGCCGCCATGGCTGCCGAGGCCTTCCGCCCCAGGCCGGATCAC…
TP4DREB2D	TP4Chr15_RagTagG00212640.1	ATGAAAGGCAAAGGTGGACCTGAGAATCCCTTCTGCTCCTACCGCGGTGTGCGGCAGCGTACGTGGGGTAAGTGGGTGGCCGAGATCCGCATGCCTAACCACGGAGCTCGCCTCTGGCTCGGCACTTTCAACTCCTCGCTCGACGCCGCCCGCGCCTACGACCACGCGGCTCGATCCCTCTACGGCGACTGCGCCTGCCTCAATCTCCCCCACGTCGGCCTCACAACGGCGAGCATCGGAGAAGAGTCGGGGAAGGAGGAGGAGACGGCGCTATTTGATGGCGGTGCGGGGTTGGATGATCTTGAAGAATATGTGATGCGGCTGCCGAAAGCGGAGGATTTCGGATTGGATGCGTTTCATGATGTCGCAGGACGTTGTGGGGGATTTGGGGACGACGGA…
TP4DREB2F	TP4Chr10_RagTagG00141690.1	ATGGACAACCTCATCAAGCGCCCTCCTCCCCGTCCATGGAAGAAAGGCCCGTCGCGCGGCAAAGGCGGCCCTCTCAACTCCTCCTGCGAATACCGCGGCGTTCGCCAACGCACTTGGGGCAAATGGGTCGCCGAAATCCGCGAACCCAAGAAACGCACTCGCGTTTGGCTCGGCTCCTTCTCCACCGCCGAAGAAGCCGCCCTCGCCTACGACGACGCCGCTCGCCGTCTCTACGGCCCCGAAGCTTATCTCAATCTCCCCCATCTCCGTTCTCTCCCCTGTTCTTCCTCTTCTGTTTCAACCTCCAAGCCTTTTTCCCGCCACCGCTTTCTCCGCTGGGTCCCAGTAACGGCCGGCTGCGCCGGCCGCCCGTTGCTTAATCTCAGTGCCCAGCATAGC…
TP4DREB2H	TP4Chr13_RagTagG00163850.1	ATGGCGGAGCCCGAAAGGAAACGAAGGAGGAGGAGGGACGGACCAGATTCCCTGGCAGAAACCCTTAAAAAATGGAGAGAACTCAATAAAGATTTTGATTCATCTGACAGCGAACGGACCCGTAAGGCTCCTGCCAAGGGCTCAAGAAAAGGGTGCATGAGAGGCAAAGGAGGTCCAGAGAACTCTAATTTCAGCTATCGCGGTGTTAGGCAGCGCACTTGGGGCAAGTGGGTTTCTGAGATTAGAGAACCAAATAGAGGAAATAGACTGTGGCTGGGTACCTTCCCCACTGCACTTGAGGCAGCTATTGCTTATGACCAGGCAGCAAGAGCAATGTATGGTGCTGGTGCTCGTGTCAACTTCCCCAGTGATCAAATTGGCTCCCCGGATGAATCAAGA…
TP4DREB2H_2	TP4Chr13_RagTagG00163840.1	ATGGCGGAGCCCGAAAGGAAACAAAGAACGAGAAGAAGGCGGGTAGGACCAGAGTCCTTGGCAGAAACTCTTGAAAAATGGAAAGAGCTCAACAAGAAGCTTGATTCATGTGATGTCAAGCGGATCCGCAAGGCTCCTGCCAAGGGTTCAAGAAAAGGATGCATGAGAGGGAAAGGAGGTCCAGAGAACTCCAAATGCAGCTATCGTGGTGTTAGGCAACGTACTTGGGGCAAATGGGTTGCTGAGATTAGAGAACCAAATAGAGGAAATAGACTTTGGCTGGGTACTTTCGCCACAGCCCTTAAGGCAGCTTATGCTTATGATCTGGCAGCAAGAGCAATGTATGGTCCTGGTGCTCGTCTCAACTTTTCCGTAGATCAAATTCCCTCCCCTTCAGAA…
TP4DREB2H_3	TP4Chr2_RagTagG00005480.1	ATGAAAAAAAGAAGACGAAATAGGTTCACAGGAACAAGCTGTGTAGCTGAAATTCTTTCCAAATGGAAAGATCAGAACAATCAACTGCACACTCTGAACACCCAGCGTGTGAGGAAAGTACCTGCAAAGGGCTCAAAGAAAGGATGCATGACAGGGAAAGGAGGGCCAGAGAATTCACACTGTAAGTATCGTGGCGTGAGGCAACGAACTTGGGGCAAGTGGGTTGCAGAAATTCGAGAGCCGAGACGAGGGTGTCGCTTGTGGTTAGGGACCTATAATACTTCCTTAGATGCTGCTCTTGCCTATGATGAAGCTGCTCGGGCTTTGTATGGATCATATGCTCGTGTCAATCTCCCTGATTCTATGGTAGATTCAGGTGATCATGTCAACCTACAAGAA…
TP4EAT3	TP4Chr9_RagTagG00127320.1	ATGGTGCTAGATCTCAACGTGGCATCTGGTTGCGAGTCGTCGTCGGTGCCGGAGAAGCTCGTGCCAGAAGGATCTGTTGGAGTTCAAATGACCGATTCCGGGACATCGAACTCCTCTGTTCTCAATGCTGAGGACTTAAGTAACATCGGTGACGAGGACTCTTGTTCTAATCGCCCGGCTTTCAGGTTCAGTATCTTGAAGGATGCAGATGAGGTAGAGGAGTACGGGGATGAAATCCGTGTTGCTTCGGAGGCTGACTTGATCACTCATCAGCTATTTCCACCGCAGGCTCAAACTATTTTAGATGGCCCGCGGACTGGAACTACGTTCGCGTCATCTTCGTCCAGGCCGCATTTGATAGACCTCAGCTTCTACCAGACTGATGCGTCGGCAACGGGG…
TP4EAT3_2	TP4Chr14_RagTagG00194700.1	ATGTGGGATCTCAATGAGTCGCCGGACCAGAGAAATGCTGCGATATCCCAAGTCGAGGAGATCTCCTCAGGCGGTTCCGAAGCCATGGTGATGGAGCTTGGAGCGGGGTCTACTGAAAACTCCAGCTCCTCTACCGTCGTGATCGAGCACTCGAACGGTGGAGTCGGCGTTGAGGACTTGTTTGGGTTCGAGGAGAGCTACTCAGGCGAAAGTGAGACGGTAGTGACGCACCAGTTCTTTCCGATTAGTGAACGGAAGCCGGAGTTACCATTGCTTACTTTAGGCGCCGGTGGTATGCCGCCGGAGCAGAACACCACCAGGTTCGGATTGAAGCTGTCGGAGCCGGCCATGGCCGGCGGCGTTGTCAAGAACATGGTGGTCTCGCAGCCAATCAAAAAG…
TP4EAT3_3	TP4Chr2_RagTagG00002810.1	ATGTGGGATCTCAACGGCTCGCCGGATAATATGGTGGGCTCGGAGGGGGACGAAGGCGAGAGTTCATCGCAGAGGAAGGGAAAGGAGCCGGAGTCTGCTGTGTCGACGGAAAATTCAAGCTCGTCGGCGGTTGTCGTAGAGGCCTCCGACGAAGGGGAGGACAACTCTGGCGACAGAGAAGTTGGAAAAATCTTCGGGATCAGCGTCACGGGCGGCCAGCAGCCGTTTGTGACGCGCCAGTTCTTCCCCTCTGGCGAAGCAGTGGCGCAGAACTGCGGTGATCCGCCACCGAGGGCGCACTGGGCGGCTGTTCAGTTTCGACCACCGGAATCGGCAGCTGCGGCAGCGCCTTCAGGGCAACCGATGAAGAAGAGCCGGCGAGGACCGAGGTCAAGGAGC…
TP4ERF#021	TP4Chr5_RagTagG00057540.1	ATGAGTCGCGAGCAGGAGGAAGGAGGAGCTGCGGCCACTTACCGTGGAATTCGCAAGCGGAAGTGGGGGAAGTGGGTTTCCGAAATCCGTGAACCGGGGAAGAAAACCCGAATTTGGTTGGGAAGCTTCGAATCCCCAGAAATGGCGGCGACCGCTCACGACGTCGCGGCCCTCTGGCTCCGCGGCCGAGACGCCCGCCTCAACTTCCCCGATACGGTTCACGACCTCCCTCGCCCGGCCAGCTCCCGGCCCAGCGACATTCGGTCCGCCGCGGCTGAGGCGGCGAAGCGGATCCGGTTCAGGCCCGAGCCGCTTCGGCCTGATCGGTTCTCCACCGGATTGTGGACCGGAAACTGGGGGCTGGACTCTCCCGGGATGTGGAGGGAGCTGGAAGAGGCG…
TP4ERF#024	TP4Chr4_RagTagG00068810.1	ATGGCCGATCGCAGCACCTCATCGCGCTACCGCGGCATTCGCCCCCGCGGCGGCAAGTGGGTCTCCGAGATTCGCGAGCCCCGCAAGACCAATCGGATTTGGCTCGGCACTTACCCGACCCCGGAGATGGCCGCAGCGGCCTACGATGTCGCGGCGCTGGCTCTCCGCGGCGCCGATGCGGTGCTCAATTTCCCCGACCGCGCGCATACGAATATCGCTCCGGCGTCCACCAATCCCTCCGATATTCGGGCCGCGGCGGCGGCGGCGGCCGCGCGGATGGCCGCAGAGACTTCGCAACCGTCGATGAATGAGGGGGGGTTTGTGGACGAGGAGGAGATTTTCGATATGCCGCAACTGCTGGTTAATATGGCGGAGGGGATGCTGTTGAGTCCGCCCAGG…
TP4ERF#025	TP4Chr15_RagTagG00210000.1	ATGGTCGAGGAGGAAACAAAAGACCGTCCAGCTATCTCTTCCATGGCCGATTCAACTCCTCCTTCCCACGTACAGGCCCCCGAAAACCATCACGACCCTGACCCCAACCCAACCGGCCGCCACTCGCCCTACCGCGGGATTCGCCGGCGAAGTGGAAAATGGGTATCGGAAATCCGCGAGCCGCGCAAGTCCAATCGCATCTGGCTAGGCACTTATCCCACACCAGAAATGGCTGCCACTGCGTACGACGTGGCGGCCCTCGCGCTACGTGGAGCTGACGCAGTGCTTAACTTTCCTGACGCGGCTCGGTCGCGTTCTGCGCCCTTGTCGGTTTCGCCGGCTGATATACAGGCCGCTGCAGCGGCAGCGGCTGCAGAGCTGGAGGCACGGAGTGGGGCG…
TP4ERF#025_2	TP4Chr15_RagTagG00216010.1	ATGGCCGATTCTTCTCGACCCTCGGCCATCGGATATCGCGGCATACGCCGGCGGAGCGGCAAATGGGTATCGGAGATCCGCGAGCGGCGGAAATCCAACCGCATCTGGCTCGGCACTTACCCCACCGCCGAGATGGCCGCCGTCGCATACGACGCAGCCGCCCTCGCTCTCCGCGGAGCCGACGCTGTGCTTAATTTCCCAAACGCTGCTGCGTCGCTCCCGACGCCCGCTTCGGCTTCAGCAGACGACATCAGGGCTGCGGCAGCGGCAGCGGCCGCGCAGCTTGGGTCCGAGATGAGCGTAGATGTCGGAATAAGCGGATTTATAGATGAGGAAGAATTGTTCGACATGCCGAAACTGCTTGTGAATATGGCGGAGGGGATGCTGTTGAGTCCGCCG…
TP4ERF#025_3	TP4Chr2_RagTagG00013890.1	ATGGCCGACCCCAATCAAAAGCCCGACGACGTGGACCCGCCCGCTCCATCGCCGGGCTCAGACCGGCCGGCGGGCTACCGTGGCATCCGTTCGCGGAGCGGTAAGTGGGTGTCCGAAATTCGGGAGCCGCGCAAGGCTAACCGCATATGGCTTGGAACCTACCCAACGCCAGAGATGGCCGCGGTGGCTTACGATGTGGCGGCGCTCGCGCTACGCGGGGCCGATGCGGTGCTTAATTTCCCCGAAGCAGCCAAGTCACGGCCGGCTCCCGCGTCGAGTTCGGCAGCGGATATAAGGGTTGCGGCGGCGGCAGCGGCGGCGGAGTTGAAGGCGAGGCTTGATGCTGGAGGAGCTGGTGGAAGCGGCGCAGGTGGATCGGAGCCGTTACTGGAGATGAAG…
TP4ERF#062	TP4Chr1_RagTagG00029760.1	ATGACCACCTTCAATGATCCCAACCAAGTAATTCACCTCAACATCATGAACCCCTCCTCCTCCATTCTCTCCTTCTCCTCCCTTACCTCCACCCCACAGTTCACCTTCCTCCCTCTCTCACCCCTCTCCCCCCACCCCCCTCCAACACCACCCAAGCTCTATAGAGGCGTCCGGCAGCGCCATTGGGGCAAATGGGTGGCTGAAATTCGCCTCCCCCGCAACCGCACCCGTATATGGCTCGGAACCTTCGACACCGCCGAGGACGCCGCCATGGCCTATGATGCCGCCGCCTTCAAGCTTCGAGGTGAATTCGCAAACCTCAACTTCCCCAACCTCAAACACCACATAGCTCGATCCGCTGCCACCATCTCCTTGCTTGAAGCCAAGCTCAAGTCTTTT…
TP4ERF#062_2	TP4Chr6_RagTagG00039390.1	ATGGCTGCAGCTATAGATATGTATAATAGCAGAACAGTCATCTCCTCAACAGAGGAGCTTATGGAAGCACTTGAACCTTTTATCAAAGATGCTTCCTCTTCTCCTTCTTCTTCTTCTATCAAAGACACCTCCTTTGATCCTTCCTCTGTTTCTCTTTCACATCTCCCTTACTCCTCTGCTCACTCTCACCACTATTCCGTTTATCCTCCAACACCTCCCCAAAATCCCAACTTTGATTACTTTCCACCATCCATGTCAAATCCCGAGATTACCCACCATGGATTTCTGAGCTTAGATCAGCCCATCGGGCTCACCCACCTCGGACCCGTTCAGATCCAGCAGATCCAGGCCCAACTCCAGCTCCGCCACCACCACAACCTCCTCTCCCCGCGACCGCAG…
TP4ERF1	TP4Chr6_RagTagG00049070.1	ATGGATTCTTCTCCGTTCTTCCACTCCACAATCTCCCATCCATCCTCAAAATCTTCACTGGAATCATCTCAGGCACCTCTCCTCCCATTCAACTTCGACGACTCCGATGACATGCTCCTCTTAAACATGATGTTAGTGTCAGCCGCTTCGTCAGCCGACGCCAAAGATTCCACTTTTGCCGCCGGGTCTCAGCCAAAGAAGCAGAGCAGCAGCTATAGGGGCGTTCGCCGGCGGCCGTGGGGTAAGTTCGCCGCTGAGATCAGAGACTCGACGCGGCGAGGCGTGAGAGTGTGGTTAGGAACGTTTGACACGCCGGAGGAGGCGGCGCTGGCTTATGACCAGGCTGCCTTCTCCATGAGAGGGCCAATGGCAATGCTGAATTTTCCGGTGGAGAAAGTC…
TP4ERF1_2	TP4Chr17_RagTagG00203680.1	ATGGATTCCTCTGTTCTCTTCCACTCTCCATTAATGTCTGAACTATCTTCTGATTCCTCGGTCGACTCGTCATCCACATCTAACTCTTTTCTCCCCTTCAATGTCGATGACTCTGAGGATATGCTCCTCTTCAACATGATGCTCGCCGCTGCCGCCACCACTTTGGGTGGCGCCGCCAATACGTCGAACTCCAACTCGGACTCCGATGCCACCGCCAATCTATTGAAAGAGGAGGAGGTGGAGTCGGCATCGACGCTGAGGCGAGAGCAAATGAGGAGTTATAGAGGGGTTCGTCGGCGCCCATGGGGGAAATTCGCTGCCGAGATCAGGGACTCAACGAGGAACGGTGTGAGGGTGTGGTTGGGGACGTTTGACACGCCGGAGGCGGCAGCCATGGCC…
TP4ERF105	TP4Chr2_RagTagG00012830.1	ATGGCCGCCGGATCTCTCTCCGCCCTTGACCGCATCCGCAGACATCTCCTCGACGAACCCCCTGCCTCACTCCTCGACGACCTCCTCGCCGGCCTTCTAACCCCACCACCTTCAGCACCCGTTCCCCCTCAGGCCCATCTCGCTGACCTCTCCGTCTCCGACTACGTCTACCAGATCCCAACCCTGACCCTAAATCCCGCTTCCCCCGGTCCGCGAGCCGAAATGTTCAGATTCAGCGATGCACCGACTTCGATCATTCAGTACAGCGATTCCGAATCCCACCTCCAGCTCACCATCCCCCAAGCCGCTGTTCCTACAGTGGAATGGATCGACGGATCCGGTGGCGATAAGCCGCCGCCGGCTGTGGAACTCGTCGATTGTCGGCGGTACCGTGGCGTA…
TP4ERF105_2	TP4Chr4_RagTagG00067860.1	ATGAGATGTGCCGCTATGGACTCCGATTGGTCCATTGGTGGACGTCGCCGGGTGATTCCGCAACCGCAGGGTTCGGTTCGTTGCCGAATAGTAGGACGTCGCTGGACGGCTAGGTCGTGTCGTCGCCATAGTGATTCCGAAGGGGATTCTGAACTTTGCCAGATTTCGATTAATGAAGGGGATTCAGAGGGACGTCGCGTCGTCGCTAGCAAGCCTCGAGCTTTCCACTCTCACTTCTCTGAACTCTCCATGATGGCAACAGAGCAAAGCTTCGCCCTCGAACTTATACGCGAACACCTCTTCGGAGATGCAGCCGCCTCCCTCGAAGACCTACTGATTGGGCTCCCTACGCCGCCGCCGGAGACAACCCATTCTTACGGCGATCTCAACATTTCCGAC…
TP4ERF106	TP4Chr15_RagTagG00205300.1	ATGCCGTCCTCAAATTCACCCCCCCTAGATCAACTCTTCGCGGCCGCCGGCACTTCTCTCAACGACATCCTGGAAGCCATCCCCACTCCTCCACCAGTTCCGGCGCCAGCTCCCGCTGACATCACCATCTCCGACTACCTCGACTCCCCTGAACCGTTCACCAGCGAGTTCAGAGTCGTTGACTCGCCCGTTTCGATGATCCGATCCGGCAGAAATACCCCGCCATCCTCGCCTTCCGATCTCCGACTCACTCTCAACATCCCCCGCCCCGCCGCCCCGAAAGTGGAGTGGATCGAACCATCCGGATCCGGACCCGATTGGATAGAAGGCCGGCGATACCGCGGCGTGCGGCAGCGGCCGTGGGGGAAGTTCGCGGCAGAGATCCGCGATTCCAAACGA…
TP4ERF106_2	TP4Chr15_RagTagG00211150.1	ATGCCGTCCTCAAATTCACCCCCCCTAGATCAACTCTTCGCGGCCGCCGGCACTTCTCTCAACGACATCCTGGAAGCCATCCCCACTCCTCCACCAGTTCCGGCGCCAGCTCCCGCTGACATCACCATCTCCGACTACCTCGACTCCCCTGAACCGTTCACCAGCGAGTTCAGAGTCGTTGACTCGCCCGTTTCGATGATCCGATCCGGCAGAAATACCCCGCCATCCTCGCCTTCCGATCTCCGACTCACTCTCAACATCCCCCGCCCCGCCGCCCCGAAAGTGGAGTGGATCGAACCATCCGGATCCGGACCCGATTGGATAGAAGGCCGGCGATACCGCGGCGTGCGGCAGCGGCCGTGGGGGAAGTTCGCGGCAGAGATCCGCGATTCCAAACGA…
TP4ERF106_3	TP4Chr2_RagTagG00012840.1	ATGGCTTTCGCATACCTCTCTGCCCTCGACCGCATCAACAAGCACCTCTTCAGCGATCCCCCTGCCTCCACCCTGGATGAAATTCTCGCCGCCCTCCCAACTCCACCTTCATTCCCCGCTCCTCATCTCGCTGACCTCGACGTCTCCGATTACCTCGAACACAATGAAACCCTAATCCTACCTCCCGCTTCCTCCAATTCTCACGGAGGGGTCCGATGCCCTGATCCCACATCTTCAATCATCCGGCTTGACGCCGATTCGCCATCCACGCTCACCAACCCCAACGCTGCCGCCGACCAGTTATCGCCACCGCCAGCCGCAGCTGTAATCGACAGCCGTCAGTACCGCACGCAGTACCGCGGTGTGCGGAAGCGGCGGTGGGGAAAGTTCGCGGCAGAG…
TP4ERF106_4	TP4Chr4_RagTagG00073850.1	ATGGCCACCCAAGACATCTCCATCTCCGCTTTCGACCTCATCAGCGAACACCTCCTCGAGGACGCAGCCGCCTCACTCGACAACCTACCCACGCCGACGGCGCTAGCTCTCCCCCCTCCGGGTGACATCACTGTCTCCGACTACCTGGAAGTACACACTGAAATGTACACAGCATTCGACGGAGGGTTCAGATTCCGGGAACGATCGCAATCGATGATCCGATTCGGCGGGGATAGCTCTGATCTAGACCTCAATATTGACTGGCTTGACGGCGGTATTCTTCAGCCGGAGTCAATCGTGGACCGTCATTACCGTGGTGTCCGGCAGAGGCCCTGGGGAAAATTCGCGGCGGAAATCCGTGATCCCAAACGGCGAGGATCAAGGATTTGGCTCGGCACA…
TP4ERF109	TP4Chr6_RagTagG00038320.1	ATGAAACCCAACCAGGAATTCTTCTTCCAATCATCCCCCGACAATGTCTCTTTGATGGATTCAAATAATCCCCCTTCTGTCCACCGACCACTCACCGCAGAAGAAGAGAACGCCGCCATCGTCGCCGCCCTCACCCACGTCATCTCCAGCCACCCTGACAACACCGTTCCCTTGTCCCTCTCCCATATCTCCATTCCAGTAAAATTGCCGGCCACCACCGTAGTGGCAGCGAGGGAGGAACAGGGGAAAGGCGGGCCGAGCCGGCGGAAGAAGGGTAACAATTACCGCGGGGTTCGGAGGCGGCCATGGGGTAAATGGGCGGCAGAGATTCGAGATCCTCGGCGAGCCGTTCGGAAGTGGCTGGGTACTTTTAACACCGCCGAAGAGGCTGCTCGAGCA…
TP4ERF109_2	TP4Chr5_RagTagG00052310.1	ATGGAATCAAAAAATTCAATCCATCGCCTCCTCTCCGCTGAGCAGGAGACCTCCATCATCGTGGAGGCTCTCATCCACGTCGTCTCCGGCAAACCCGACCCCGCCGCACCGACAATCTCCTTTCCCCTCGCCGTCAGCTGCAAGCTATGCCGCATCGACGGCTGCCTCGGCTGCGATTTCTTCTTCGAAATGGCGATGGAAAATGGGAACGGGGAATTGAAGAGGAGGCCGAGGAGGCAGAAGAAAAGCAAGTATCGAGGAGTTCGACGACGACCGTGGGGGAAATGGGTGGCGGAGATTCGTGATCCACGACGAGCTGGGAAAAAGTGGCTGGGGACATTTGATACGGCAGAGGAGGCTGCTCGCGCCTATGACAACGCTGCGATCGAGTTTCGTGGC…
TP4ERF109_3	TP4Chr16_RagTagG00219470.1	ATGGTGCTCAATCAGCAACTCAACTTCGATAACTCCCAATCTCACTTCCCCGCTTCCTTTTCTCCCATGGAAAGTTCTCCACTTCCTTCGATCGGCTCCCGCCGCCTCTCCCACGACCAAGAAAACTCCATCATCGTCGACGCCCTCGTACACGTCCTCTCCGGCGAACCCAAACAGACCGCCCCTGCAATCTCCTTCCCCCTCGCCGCCGATCTCCCTCGCTGCCAAGTATGCGGAATCGGCAACGACGGTTGCCTCGGCTGCCATTTCTTCGAATCAACCCCTGCCGAGAAGGCGGAGGGAGGCGGAATCCGAGAACGGATCCGGCGTCGGAAGAAGAAGAATCAGTACCGCGGTGTGCGACAAAGGCCATGGGGTAAATGGGCGGCGGAGATTCGC…
TP4ERF111	TP4Chr9_RagTagG00125830.1	ATGTCTGCGATGGTTTCGGCTTTAACACGAGTTGTCTCCGGCGAAGAGCCGGCTATGACCGGTGGCTATTTGGATTCTGCTGGTTCAGCGTCAGCACCACCGTCTTCTTTGTATAATGCTTCTCTGTTATCCCCGCATTCTATGTTTGGTGCGGGTGTTGGCGGTGGCGGAGTGAAGAGAGAGAGAGACGAGGAGTCAGTGATAGGATACTATTCCGGAGAATATTTGAACGTGCATTTCTCATTATCGGGACTTCTTTTTTGCATGACTTGCATTTCAAAATCGTTTTTTTCAAGAATCAAACGCTCAAAAATTGAATCTTTAACAAATAGTCTTCCATCAATTACAGCACCAGCCTCCATCTCTCACTCCGCATCCTCCTCGCAAGCTCCGTCAATG…
TP4ERF114	TP4Chr18_RagTagG00181620.1	ATGAGAGGGAAGGAAGAAGAATATGAGTTTAATTTCCCTCACTACACGCCCTCACGTGCGGAATACGACACCTCTGCTATGGTGTCTGCCCTCGCTCACGTGATAGGAGGTGGTGGCGCTGGGGCAGGCGAGCTGGCCGCCGGTGAAGCCATAAACTCAGCAACAGATTTGCCTTCTGAAGCACAAGGCCACGAGAAGGAGAAGAAAAGACACTTCAGAGGTGTCAGGCAAAGGCCATGGGGAAAATGGGCAGCAGAAATCCGAGACCCAAACAAAGCAGCCAGAGTTTGGTTAGGCACGTTCGAAACCGCAGAAGACGCAGCCATGGCTTATGATAACGCTGCTCTGAAGTTCAAAGGCAAAAAAGCAAAGCTCAATTTCCCTGAAAAAGTTCCAAAC…
TP4ERF12	TP4Chr11_RagTagG00132490.1	ATGATGGCGGTCGATACTCTTCGTCTGGGGAAAGAGGCATTCGGCGCGGCCGGCGAGGAAAAGACGACTCCAGCTTCCACCGCTGCAGCAGGCGGCGGCGGCGGCGGCGGCGGCGGAACGAAGGAGGGGCACTACCGCGGCGTGAGAAAGCGGCCGTGGGGAAGATTCGCCGCGGAGATACGCGATCCGTGGAAGAAGACGAGGAAATGGCTGGGTACCTTCGACACTGCAGAGGAGGCCGCGAGGGCTTACGATGAGGCCGCGCGAAACCTCCGTGGCCCCAAGGCTAAGACTAATTTCACAGACGGCGATGTGCCTTCATCGGAGTCGAGCTCGCCGCCGGCGATCTGGACGGCAGCTCAGTGGCCTCAGGCGTTCCCGGACGGCCGAGATCTGGTG…
TP4ERF12_2	TP4Chr19_RagTagG00231260.1	ATGGCTTCGCGGGGCGGAGAGGTGCACTTTCGAGGGGTGAGGAAGCGGCCGTGGGGGCGCTATGCGGCGGAGATACGCGACCCGTGGAAGAGAGCGCGAGTCTGGCTGGGTACCTTTGACTCGCCGGAAGAGGCCGCCTCCGCTTACGACCAGGCGGCGCGCGCACTTCGCGGACCCAAGGCGAAGACAAACTTCCCCTCTCCTCCTCCGCCGCCTCCACCGCCTATTCATCTTCCGCTTGACTTGAACCAACTGCCGTGCCACCTCTGGCCCCACTACCCCCTTCCTTCGCCACCTCCGCCGCCTCCTCCAGCCACCACGCTGCTTCTCGGAAGCTTCCTTCGACGCGAACCTGCACCACTTCCGGAGACCCGGCGAGGTCTTCCCTTCGATCTCAAT…
TP4ERF13	TP4Chr11_RagTagG00134770.1	ATGGCTTTCTCCCGCAAACAAACTTCAGCAAATCCTTCCCAATTTCTCCCACTCAACGAAAATGATTCGCAGGATATGATCCTCTTACAGGTCCTCACAGAGGCCTCCAACATGGCTGTTGCTTCTCCCATGTCTCCACCGACAACCAAAAGGGGGGCTGAATCGGCCGGCGAATTGGCCACAAGGCATTATCGAGGAGTGCGGCGACGGCCATGGGGAAAATTCGCTGCGGAGATTCGAGATTCGTCGCGCCACGGGGCACGAGTATGGCTCGGCACTTTCGATACGGCGGAGGAGGCGGCGGTGGCTTATGACCGCGCGGCTTTTCGAATGCGCGGAGCGAAGGCCTTGCTCAATTTTCCGCCTGGGTTCGTTCTCAGTGACGGCAAAGTGAAGAAG…
TP4ERF14	TP4Chr6_RagTagG00035430.1	ATGAAAACCCAATCCCCTTCAACTTCCGGCGGCGGAGACGGCGGCACCGGCGCCGGCACCGCCAGCAAGAAGCCCTTGAAGGGAGTCAGAATGAGGAGATGGGGATCATGGGTGTCCGAGATACGAAACCCCCATCAAAAAAGCCGTATTTGGCTCGGCTCCTACTCCTCGCCCGAAGCAGCCGCCCGTGCCTACGACGCCGCACACCTCTGTCTCAAGAGCTCCTCAGCCTCCCTCCTCTCTCCCAAATCCATCCAACGCATCGCCGCCACCGCCGCCGCCGATACCACCTCATCTCCGTCCCCTGCTGAGCTTATAAAGTCGACGCCTTTATCCGACAATAACTCTTCCTCCGTCGTCGCGAGTGCGGCGGAGGACTCATGTGTTGACTTTGGCGAG…
TP4ERF18	TP4Chr17_RagTagG00203200.1	ATGACCGATCAAGCCGAAAGCAGCGCCGCCGCCGCCGCTTCCGCGGCCAAGTATAAAGGGGTAAGAAAGCGCAAATGGGGCAAATGGGTTTCGGAAGTTCGCCTTCCCAATAGCCGGGAGAGAATCTGGCTTGGTTCCTACGATTCCCCTGAAAAGGCCGCGAGAGCCTTCGATGCCGGAAGCTTCTTACTCCGCGGAGACCGAGCCAGTCTCAATTTCCCTGATCGTGCTCAGGAGATCGCCATGTACTGCGCTCGTCGAAATCCGACTGCTCAGCAGATACAAACAGCTGCCGCGCGCTACGCGCATGCCGATTTGCCGGCACCGTCCCAGCCGTCGCAGCCGGTTTTGCAGGTGGCGGAGGAGTCGCCGCCGTCTCCAGCAACGATGACGAGCCAA…
TP4ERF19	TP4Chr6_RagTagG00042990.1	ATGAGCAGCTCTAACGGTAACATCCTCGGCGACGACAGGAATTACAAGGGCGTTCGGTGCAGGAAACAGGGCAAATGGGTGTCGGAGATCAGAGTGCCGGGATCAAGAGACCGGCTTTGGCTTGGCACTTACAGATCGCCGGAGGCGGCGGCGGTGGCTCACGACACCGCCTTCTTTTTTCTTCGCGGTCCGTCTTCTTCCAAAGGACTGAACTTCCCTGATCGAGCGGCTAATATGCAATGGGTGAGCTTGTCGCCGAGGTCTGTGCAGAGAGTGGCGTCGGAATCCGGCATGGATTTTGATGCGAAGTTGATTGGTCAGTCGTCACAAATATTTGAGAGAGAAGAGAGCAGTAATGGCGATGGATTTGGACCATCTGGTGATGGGAGTTTAAATTAT…
TP4ERF2	TP4Chr2_RagTagG00012810.1	ATGTACAATCTCACCTTGGAGTCCATCAGGCAACATCTCCTTGATGACGCCGAGATCCCATCCTCCGTCGTCACTTCACCTTCACCTCCAACCTACCTTCGCAGCTCCAGCTTCGGCCGGCTCGTCGCCGATCAGTGGATCGACCTCCCCTTCCGTCCTGACGACTCCGACGATATGGTCGTCTACCTCGCCCTCCACGACGCATTCAGAAACGGATGGTTTCCCGGCGACTCCGGCGCCGCTGGCACCGCTCTGCTGGAGCCGGCGAAGCCGGATTCACCTGATCCGGAGGCGGCGCCGGAGAAGGGGAAGCACTTCCGCGGCGTGAGGCGGCGCCCGTGGGGGAAGTTCGCGGCGGAGATTAGGGATCCGGCTAAGAACGGGGCTAGGGTTTGGTTG…
TP4ERF2_2	TP4Chr15_RagTagG00212540.1	ATGGCGCCAACAATACTCTTTCACGCGCAAACACAGTCGCCGGAGACAAATCCGCCGCCGCGGGAAAGAAGCAGCTGCTATATCGGTGTCCGGCGGCGACCGTGGGGGAAGTTCGCGGCGGAGATAAGGGACTCAACGCAACGCGGCAAGCGCGTTTGGCTGGGAACTTTCAAAAGCGCAGAAGAGGCAGCGCTGGTCTACGACCAAGCGGCCTTCTCCACGAGAGGCGAAACGGCAGTGCTCAATTTTCCGGTGGAGAGAGTGAGGGAATCGCTTGAAGGAGTGGAGTTGAATGGAAGCCAGGAGAAGATATCGTTGTCACCATTGCTGGCTATTAAGAAGAAGAATATAGTTCGGGGAAGGAGGTTAAGGGGCCAGTCGGCGGAGATTGGAGCTAAG…
TP4ERF2_3	TP4Chr15_RagTagG00211160.1	ATGCACAGCCTCGACTCCATCCGGCGCCACCTCCTTGACGATTCAGAGATGTCTTCCTCCGGGGTAACAGCAACTCCCCAGCCCCTCTACAACCGGAGCTCCAGCTTTGGCCGACTAGTCGCCGACCACTGGATCGAGGTCCCCTTCCGCCCGGACGACTCCGACGACATGGTTATCTACCTCACCCTCCACGACGCCTTTAGGCACGGCTGGCTTCCCGAAGGCGGCAGCGCCACAGCCTCCGTTCTTCCTCCTCTGGTGAAGCCCGATTCGCCGGATATAGGGGTGCCGGCGAAGGGCAAACACTATCGAGGAGTGAGACAGCGGCCGTGGGGGAAGTTTGCAGCGGAGATTAGGGATCCGGCGAAGAATGGAGCTAGAGTTTGGTTGGGGACATTC…
TP4ERF2_4	TP4Chr15_RagTagG00214800.1	ATGTTCGGCAGCCTTGAGCTTGAACCCATCAGGCATCACCTCCTCGATGTAAAAGAGCTTCCATCCTCCGCGGCAATATCCCCGCCACCGCCGATGTATCGCCGGAGCTTGAGCTTCGGAAGTATAGTTGCTGATCATTGGAGCGACCTCCCCTTCCATGTCGACGACTCCGACGACATGGTCGTCTATCTTACTCTCCACGACGCTTTTAACCACGGCTGGCTTCCCGACGGCTGCAAAACCACCTCCATCAAGCCAGATCCGCCGTCACCGCCGCCCCCAGCACCAGCAAATTTTTCGTCGAAAAGAAAGCACTACCGCGGTGTGAGGCAGCGGCCGTGGGGAAAGTTCGCTGCGGAGATTAGGGATCCGGCAAAGAATGGGGCTAGAGTTTGGCTG…
TP4ERF34	TP4Chr15_RagTagG00216940.1	ATGGAGCAATCACTCCCCCATCAATGCCAATCGCTTCTCTCTCCCTCCTCCTCCTCCTCCTCCTCCTCCTGCTCCTCCTCTTCCTCCTCCCCAAAGCCCGAAGAATCCATCAAGCCCAAAAAGCGAAGCAGAGAGGGCAAGCACCCGACATACCGCGGCGTGCGCATGCGCAATTGGGGCAAATGGGTTTCTGAAATCCGCGAGCCGAAGAAGAAATCGCGCATCTGGCTCGGCACTTTTCCCACCGCCGAGATGGCAGCGCGCGCGCACGATGTGGCTTCGTTGACCATCAAAGGGCAATCCGCCTATCTGAATTTCCCTCATCTCGCCGCCGAATTCCCTCGCCCCGCCACCACCTCCCCTAAAGACATCCAAGCCGCCGCCGCCAAGGCGGCTGCT…
TP4ERF36	TP4Chr4_RagTagG00074970.1	ATGGAAGAACCCCTCCCCCACCCTTCTGAGCTTATCATCACCTCTTCCTCCTCCTCTTCTTCGTCTTCTTCTTCACCCTCCTTTTCTTTCACCTCCACCTCTTCCACCTCCCCTGCCACCCCCACTGAGTCCAAGAAACGCAGCAAAGACGCCAAAGAACCCCCTTCATACCGCGGCGTTCGTATGCGCAATTGGGGAAAATGGGTCTCAGAAATCCGCGAACCTCGGAAGAAATCTCGAATCTGGTTAGGCACTTTCCCCACAGCAGAAATGGCCGCTCGCGCCCACGATGTCGCTGCCCTCACCATCAAAGGCCAATCCGCCTATCTCAATTTTCCAGAACTCGCCGCCGAACTCCCCCGCCCCGCCACCACCACCCCCAAAGACATTCAAGCCGCT…
TP4ERF36_2	TP4Chr11_RagTagG00138380.1	ATGACAGATCAGGGGAGCTCTTCCGAGCAGGAGAGTTCCCCTTCGTCTTCTTCCTCCTCCAATCGGGCTCCGAAGGCGAACCAGTCCCCTGATTCTGATCAGGTCGGCCGCGCTGCCGCCGACACCGTGAAAAGATCGCGTGACCGGAGCAAACATCCGGTGTACCGCGGTGTACGGATGCGAAGTTGGGGAAAATGGGTGTCTGAAATCCGACAACCGAGAAAGAAATCGAGGATTTGGCTCGGAACATTCCCGACGCCTGAAATGGCGGCGCGCGCGCACGACGTAGCAGCTTTGAGCATTAAAGGAAGCGCGGCCATTCTCAACTTTCCCGAGCTTGCGGCGTCGCTGCCTCGGCCGGCCACCCTCTCCCCGCAAGACGTACAGGCCGCTGCAGCT…
TP4ERF36_3	TP4Chr7_RagTagG00080370.1	ATGGCGGAGCAGCTGAGCTCGTCAGAGCAGCGGAGCAGCATATCTTCCCCTTCCTCTTCCTCTCCATCCTCTTCTTCCCCCTCGCCTCCGGCGATCGCCGCCACCGAGGGTGGAAGCAAGAGAACACGCGGACAGAGCAAGCATCCAGCATACCATGGAGTCCGAATGCGAAACTGGGGAAAATGGGTTTCAGAAATCAGAGAGCCGAGGAAAAAGTCAAGGATTTGGCTCGGGACCTTTCCCACCCCAGAAATGGCGGCGCGCGCGCATGACGTGGCGGCTTTGAGCATGAAAGGAAGCTCCGCCATTCTCAACTTCCCGGAGCTAGCGGCATCGCTTCCACGTCCGGCGACTCTCTGCCCCCGCGACGTGCAGGCCGCAGCTGCCAAGGCGGCTGCG…
TP4ERF43	TP4Chr7_RagTagG00080380.1	ATGGCGGAGCAGCTGAGCTCGTCAGAGCAGCGGAGCAGCATATCTTCCCCTTCGTCCTCATCCCCCTCCTCTTCTTCTCCCTCGCCTCTGGGGATCGCCGCCACTGCGGGTGGAAGCAAGAGAACGCGCGAACAGAGCAAGCATCCAGCATACCACGGAGTTCGCATGCGAAACTGGGGGAAATGGGTTTCAGAAATCAGAGAACCGAGGAAAAAGTCAAGGATTTGGCTCGGGACCTTTCCCACCCCAGAAATGGCGGCGCGCGCCCATGACGTGGCTGCTTTGAACATCAAAGGAAGCGCCGCCATTCTCAACTTCCCGGAGCTAGCGGCATCGCTTCCACGTCCGGCGACTCTCTGCCCCCGCGACGTGCAGGCCGCCGCTGCCAAGGCGGCTGCG…
TP4ERF5	TP4Chr4_RagTagG00067870.1	ATGGAAACAGCCCAAAGCATCTCAGTACTCAATCAAATACGAGAGCATCTTTTCGGCGACGCCGCCGCCTCCTTTGACGACCTCTTTACCAGTTTCCCGTCCCCCCCTCCGGCCGCCACCACCTCTTCTAGCGAACTCACCATCTCCGATTACCTCGATCAGACAGATATCCAAACCTCACCCATCCCCGACCACTACGGCGGCGGGTTCAGATTTTGCGAACCGGCTCAAAAAATGATCCGATTCGGTGGCGATCGATCCGAAATCGGGCTCACGCTCAACATCCCCAACGCCGTCGCTCCGCAGGTGGAGTGGATCAACGGCTCCGACGGAGATCTTCGCCCAGCGGAGCTATTCGATTTCCATAGGTACCGCGGCGTGCGGCAGCGCCCGTGGGGG…
TP4ERF53	TP4Chr4_RagTagG00075310.1	ATGGAAGAAACGAGAAAGGGTGATGGGAAATTTCCAAGTGAGGCTCAAGGAGACGAGAAGCGTAAGCAGAAGGGGAAGGGTCTGAAGCTCGACACGCCGGCGGGGAGACCAGTGGAGTTTGAAACCCCCTCGATGCCTTTTTTTGAAGAGGCACGCGCAGCGGCACTCCGACCACTGAAGAAGATCAGAAGCCCAGGTCGATTCTCTTCTAATCCCTCCTCTCCATCAACCCCAGCTCCAGCGACGGCTTCTCTTCCCCTCCCAATCTTCCCTTTTGCTTACGAAGCTTCACATCCTTCTTCCATGGCATCCTCACTTCTTCCACTTAATCAACAAAAAATGATATCTTTCGCCCAAAACCAGTTCAGTTCCACTCCTCCACCGTCTTCATTGTTTCTA…
TP4ERF53_2	TP4Chr15_RagTagG00216630.1	ATGGAAGGGGGCAGAAAGGGCGGCAGGGGGTTTCAAAGAGGTGATGTAGGAGAGGAGGTTAGAAGGCAGAAGGCGAAGGGGACGCAGATTGAGATAGCAGCTGGTAGAACGGAGGAGAGGCAGAAACCGGCGGAGACGCCGATGGCGGCATTCCGTTCGCTGAAGAAAATAAGAAGCCCAGACCGACACTCATCGAATCAAGCATCTACTTCCCCGACTCTAGCTACGGCGTCTTCTTCCATCGCTTCGCGCCCAATCTTCCCTTTTGCTTACGATTCAGAATCAGCTGCTATTTCTCTTTTCCAATCAAATCAGCAGCAGCAGAAAATGATCACTTTTGATCAAAACCAGTCATTTTCAATCGGTTCTGGCTCTTACTCAGCTCCTCCGCTTTCTCCC…
TP4ERF58	TP4Chr16_RagTagG00228660.1	ATGGAAAGCCCAACTCCCTTCACCTCTCCCGGCGAAATCAACTCCACTTTATCGAGCATCCTTCTCTCCGGCACCAACGCCATCGACTCTATCTTCTCCCACCTTCCGCCGCCGACCACTCTCTCCCCTACAGCAGAGCCTCTCGGCTCCTCCGTCTACCTCCGCCAGACCGAGCTCCTCCTCCGCTTCGGCTACCAGAACCGTGTTGCGGCGGCTGCAGCAGAAGAAGCAGCAATGAAGAAGAAGAAGATGTACAGAGGAGTAAGGCAACGTAATTGGGGCAAATGGGTCGCCGAGATCCGGCTGCCGCAGAACAGGATGCGGCTGTGGCTCGGTACCTACGACTCAGCTGAGTCTGCCGCATATGCTTACGACCGAGCTGCGTACAAGCTTCGCGGC…
TP4ERF58_2	TP4Chr16_RagTagG00223060.1	ATGGCTGCAGCTATAGATTTACAGAATAGCTGGCCTTTTAACTCTTCCGATTCTTCTGGTGAGGAGCTTATGCAAGCACTTGAGCCTTTTATCAAACGTGCTTCCTTCTCATCTCCTTCTCCTCCTTCTCCCTGCTTGGCTTATTCTCCTCCTCAAGCCCCGACCTTTTCTTCCTCTTCTTCCTCCACTTTTTACCCTTCTTTCTCTTCTCCTTCCACCTTATTCCAAAATTCCATTTTGGATTGCCCATCTTCATCGATCGGGCTCACTCACCTGAACCATGACCAAATCCAGCAAATCCAAGCCCAATTCCATCTCCAGCAGCAGAATCATATCCTGCTTGATAACGTCCAGGGCTTGCCACCTACCCTGCCTCAGCGACAGAGCTTCCTCGGTCCC…
TP4ERF58_3	TP4Chr17_RagTagG00202100.1	ATGGCCGCAGCTATAGATATGTATAATAGTATGTTAGATGTCTCCTATGATAATCTCCTAAGTAAGGAACTGACGGAAGCACTTGAGCCTTTTATCAATGGTGTTTCCTCGTCTCCTTCTGCCTTCTTCCCCTTCTGTCCCCCTTCTTCTACTACCAAAGTCATCTCCTTTGATTCCTCCCCTGCTTCTCTCCCTCCCTTCCCCTCTTCTCTTTCTTCTTACCAGTTCTCTTATCCTTCGCCAAATCCCAGCTTTGACCGCTCTGTACCATCAAATTGGAATCAGCATGATTCGTTGATCTCAGATAGTCCGATCGGGCTCACCCAACTCGGACCTATCCAGATCCAACAAATCCAAGCTCAACTCCACCGCCACCACAACCACCATCCCCTCGCTCCG…
TP4ERF6	TP4Chr15_RagTagG00214840.1	ATGGCGAGCCAAGACATCTCCAACCTCGTTATCATCCGCGAACACCTCTTCGGCGACGCTGCCGACATCCTAACCGGCCTGGAGTCTCCCGCGCAGACGACATCACTGACGGAAGCGGAAATCACCCCAATTCCCGGCGATCTTAGCATCTCCGACTACCTGGAAGACCCCGATACTGTTCCGCGCGGCACCGGGTTCAGATTCCAGGAACCCGCGCAAACGATGATCCGATTCGGCGGCGACCGGTTGGAGGTAGGCCTCAAGCTCAGTGTCCCTCACACCGCTGCTCCGAAGGTAGAGTGGATAGACGGTTCTGTCGATGATAACCGGGCGCCGGAGATGCTCGACGGTAACCGGTACCGTGGCGTCAGACAGAGGCCATGGGGGAAGTTCGCGGCG…
TP4ERF7	TP4Chr14_RagTagG00195200.1	ATGATGAGGAAGGGGCGTACGCTGGCTGCCGGAGAAGCTCATCTGACCGATGCACCTCCACAGCCGCCGCCGAAAGAGATACGCTTTCGGGGAGTTCGCAAGCGTCCTTGGGGCCGATTCGCCGCTGAGATTCGCGATCCCTTGAAGAAGACGAGGGTATGGCTCGGCACCTTTGACTCTGCCGAGGACGCAGCTCGCGCCTACGATGTGGCAGCTCGTGAACTCCGCGGTTGTAAGGCAAAGACTAACTTCCCTCCTCTCATCGCCGGTGGTATCCACGTAGACGCGCAGTTTTTCCCGAATCCAGCGCCGACGCCGCCGCGTCCCACATCGAGTAGTCTGAGCAGTACAGTGGAGTCTTTCAGCGGTCCGCGCCTCTCTATCCCCCGGCCGCCTTCG…
TP4ERF74	TP4Chr3_RagTagG00094490.1	ATGTGCGGCGGTTCCATCATCTCCGACTTCATCCCCTTCACCTCCGGCCAGAATCTGTCCCGTCGGCATCCCGAAAATCCCAAAGCGGCCGATTCCAAAGACTCTGATCCTGCCCCCTCTCAAGAGAATAAGAAGGTCCGAAAGAACATTTACCGCGGGATTCGGCATCGGCCATGGGGCAAATGGGCGGCGGAGATCCGCGACCCGAGAAAGGGCGCTAGGGTTTGGCTCGGGACCTACAGTACTCCCGAGGACGCCGCTCGAGCTTACGATGTCGCCGCCCGCGAGATCCGCGGCAGGAAAGCCAAGCTCAACTTCCCCGAAGAAGTTCCCGACGTCGCCGGCGTCGATAGCGGCGACGCCTCAAAGAAGCCGAGAGTCGCGCCGGAGGGCTGGTCC…
TP4ERF74_2	TP4Chr6_RagTagG00036870.1	ATGTGCGGGGGAGCGTTGATTTCCGACTTCATCCCGTCGGCGAGGCAGCGGCGAGCGACCGGCGACTATCTATGGGCGGATCAGGGAAAGAAGAAGAAAAAGAGAAATGGTGGCCGGAAGATTAGTGAGGCGGAGTTCGACGATGACTTCGAAGCTGATTTCCGGGAGTTCAAGGACGAGGAGGGGGTGGACGAACTGGAGGAGTTTACTTCCGTCGAGCCCTACGCTTTCCGTCCAAAGCCGGCAACTTTATCACGAGTAGAGGATTCAGCTGTTCTGAAACGCTCTGAATTTGATGGAGATTCTGATAAATCATCCAAAAGGAAGAGGAAGAACCAGTTCAGAGGAATCCGTCAACGTCCATGGGGCAAATGGGCAGCTGAGATTAGAGATCCTCGC…
TP4ERF74_3	TP4Chr16_RagTagG00220930.1	ATGTGCGGTGGAGCGATCATATCCGATTTCATTCCGACGCCTAGCTTACGGTCACGGAGAGTGACCGCCCACAATCTATGGCCGGATCTGAGGAAGAATACCAAAGGCGGCCGGAAGATTCGAGCGGCAGAGTTCGTTGACGATTTTGAGGCCGACTTCGAGGAGTTTGAGGGCGAGCCTGAGGAGGACGAAGTGGAGAAGTTAATCGAGGTCAGGCCCGGGGCTTTTCGCACGAAGGCGGCGACTTTTTCCCGTGGAGCAGCTGATAAGCCAGCCACAAGGAAGAGAAAGAATCAATTCAGAGGAATTCGTCAGCGCCCATGGGGTAAGTGGGCAGCTGAGATTAGAGATCCTCGCAAGGGAGAGCGGGTTTGGCTGGGAACATTTGACACTCCAGAG…
TP4ERF74_4	TP4Chr5_RagTagG00053470.1	ATGTGCGGAGGCGCGATTATCTCCGATTTCATCGCAACAGCGAGACCGCAGAGGGTCACCGCCAACACTCTCTGGCCGGATCTGAGGAAGAAGAAGAAGGGAGGCCGAAAGATTCGATCGGCGGAGATCGAAGATGATTTCGAGGCTGATTTCCAGGAGTTCGAGGACGAGACTGAGGTGAGCGAAGTGGTCGATGAGTACGACGAAGATGAACTGATTGAGCTAAAGCCGTACGCATTCCGCCAAAATGGGACGCCTTTATCCCGAGTTTATGGGGGCGGTTATTGGATATCTTGCAATTGGCTTTTCATTGTGGATTTAATTGGAAATGGAGCATGCGAGAAAGGATTTGATGATATGCATGTTGAAGTTTACGTTCCTTCTGCAGGAGTAGCGTTG…
TP4ERF84	TP4Chr4_RagTagG00071670.1	ATGGCTTCAAGGAAGGGTCGAACACAGGCGGCAGCCTTACCTGCAGCCGCGCCGCCTCTGCCGCCGGGAATGGAGACGCGTTTCCGAGGCGTACGCAAGCGGCCATGGGGTCGCTTCGCCGCCGAGATCCGGGATCCTGGTAAGAAGACGAGAGTCTGGCTTGGCACCTTCGACTCCGCGGAAGATGCTGCACGCGCCTACGACACCGCCGCGCGTGCCTTACGCGGCCCTAAGGCAAAGACCAACTTTTCCGCTATTCCTTCCCACGCTTCTACGCTCGGCGGTGGATCCGGATCCGGATCGGTCCCCCTTTCCTTTTTCCATCAACAGCTGCCGCCGCCCGCGAGACCGGCAACGAGCAGTCTGAGCAGCACGGTGGAGTCGTTCAGTGGCCCGCGG…
TP4ERF9	TP4Chr8_RagTagG00111300.1	ATGGCTCCGAGAACCAAAATCACGTGCGCCGCCACCATGGCCGCTGCCGGAAAGGAGATTCAGTTCCGGGGAGTGAGGAGGAGGCCGTGGGGTCGATACGCCGCAGAAATCCGTGATCCTGGGAAGAAGATAAGAGTATGGCTCGGAACCTTCGATACGGCGGAGGCGGCGGCGAGGGCTTATGACGCCGCTGCCATAGAGTTCCGAGGATCTCGGGCCAAGACGAACTTTCCCTACTCCGATGTCGGAGAGGAATCAAGTGAAGCCGTTCCCCTCGACCTCAATCGCGACGGCGCGACGAACTTCTTGTTCCGGGATTTTCGGAAGGAATTGGCGGCGGCTGCGAAGCCTGTGTATTTCTTTGGTAAATCCAACGAAATGGCGGCGGTGGTGACGGAA…
TP4ERF9_2	TP4Chr13_RagTagG00170050.1	ATGGCTCCCAGGGAGAAGGGGACTGGCAGCGGAAGGATTGCCGGCGGTGATGTGGCGAAGGCGGTCCACTTTCGAGGGGTGAGGAAGAGGCCGTGGGGGAGGTACGCGGCGGAAATTAGGGATCCGGGGAAGAAGAGCAGGGTGTGGCTGGGTACGTTCGATACGGCGGAAGAGGCCGCTAGGGCTTATGACGCGGCCGCCAGGGAGTTTAGGGGATCAAAGGCAAAGACCAATTTCCCCTGCGCAGAGCCTTATTTGAGCCCTAGCAGCCAGAGCAGCACCGTGGAATCGTCAAGCCGGGATGCCGCATCTACCTTGCCGCCTTTAGCAACGCCGCTTCCTCATCTCGATCTTGATCAGATCAACCGCGGCGGGCTGCGATTCCCCTTCCAGCGATTT…
TP4ERF9_3	TP4Chr19_RagTagG00231250.1	ATGGCCCCCAGAGAGAAGGGAACCGGCGCAGGGAGATCCGGCGGCATGGGCGTACCGGCCTCCTTCGACGGCGGCGGGAAGGAGACGCACTTTCGCGGCGTGAGGAAGAGGCCATGGGGAAGATACGCGGCGGAGATTAGGGATCCGGGGAAGAAGAGCCGGGTCTGGCTTGGTACATTTGATACGGCTGAGGAGGCGGCGAGGGCTTATGATGCTGCCGCAAGGGAGTTCAGAGGATCGAAGGCGAAGACCAACTTTCCCTCCGCGGAGAACTACAAGAGTCCTAGTCCGATCGTCAACAATGGAGGAGCAGCCGGCAGTCCTTGCAGCCAGAGCAGCACGGTGGAGTCTTCCATTCGTGAAGCTGTGTCCATTGTGCCGCCCCTTGCGACCCCTCTT…
TP4ERF98	TP4Chr4_RagTagG00066590.1	ATGGAGAGAGACGAAAGCGCTGGCAAAGAAACCCGCTACCGCGGCGTCCGGCGGCGTCCGTGGGGGAAGTTCGCCGCCGAAATACGCGACTCGTCTCGCCACGGCGCTCGAGTCTGGCTCGGAACTTTCAGTACTGCTGAAGAAGCTGCCCGCGCTTACGACCGAGCTGCTTACTCCATGCGCGGGTCGCTCGCCGTGCTGAACTTCCCCGACGAACGGCATTTGTATGCGGCAGACGCCTCCGCCTCGTCGTCGAGAAATGAGACGAAGAAGGAAGTGATCGAGCTCGAGTGTTTGGACGATAAGGTTTTGGAGGATCTGCTTGATTCGGGGGAGGAGGAGAAGAGTAATTGA
TP4ERF98_2	TP4Chr17_RagTagG00203690.1	ATGGAGGACCAGGACCACCCGGTCCAGTACTCTGCACGTTCCGGCGAAAAACCGGTCCGGTTTCGCGGCGTCCGCCGGCGGCCGTGGGGCAAATTCGCTGCGGAGATACGCGATTCAACTCGCGGCAGCGTTCGGCTCTGGCTTGGAACCTTCGATACCGCTGAGGAAGCCGCAAGAGCCTACGATAGAGCCGCCGTCGCTATGCGCGGTCACCTTGCAATCCTCAATTTTCCCGGCGAGCTGCCGAGTTCCACCACCGCCGGAACTACAGCTAGCCCTGCTTCGAGTTTGCCGGAGATGGATTTAACTGGTTTGAGATCGGTGGCGGGACGAGGGAAGCAAGTGATAGAGCTCGAGTGTATGGATGATAAGCTATTAGAGGATCTTCTTTATTTAGGA…
TP4ESE3	TP4Chr4_RagTagG00078660.1	ATGGTCTCCTCCCGTGGAAAGTCCAAGTCTCCGAGCAGCTTTGGCTCAACAAGATGCTATTATTATGCCAAAGGTGTAGCTTCGATCTTCCATTTCATCGTATTCAGCCTGTGTATAAGTGTACTTGTCTCCTCACACTGCCACTTCAATTCAGCAGTCCCCTTGATCCCTCTCTTTCTCTCTGCATATAGTGTCCAGTACTTAGTTGAGCTTCAAAATAATAATTCCATGGTACAGTCGAAGAAATTCAGAGGAGTGAGGCAAAGGCATTGGGGGTCATGGGTTTCAGAGATTCGCCATCCACTTCTGAAGAGAAGGGTGTGGCTGGGCACCTTTGAGACTGCAGAGGAGGCCGCCCGCGCTTATGATGAGGCGGCCGTGCTTATGAGTGGCCGCAAT…
TP4ESE3_2	TP4Chr12_RagTagG00158780.1	ATGCCAAAGCTGCAGAGATACAGAGGAGTGAGGCAGAGGCACTGGGGTTCCTGGGTCTCAGAAATAAGACATCCTTTACTAAAAACTAGAATTTGGCTTGGCACGTTTGAGACAGCTGAAGATGCGGCGAGGGCCTACGATGAGGCGGCTAAGTTCATGTGTGGTGCAAGAGCAAGGACAAACTTCCCGCCGAATTCAAGCTCGGCATCGGCCTTATCGCCTAGCCTTGTGGCTAAGTTGGAGAAGTGCTGCATTGCTTCTCAAGAGGAGATGATAAGAGCTAAAGCAGAGATGGAGAGAGAGGAGATGAAGTGCATGGATGATGAGTTTATTGAGGAGATGATAGAGGAGCTAAGATACTATGGTTCTATGGAGATATCATCCTCCTATTCTTCTTCT…
TP4ESE3_3	TP4Chr3_RagTagG00100990.1	ATGCCAAAGTTGCTGAGATACAGAGGAGTGAGGCAGAGGCATTGGGGCTCTTGGGTCTCAGAAATCAGGCATCCTTTGCTAAAAACTAGAATTTGGCTGGGGACCTTCGAGACGGCGGAGGATGCGGCGAGGGCCTACGATGAGGCGGCCAGGCTCATGTGCGGTTCAAATGCGAGGACAAACTTCCCGCCAAATTCGAACTCGGCATCGGCCTTATCGCCGAGCCTTGTTGCGAAGCTGGAGAGATGCTGCATTACATCTCAAGAGGAGATGAGGAGAGCTAAGGCGGAGATGGAAGGGGAGGGAGAAGTATGCATGGATGAGGAGTTCATTGAGGAGATGATAGAAGAGCTCAGATACAATGGGTCTGTTGAGATATCATCATCCTCCTGCTCTTCT…
TP4LEP	TP4Chr18_RagTagG00181700.1	ATGGATCTCTCCCATCTCTTCTCCTCCCACTCCTCTCCTTCCCAACCCAACCCAACACAAAATCTCCTTCACCAAACCACCAATCAAAGATATCTCGGCGTGCGGCGGCGCCCATGGGGCCGTTACGCTTCGGAGATACGCGACCCTGCTACTAAAGAAAGGCACTGGCTTGGCACCTTCGACACGGCCGAAGAAGCCGCCGTGGCCTACGACCGCGCCGCACGCTCTCTCCGCGGCCCTCGCGCCCGCACAAACTTCGCTTATCCAGACCTCCCACTAGGCTCCTCTCTAACCCCGTTTCTATCACCGGACCTTCCTTCCCCTCAACCTTTCTTTACAATGTCTCCTGCGCCACCCCAACTGCTTCCATCTGTCACTGTTCTTCCCAGCCATCAGCAG…
TP4LEP_2	TP4Chr3_RagTagG00094850.1	ATGTTCTTTAACTCTCAAACCCTAGGAAGAAGAACTCCAAAACCCTCACATGAAAGCCCCAAATATCCTCCTCAGAATGGTATTCCACTGCTTAACACTTACATCTACCAAACTTCATCTCACCTTCCAACTACTGAAAGAAGAGGAAGAAGAAGATTAGCAGAGCCAGGCAGGTTTCTTGGAGTAAGAAGAAGACCATGGGGAAGATATGCAGCAGAAATAAGAGACCCAGCAACAAAGGAAAGACACTGGCTTGGCACATTTGACACAGCCTATGAAGCAGCATTAGCTTATGACAAAGCTGCAATCTCCTTAAAAGGGGCTCAAGCTAGAACCAACTTCATCTATCCTGACCTTTCCTCCATATCTTCTTTCACTCCTTTCCAAAACCAAACCCTA…
TP4PLT4	TP4Chr14_RagTagG00185720.1	ATGGGTTTTCGGGTCAACCCACGAACTCGTTTAAAATCAACTGCATGCACTGCCCCGTCTACCCGCGACGCTACCTCGCCTGCCCGCAAAGCACCAGCGCTTGCCCGCACGCACCACGCTGGCCAGCGCGCACAGCAGCCCCCCATTGCCTCCCACACGCTCGCCCGCTGGCGCTCGCCTGCGCGCCCGCTCGCCCGCTCGCCCTCGCCAGTGCGGCCACTCGCGCACCCGTTTCGGGGCCCGTCCTTGAGCTCTCTCCCAACTTCTTTTGCTTTCCATTCTCCCCCTGAAACAGTTCAAGGCATTGAGTTTCTTGAGAACACAGAAACCCAGGCTTCAATAAAGATGATGAAGTCCATGAACAATACCAACTGGTTGGGCTTCTCTCTCTCCCCTCAG…
TP4PLT5	TP4Chr6_RagTagG00039890.1	ATGAGCGAATCGAGAAATTGGCCGGATGCGCCGGAAGTTGGATATACTTACAAAAATCAGATGCCGATTCTGCGGTCCTCGGATAACCAAGGCGAGGGTTTGGAAGTAATGAACTTTGGCGCGCAGGAAACCTATCCGCCACAGAGTGCTACTTCGGGCCCGGCCGCTGGGGAGAATTATGGTTTTTTAGAGGCTGTGAGTGTTGGAAGTGATGCTCAGTCCCCGCAGGCTCATGGAAATGGGCCCTCGCTGAGTGCGACCGAACAAAGAGTGAATTTTCCGCGGAAATCCAGAAAAGATACTCCTTTGCCGAGGGCCGCTGAAATGATAGCCGATGCTGCGCAGGAAGTTTCTTTATCTGAAGTTGCGGGAAAGGAAGGATTGGAGGGTTCGTTAGGA…
TP4PLT5_2	TP4Chr1_RagTagG00034210.1	ATGAAACCCATGAGCGGTAGTGGTGGTAGTAATAACTGGTTGGGTTTCTCTCTATCCTCTCAAATGAAAATGGAGGTTTCTTGTGCAGAGCAGCAGGATCATCACCACCCAAATCACCAAAGCCATCATCATCATCACCACCACCACCACGAATGCCAGCATCCCACACCTGCTCCTCCTGCTGCAGCTGCATCCAACGGAATGCCAGGCAGCTTCTTTCTTTCTCCGTCCCATCTTAATAACTCGGGGATGTGCTATGGTGTTGAGGGAGTGACTGGAGGAATCTACTCCGAGCTCTCTGTCATGCCACTCAAGTCTGATGGTTCCCTGTGCATTATGGAAGCACTTAACAGATCTCAGCAACAAGGAATGGTGCCCTCCCCATCCCCAAAATTGGAA…
TP4PUCHI	TP4Chr3_RagTagG00094860.1	ATGGCTTCCCCAAAAAACCAAACAATTAATCCTCTCAACGTTCAAGAAGAACAGAATGCACACATGATGAACTTCTCCAATTCCCCGCCATCCCAATCATCAGCTACAGCAGCTTCTTCTCCAACTGAGAGAAGAGGTAGAAGAAAAGCAACAGAACCAGGAAGGTTCCTAGGAGTAAGAAGAAGACCATGGGGAAGATATGCAGCAGAGATAAGAGACCCTACAACAAAAGAAAGGCACTGGCTAGGCACATTTGACACAGCCCATGAGGCAGCTTTAGCTTATGATAGAGCTGCTCTGTCAATGAAAGGTACCCAAGCTAAAACAAACTTCATTTACCCTGATCACAACTCTTCCTTCCACCCTTTCCTCAACCCAGTTTTCCACTCTCAAACCCTA…
TP4RAP2.1	TP4Chr3_RagTagG00099850.1	ATGGAAGAGAGAAAAAAAGAAAGAAGAAGACCGCCGCCGTCGCTGCAGCCTTGCTCGCCTCCGGCGTCGGCAGCGGCGGAGGGAAGTGGAAGAGAGAGACCTTATCGCGGAGTAAGGATGAGAAAGTGGGGAAAGTGGGTGGCTGAAATAAGAGAGCCGAACAAGCGATCGAGAATATGGCTCGGATCGTACTCCACTCCGGTGGCGGCAGCGAGGGCATACGACACCGCTGTCTATCTGCTCCGAGGCCGTTCAGCGCGTCTAAACTTTCCCGACGAGCTCAACGCAGAAGAGGCAACCAGCGGTATCATGGAAGAAGTCGCCGCCGCCACCGCTAGTCTTTCGGCGGCGTCGATCAGGAAGAAAGCAACTGAGGTAGGGGCAAGGGTAGACGCCCAG…
TP4RAP2.11	TP4Chr3_RagTagG00102900.1	ATGGAACTCCAACTCCAAAAACAACAATCTCTCTTATCTCCAATCCAATCAACCAAATTCAAATCCAAATCTAAAGCCGCCGCAGCCGCCGCCGCCGGCGGCGGCGGCAACAAGTTCGTTGGCGTCCGTCAACGGCCGTCGGGGAGATGGGTTTCCGAGATCAAAGACACCACTCAGAAGATCCGCATGTGGCTCGGCACCTTCGAAACTGCCGAGGAAGCCGCCCGGGCCTACGACGAAGCCGCCTGCCTCCTCCGCGGAACCAATACCCGCACCAATTTCTCCACTCGTCGCCCCAACTCCGCCGCCGCCTCTGCCGTTGATTCCCCTCTCGCCACCCGCATCCGTAAACTCCTCCACCACAAGAAACTCGCTGGCGCCGCCGTTGGCAGTGGCAGC…
TP4RAP2.11_2	TP4Chr12_RagTagG00160030.1	ATGGCTAGGAAGCGAAAATCCCCCAAATCCGACGATGCTGACAACAACTCCTCCTCTACCGCCGCCGCCGCCGACCAAACACCCACCCATCGAGTCCGAAAACGCTTCGTTGGCGTGCGCCAACGTCCTTCCGGCCGTTGGGTCGCTGAAATCAAAGACACCATACAGAAAATAAGAGTCTGGTTAGGAACTTTCGACACTGCCGAAGACGCCGCCCGTGCCTATGACGAAGCCGCTTGCCTTCTCCGCGGCTCCAACACACGCACCAACTTCTGGCCTTCCACGGCCACCACCCCCGCTCTCCCTTCCCGCATCACCGCCCTTCTCCTCCACCGCCTTAAGGCCAGAGCCTCTGGTTCTACCATGGCTGAAGAAGCCCAAACACAGGGCCAAGGCCAA…
TP4RAP2.11_3	TP4Chr12_RagTagG00160350.1	ATGGACCTCAACCAAAGGCATCAAATTGCCCACCTTTCACCCCTTCAATCCACCAAATTGAAACCCAAAACTAAACCCACCACCAACTCCGGCGTCGGCGGCCCCGCCAACAAGTTCGTTGGAGTGCGGCAACGCCCCTCCGGCCGATGGATGGCCGAGATCAAAGACAGCACCCAAAAAATCCGCTTGTGGCTCGGCACCTTCGAGACCGCCGAGGCCGCCGCCCTAGCCTATGACGAAGCCGCCTGCCTCCTCCGCGGCTCCAACACCCGCACCAATTTCTCTAACCGCCGCCCCTCCGACGGCTCCGCCTCCGCTGACTCGCCTCTCTCCACACGCATCCGTAAACTCCTCCATCACAAGAAACTCGCCCGCAACGGAAAAGCCTCTCCCCAGCAC…
TP4RAP2.6	TP4Chr8_RagTagG00120240.1	ATGGAGATGTCAGTGATTGTTTCCGCTCTCACTCATGTTGTCGCTGGTGATCATCAAGCAATCAACGTCGGCGGAGGCGGAGAGCATTTGGTGGCCAGCGGCTGGCCAGTTTCGGGTTCTTCTATGGGATGGGGTGGCGGAGTTAAGAGAGAGGGGGAGGAGATGTCGCCGGAGCTGAAACGGTTTAATAGAGGCTTTGGTGAATTTCGAAGCTCGGCGGGAGCGACGTCTTCAAATGTTGGAGCGAGCTTCCAAATGACAGCACAATCCTCTGCTCATCCTGAGACAGAGACTAACATTCGGCCACGGTACAGAGGAGTAAGGCAACGGCCATGGGGGAAATGGGCGGCCGAGATTCGAGATCCAGTGAAGGCCGCTCGTGTCTGGCTCGGCACTTTT…
TP4RAP2.6_2	TP4Chr16_RagTagG00224090.1	ATGAAGGTGGCTCAACCAAGCGAGTCTGAGGACATCGAGAGGTTCTTCTCAGAGGGAGAGGAGGAGGTGGAGGCTGGCCCCACCGCGAAAACACCGGAGGTAATTCCGCCGTCGTCGCCACCGCAATCTCCGCCATCTTCTACGGATATGCTTTCCATTATTGATCGGCAGAAGGAGATGTCGGCCATGGTGTCTGCTCTATCCCATGTAGTTTCCAGTGGACACCACACAGACGCCGGCAACCAGGCAGCTGGGACGAGTGGGCGGCTAGTAACTGTTCGATCGCTTCCTTCGAGCCTTTACTCGCCGGCGACGCCATCGTCATCTATCATCTCATTTGGTGACCGCGGGATTAAGAGAGAGAGAGAGGAAGAGAGTTCGGAGTTGAAAATATATCAC…
TP4Rap2.6L	TP4Chr16_RagTagG00219480.1	ATGGCGTTCAATCAGCAACTCAACTTCGATAACTCCCAACTTCACTTCCCCGCTTCCCTCTCTCCTATGGAAAGCACTCCACTTCCTTCGATCAACTCCCGCCGCCTCTCCCACGATCAAGAAAACACCATCATCGTCGCCGCCCTCGTCCACGTCCTCTCCGGCGAACCCCAAGAGACCGCCCCTGCAATCTACTTCCCCCTCGCCGCCGACCTTCCTCGCTGCCAAGTCTGCGGAATCGGCAGCGACGGTTGCCTCGGCTGCCATTTCTTCGAATCATCACCTGCCGACAATGCCGAGGGAAGCGGAATCCGACGACGGATCCGCCGTCGGAAGAAGAAGAATCAGTATCGCGGTGTGCGACAAAGGCCGTGGGGTAAATGGGCGGCGGAGATTCAC…
TP4Rap2.6L_2	TP4Chr16_RagTagG00219490.1	ATGGAAAGCACTCCGCTTCCTTCGATCAACTCCCGCCGCCTCTCCCACGATCAAGAAAACACCATCATCGTCGCCGCCCTCGTCCACGTCCTCTCCGGCGAACACCAAGAGACCGCCCCTGCAATCTACTTCCCCCTCGCCGCCGACCTTCCTCGCTGCCAAGTCTGCGGAATCGGCAGCGACGGTTGCCTCGGCTGCCATTTCTTCGAATCATCGCCTGCCGACAATGCCGAGGGAAGCGGAATCCGACGACGGATCCGCCGTCGGAAGAAGAAGAATCAGTATCGCGGTGTGCGACAAAGGCCGTGGGGTAAATGGGCGGCGGAGATTCACGATCCGCGGCGAGCTGTTCGCAAGTGGTTGGGGACGTTCGAAACCGCCGAGGAGGCGGCGCGTGCT…
TP4Rap2.6L_3	TP4Chr11_RagTagG00136630.1	ATGGACCATAAAAGGGAAGCCCACGTCGGGGCATTTTCCACCCTTCCCTTTCTCTCCTTCTCTCTTGACTCCTGCAGAGATGGACGGAAACCGGTGACAGGCGGTGGCAAAACAGCGAGTGTTTGTGAGAAGATAACCAAAGTGGATCGAAGGCATGGGAAGAGGCCTCTTTCTGCTACGGTCAAGGAAGAAAAGGAGAAAGAAGCCGAACAAATGTTTTCTCACTACACTTCCTCACGTGCCGACTACGACACCTCAGCCATGGTCTCTGCCCTAGCTCACGTGATCGCCGGCGGATCTTCTGCTGGCGAAGCTCAAAGCCAGGCAACAACTTCGCCGCCGCTGAGGGCAGCGGCAGCAGCAACTAGTGTTGAGTCGATGGTGAGAGATCCCAGTCAA…
TP4RAP2.9	TP4Chr4_RagTagG00072000.1	ATGGAGACCTCGCCGTCGGAGCAAAAGCAGAGGCCGTACCGCGGTGTTCGTATGCGGAAGTGGGGAAAGTGGGTCGCCGAGATTCGAGAACCCAATAAGCGATCTCGGATATGGCTCGGTTCCTATGCTTCACCGGTCGCTGCCGCACGTGCTTATGACACCGCCGTATTTTACCTACGCGGTCGGTCCGCGTTTCTCAACTTCCCCGATGATATACCCTCCGCTGATTCCGGCGGCATCGGTGGCGGTTTATCCGCCACTTTCGTTAGAAAGCGCGCCGCCGAGGTCGGTGAGGCCGTCGACGCGCTTCTTCTGCAGAAGAAGGCGAAGAAGATGGGGATGGGTTTCAAGTTCCCCGATCTGAATTGCCAACCCAGCGCCGATGAGTCCTACGGCGAT…
TP4RAP2.9_2	TP4Chr12_RagTagG00158170.1	ATGAAGCCAGAGATGGGGAGGAAAGAGGTAGGAAGAACGCCGCTGGTGCCTTCGCCGCCGACGCCGCCGACGCCGGGTGGAAGGAGAGAGAAACAGTTCCGGGGAGTAAGGATGAGAAAGTGGGGGAAGTGGGTGGCGGAGATAAGAGAGCCGAACAAACGGTCTAGGATATGGCTTGGATCCTACTCGACTCCGGTGGCGGCAGCGAGGGCTTACGACACAGCCGTTTATCTCCTGAGAGGACGCTCAGCTCGGCTTAACTTCCCGGAGGAGATCGAAGTCGAGGAGGTGACAAACGATTTCAACAGCGGAATCACGGCAGCTTCTATTAGGAAGAAGGCTTCAGAGGTTGGGGCAAGAGTGGACGCTCTGCAGACGGGTGTCATCCCGCCCCCTCCG…
TP4RAP2.9_3	TP4Chr2_RagTagG00002780.1	ATGGAAAGGAACTGCTTCTCCCGGCGACCGGCGGTGTCAGAGGAGCGTAGAGGATCGGCGGCGCGGGGTAAGGACCGAGCTTTCAGAGGAGTAAGGATGAGAAAGTGGGGAAAGTGGGTGGCCGAGATAAGAGAACCCAACAAACGTTCAAGGATATGGCTAGGCTCCTACTCCTCTCCGGTCGCCGCTGCCAGGGCTTACGATACCGCTGTCTACCTCCTTAGAGGCCGCTCCGCACTCCTCAACTTTCCCGACGAACTCGCCGCCGACGAGTCCGGTGAAGCCAATACCGCTCTCTCAGCTGCTTCAATCAGAAAGAAAGCCGCCGAGGTTGGGGCTCGCGTCGATGCCCTCCAGCAGCAGAAGCAACAAGCGCCGCCGCTACCTCCACCACCACGC…
TP4RAV1	TP4Chr11_RagTagG00133010.1	ATGGAAACCACCTCCTGCATCGACTCGTCCTCCACCACCATCGACCTCCCCTCCCCTCCCCTTCAACGCATGAGCAGCGGCGTCAGCGCTGTCACCAGCCCCGGCGCTACCACGATCTCTTCCGAACACTCCACCGAAGCAGAGTCCAAAAAACTCCCCTCTTCCCAATACAAAGGCGTCGTCCCCCAACCCAACGGCCGCTGGGGGGCTCAGATCTACGAAAAGCACCGCCGCGTCTGGCTCGGCACCTTCAATCTCGAACAAGACGCTGCCCGGGCCTACGACCTCGCCGCTCAACGCTTCCGCGGCCGCGACGCCATCACCAACTTCCCCCCTCTCTCCCTCTCCTCCGATCCTCACCAACTCTCCTTCCTCCTCTCCCGCTCCAAAGCAGAAGTC…
TP4RAV2	TP4Chr1_RagTagG00030660.1	ATGGACAGCAGCTCTTGCATAGATGAATCTTCCGCAAGCAGCGACGCCGGCGCCGCCATACTCTCCCCTTCTCCTACCCCGCCGTCACCACCGCCTCCCCTCCAACGCATGGGAAGCGGCACCAGCACGTTAACAATCGCCGAATCATCATCAGAGTCCCGAAAGCTCCCATCTTCCCAGTACAAAGGGGTCGTTCCCCAACCCAACGGCCGCTGGGGCGCTCAGATCTACGAGAAGCACCAACGCGTTTGGCTGGGCACCTTCAACCTCGAACGCGAAGCCGCTTGCGCTTACGACGCCGCCGCCCAACGCTTCCGCGGCCGCGATGCAGCCACCAACTTCCCCCCTCTTTCACCCGACGCACATGAGCTCGCTTTCCTCCTTTCTCGCTCTAAAGCA…
TP4SHN2	TP4Chr11_RagTagG00130480.1	ATGGTGCAAAAGAGGAAGACAAAAGACAGTAGCAGTGATAAAAAAATAGAAGCTTTGTCCTCCTCCGCCTCTTCAATAGCCGCTTCCACCATTGAACAGCCTCGAAAGCGCTACATGGGAGTCCGGCAAAGTCCATCGGGGCGGTGGGTGGCGGAGATCAAAGGCACAGCACAGAAGATCCGCCAGTGGCTTGGCACCTTTGACACCGCCGAGGAAGCCGCTCGAGCTTATGATGAGGCTGCCTGCCTCCTCCGTGGCGCCAACACAAGAACCAACTTTTGGCCGCGGTCCTCGGGCTGGCCTGGCGGGTCAGACTCCACATCTTCGATGCTCCCTGCCAAGGTCTTCAACCACCTCCTACGCCACCTCGAAACTCAGCAGGCCGCTCATGCCCAAACA…
TP4SHN2_2	TP4Chr7_RagTagG00088720.1	ATGGTGCAGAAGATTGGTTCAAGAAAAAATATGGACCCAACGGAAAAAATCAACGAAACAGTGTCAAAGCCATTGTCGATCTCCATCGGTCAGCAGCAACGAAAGCGATACATGGGTGTACGCCAGAGCCCGTCGGGCCGGTGGGTGGCGGAGATCAAAGGCACCGCGCAAAAAATTCGCCTTTGGCTGGGCACCTTCGATACAGCAGAGGCCGCCGCCCATGCCTATGATGAGGCCGCTTGCCTCCTCCGCGGCGCCAACACCCGCACCAACTTCTGGCCGCGCAACCAAGGTGGATTTGGCAGTTCAAACACTGGCTCATCATCAGTGCTCTCAACTAAGGTCCTGAACCAGCTCCTCGAACGCTTGGAGGAACAACGGGCTTCCAAGAGTTCACGG…
TP4SNZ	TP4Chr2_RagTagG00010740.1	ATGATACTGGATCTTAACGGGACATTGGGCGCTAACTGGTCGTTCGCGCAGAAGAAGATCCTTCAGGAAGGATCTTGCGGTGGCCAGATGGTTGATTCTGGGTCGTCGAACTCCTCCGTCCTCAATGTCGAGGAGTCTAGCAACATATCTGAAGATGACGTGTCCTCCAGTCACCCTGCCTTCCGGTTTGGTATCCTCAAGGATGCAGTTGAGTTGGAAGAGGAAGTCGACGAGATCAGAGTCACTTCTGATCCCGGCATCGTTACACATCAGCTTTTTCCGCAACATCCGCAGGGTTTTTCAGAGTGGCATTCGGGGAGAACAGTGACGGCGTCGTCGTTGTCCAGGCAGCCTTGGGAGGACCTTATAATCTTCCAGTCTAATGTGCCGGCCGCAGGG…
TP4SOB2	TP4Chr11_RagTagG00133620.1	ATGGAAGACCAAAACAACCGCACCCACTTTAAACGCCCCGCAGCCACGTCAGCCACACCGCCACCCAAAGACGCCGCTCGTTACCGCGGCGTTCGCCGCCGGCCGTGGGGGCGCTATGCCGCAGAGATTAGGGACCCCCAGTCTAAAGAACGCCGGTGGCTAGGCACCTTTGACACGGCTGAGCAAGCCGCGTGGGCCTACGATATTGCGGCACGTGCCATGCGTGGCCTCAAAGCCCGCACGAACTTCCACTACCCTCCTCCCCACGCCGCCACCACGCCACAACAGCCGCCGCCGCTGCCCCCGCCGCCTTTTACCTCACATGATTTTCCATGGCCCCACGTCAGCGTCCCCACGCCATCTCCACTTCCTCCTAACGCCTCTCTTCTCTTCCGCAAC…
TP4WRI1	TP4Chr13_RagTagG00166330.1	ATGGCGACGGCGTCAGCGTCATCGTCGGAGGCCATCGGGGCAGCCAAGGCGGAGGCTTCCGGGGGAGAATGGCCGACGATTGATGAGCCGCAGCCGGGTGTTGTGTTGAAGAAGGCCAGAAAGGAGAGGGTTTGTACCGCCAAGGAGAGGATCAGCAGGATGCCGCCCTGCGCCGCCGGCAAGAGGAGCTCCATATACCGGGGTGTCACCAGGCATATCTCTTTCTCATCAGTTGTGGCTCACCTTTGGGATAAAAGTACTTGGAATCAAAATCAAAATAAAAAAGGAAAACAAGGTGCATACGATGATGAGGAGGCTGCTGCTAGAGCTTATGATCTTGCTGCATTGAAATATTGGGGCGCTGGAACTCTTATTAATTTTCCTGTTAGTGATTATGCA…
TP4WRI1_2	TP4Chr3_RagTagG00101440.1	ATGGCTCGTGGAAATCATTGGTGGTGCGGTTTTTGCTCGCTTCGGATCTCTCTCTCTTACTGCAAACTGAATGGCCCGTGCCTGGCTTTGGATTGGTTGGAAGCCTCTGCCAATGCTAAGCCTGATGGCTCTCTGTTTCATGATATGAGCCAAACGAATGGATTAAACTTCAACTGGAGCACGAGCATGTTCATCTTTGGTGAGATACAAATGATCAGAGAAAATATGAATAGGAGAAGACAGATGAAGGTAGAGCACAGGCAAGGAAAAATGGTGCAGAACGAGCACAGGTGGACTGGAAGATACGAAGCTCATCTCTGGGATAAGAACTGCTGGAATGAATCCCAAAACAAGAAAGGAAGACAGGGAGCATATGATGATGAAGCAGCAGCAGCAAGA…
TP4WRI1_3	TP4Chr12_RagTagG00159200.1	ATGGCGAAGAAGAAACAGAGCAACTCTCCTTCCTTCACAGACACAAACGACAGCGACAGAGGAAGCTTCAAAGGCATTGAAAAGGTGAGGAGGACGAGGAAGTGCGTGCCGAGAGAATCTCCATCTCAGAGAAGCTCGATTTTTCGTGGTGTTACAAGGCACAGGTGGACTGGAAGATATGAGGCTCATCTATGGGATAAGAATTGCTGGAATTATTCACAAAACAAGAAAGGAAGACAAGGAGCATATGATGATGAAGAAGCTGCAGCTCATGCCTACGATTTGGCTGCATTGAAGTACTGGGGACAAGAAACCATACTGAATTTTCCTCTTCTGAACTACACAGGGGAGGTGAAAGAAATGGAAGGACAATCCAAGGAAGAGTATATTGGATCCTTA…
TP4WRI3	TP4Chr14_RagTagG00188580.1	ATGATCACTGTTGGCGCCACATCCGTCATGTCCTACGCTGATATTAAGATGGAGAAATCAAATTCTTCTTTCTCTTCTCCCTCTCCTCCTCCTATTTCTAAGCCAAGGCACAAGAGAAGCAAGAATGCCCATGCGATCACTGACAAGAACAATGTGGGAGGAAGCACCAGTGCTTGTGGGAAGCGAAGCTCTATCTATAGAGGAGTCACCAGGCATAGGTGGACTGGAAGATATGAAGCTCATCTGTGGGACAAGAATAGCTGGAATCTCATGCATAACAAGAAAGGCAGACAAGGGGCCTATGATGATGAGGAGGCTGCAGCTCATACCTACGACCTTGCCGCACTTAAGTACTGGGGTCCTGATACAGTGCTTAATTTCCCTGCAAACACCTATTTG…
TP4WRI3_2	TP4Chr2_RagTagG00001330.1	ATGACTAACAGTGAAAGTACTAACAGCAACAGCAACAGTAGTAACGGATATATGAAGATGAAGAGGACAAGGAAGAGCGTGCCGAGGGAGTCTCCCTTGCAGAGAAGCTCAGTATATCGTGGAGTCACAAGGCACCGCTGGACGGGAAGGTATGAAGCTCATCTCTGGGACAAGAACAGCTGGAATGAATCTCAGAACAAGAAAGGAAAGCAAGTGAACACAGGAGCTTACCATGATGAGGATGCTGCAGCTCGTGCTTATGACCTGGCTGCATTGAAATACTGGGGCCAAGAAACCATTCTGAACTTTCCTTTATCAGCATATCAGGAAGAGATTAGAGAAATGCAAGGCCAGTCCAAGGAAGAATATATTGGGTCTTTGAGAAGAAAGAGTAGTGGA…

## Sheet: hs
Nucleotide sequences of AP2/ERF family members in the hs individual
hsABI4	hsgene201050	ATGGATTCCTCCTCGAACCAACCCTCCCCAATAGAACAGTACCCTCTTTCCCATCCCAACAGTCCTACAAGCAGCGGCAGCAGCGGCGGCTCCAGAAAAGTCCGTAGAGGTAAAGGCGGTCCTGACAACTCCAAGTTCCGCTACCGCGGCGTTCGCCAACGCAGTTGGGGAAAATGGGTAGCTGAGATCCGAGAGCCCAGAAAACGGACGCGCAAATGGCTTGGAACTTTCTCTACGGCCGAAGAAGCTGCCCGCGCTTATGACCGCGCCGCTCTAATTCTGTACGGCCCCCGCGCTCAGCTAAATCTCCAACCCTCCTCTTCCAATAGCTCCACAGACGGTGCTAATGGCCGTAATTCCTCTTCTTCCTCTTCTAGCACCTCTTCATCAACCACTACG…
hsAIL6	hsgene083330	ATGGCGTCCATAAACAACTGGTTAGCCTTTTCTCTCTCTCCACATGAGACACTCATCCCCAGCGACGATGCTTCTACCGCTGACTGCTTCTGCATTTCCGGCGACTCCTCTTCAGAACCGCCCCTTGGCGTCTCAACCCTAAGAGAAGATGTTCCCTTTGACATCTTGGAAGCAGTCAATAGAACCGACCAACAAAACCAAGATTGGAACATAAAGTGCTTGGACTTCAAAGGGAGCCCTTCTGATCTCTCCATGGTAGTTGGTACGAGCAGTAACCGAATGAATAACCATATGGAAGTCGAGGAACCAAAGCTTGAAGACTTTCTCGGAAGCCATTCCTCTTCTGAAGACTATGTGTTCTCCGACTGCAACGACGTGGGAAGCTCTATAGGGCTCTCC…
hsAIL7	hsgene027910	ATGGAAATTTCCGAATATTCTTCAAGCAGTGGGTATGACATTGAAGAGAAGGCCGCTAGGGCCTATGATCTTGCCGCTTTGAAGTATTGGGGCCTGGCAGCAACAACAAACTTTCCGGTGAAAATCTATCATAGAGAGATGGAGGAGATGCAAAACATGACCAAACCAGAATTCATTGCATCCTTAAGAAGGTTTGGATTCTTGTTTAACTTCCTTTCTCTAGCAGTTGGAATGGGGATGCAATGTCGTACATTGTTTTGCAGGAAAAGCAGTGGATTTTCAAGGGGCGCTTCCATTTTCAGAGGTGTTACTAGGCATCACCAGCATGGTCGTTGGCAGGCTAGGATAGGCCGAGTTACAGGCAACAAAGATCTCTACTTGGGAACATTTGCCACAGAA…
hsAPD1	hsgene267250	ATGGTTAGCATTAGGAGACGCAGATTGTTGGGGCTCTGTTCTGGAAAAAACTCCATTCCAGTTGAGTTGCCTGGACCAATCGAGGGCAGTAATACTGTCGAAAATCTTAATAAAAATGTTAAGCCTTTCAGCATTCATCCCATGCCTTCAGTTGCTTCAAATCATGAAAAGCCAGTAAATCTCTCTGAAACAAGCTTTGGAGCTTCAACCGTGTCTTCTTTTCGCTCACCAAAATTGGAAACAAATGATTATTTTCCAGGTAAAGAAATCAAACGTAGAAGGAGACACCGGAGGAAGTACTATGAAGATCAAGAACCATGCATAATGAGAGGAGTTTATTTCAAAAATATGAAATGGCAAGCAGCAATTAAAGTTGACAAGAAACAGATCCATTTGGGC…
hsAPD1_2	hsgene165420	ATGGTTAGCCTAAGGAGACGAAGACTATTGGGGCTTTGTTCTGGGAAAAGCTCCATTCCAGTTGAATTGCCAGGCTCCACTGAGAGTAGTGGTGCTCTAAACCTGAGCAGAAATGTGAATCCTTTCAGCATTCATCCTATGCCATTAATTAGCATAAGTCGTGAAAAGCCAACAAATATTCATGAAATAAGCTTTGGATCTTCAGTTGTGTCTGCTACAAGCTCGCCAAAGGAGGAAATCGATAACTATTTTCCAGGTAAAGATATGAAACACAGAAAGAGATACCGTAGAAAACTCTATGAAGACCAAGAACCATGCGTAATGAGAGGTGTTTATTTCAAAAACATGAAATGGCAGGCGGCTATCAAAGTTGATAAGAAGCAGATCCACTTAGGCACT…
hsAT1G51120	hsgene226000	ATGCTGTGTCGGATAGCAGCATTTTCGCAAGCCAAAAAATATAATTGCTCGCCTTGTCTTCGTCAAAAACCTAAATTTCATTCATCGAAGACCTCGAGTCGAGCAATGAATTCACCTCGGGAGAAAGAGTTTTTTCCACTGAAGCCTTCCAAATCTTTGGAGACGCTACAGCTGTTCGATGAGGGCTCGTCTTCTAAGATTCCATCGACAGAGGCAGAGCAACGCGAGCTCGAACCGGTGATAGCGAGGTACAAAGGTGTAGTGCTCCAACAAAACGGCAACTGGGGCGCTCAGATCTACGTTAACCACAGTCGCATATGGCTCGGAACCTTCAAGTCCGAAATAGCTGCAGCCCGTGCTTATGACAGCGCGGCCATGAAACTCCATCGCGATGACTCC…
hsAT1G51120_2	hsgene225980	ATGCTGAATTCACCTTGGGAGAAAGAGTTTTTTCCACTGAAGCCTTCCAAATCTCTGGAGACGCTACAGCTGTTCGATGAGGGCTCGTCTTCTAAGATTCCATCGACAGAGGCAGAGCAACGCGAGCTCGAACCGGTGATAGCGAGGTACAAAGGTGTAGTGCTCCAACAAAACGGCAACTGGGGCGCTCAGATCTACGTTAACCACAGTCGCATATGGCTCGGAACCTTCAAGTCCGAAATAGCTGCGGCCCGTGCTTATGACAGCGCGGCCATGAAATTCCATCGCGATGACTCCGGCCACCGCAACTTCCCGTGGGATGAAATCACTATCAATGAGCCCGCGTTTCAGGACAACTTCACCACCCAAGTCATTCTCGAAATGATCAGGGATGGCTCC…
hsCRF11	hsgene166080	ATGTCGGGACCTCAGAGACAGCTCCTGATCCAGGAGGTGATGCGAGCAAAGATAAAGAAGAAGGCCACCGCCGTCCGGAAATTTGAATCGAAGCCCATGAGAAGGATCCGCGTACTGTTGAACGACCCTGACGCGACGGATTCTTCTGGCGACGAAGACGATCTCTTCCCTGTTCTTAACCTGAAAAAGCGCGTCGTCCGTGAGATCGCGCTCCTTCCTTTCCGTCTCAACCCTATATCTTCTTCTTCTTCGTCCACCTTTACCATCGACGGTCCCGAAAACCCGAAAAAGCTGAAAACCCTAAAGCTCCGGCGCATCGCTCCCACCACCTCCTCCCCACGTTTCAAAGGCGTTCGTCAGCGGCGTTGGGGAAAATGGGCTGCTGAAATCCGCGACCCG…
hsCRF4	hsgene015250	ATGGAGTCCGGCAGCTCTTCCACGGCGGACAGTATTCCAGTTCCGCCTCCTCCGGTTGAATCAGCCCCACCTGTTCGGCTCCGCTTCTACGGGTCACAAAGCATCGGGCCACGACCCGCGTCAACTATTAGACAGCTGGATGGCGGGAAAATGGATGTCATTCTCGTAATTTACATAATGCGGCAAACACCGTCCGGTCGCCATAAATATGATTCACGCCTATCTCGCTTCCTTCGTTTCCAACCTTTACCTTCTTCAATCTGCTCCATCTTCCTTGTCGAAACTCCTAAAACCCAGCTAAAACCCTTCTTCCCTGCCCGACCTACTTCGATCTTAGCTTCTTATGCCCAAAAAACCTATCTCATGGAGATACCTAGCCGGATCCATCATCTAGATTTC…
hsCRF4_2	hsgene162490	ATGGAGATCTCACGCCCAAGCCATCGCCTCGACTTTGCCGGCCTTCCGGTAAAGTACTCCGAGTATTTTTCAACAATTAAGAAGAAGACGATGGTCGCCGGAAAACCAAAGAGAATTGATCGCAGAGTTGTTCGGATCTTCTTCACCGACGCCGACGCGACCGATTCGTCTTCCAGCGACGAGGAAGTTGTAAACCCTGCTCCACGGCGAGTAAAGAGGCAAGTATACGAAATCGGTTTCCAGGTGGGTTCAGTATCGCCGCGGGCAAATACCACAACGGGTGCTGCTTCACCGGAAACCAACTATTCAAAGAGATTCCGTGGAGTTCGCCGGCGGCCATGGGGTAAATGGGCGGCGGAGATCCGAGATCCGAATCGAAGGAGAAGGATTTGGCTCGGG…
hsCRF4_3	hsgene040280	ATGGAAAGAAACGACGTACATGCAATCAAGCACACTGATCGAGTCAGAGTATCTTCAAAATTCATTGGAAAAAAATCCGTCGGAGGTTCGGCGAGATCCTCTGCCGCATTCCCCCGCACGCTCCGTATATTCTGTGACGACCCCGATGCCACGGATTCTTCCGACGACGAAGCCTGCTTCAACCGCCGGCTCATAAAACGGTACATAGAAGAAATCAGATTTGAAGAACGGCCGCTTTCAAAGACGATTGGAAAGAAGAAAAAGAAAAAGAATTCGCCGGAGATGTTCCAGTCGCCGGACGAGGTTCCGAGATACCGCGGCGTACGGCGAAGGCCGTGGGGGAAATTCTCGGCGGAGATACGTGATCCAGCGCGCCGTGTCCGGATATGGCTCGGCACT…
hsCRF4_4	hsgene060380	ATGGAAAAGAAGAACTTAGATCCGATCAAGCACTCAGTTCACATCGAGGTGACCTCAAGGCCGCTAAGTACAACGCATCAACAGTCACGAACTGTTCGATTCTTCTGTGAAGATATCGATGCCACTGATTCGTCCGACGATGATACCTGCTTTAACCGCAGAAGAGTGAAGCGCTATGTGCAAGAAATCAAGTTCGAGCTTCAGCCGTCCACTGCAACCAGCTCTGCTAAGGTTAAGTCAGGCAAGGCAAGCGCAGGGCAGAGGAAGAAGAAGGTCGCGGCCTCATCTGAGAAACACCAGCCGATGCCTACGATTCCAAAGTTCCGCGGCGTCCGGCGGCGGCCGTGGGGTAAATTCGCTGCGGAGATTCGAGACCCCACGCGGCGGATTCGGGTCTGG…
hsCRF4_5	hsgene022730	ATGGAAGGTCAATACTTTGCTCCGCTTAATCACACAGTTCACCTCGAAGTGACCTCCAAGCCATTTCGTCCTCAATCTCACCGTCCGGCTATGCCTGCCTTCGCCGGAGCCAACACCATCCGCTTCTTCTGCGACGATATCGACGCAACAGATTCGGACTCCGATTCCGAAGACTGTTCCTTCGATCGACGCCGAGTGAAGCGCTATGTACAAGAGATAAGATTGGAGGAACGGCAAGGGAGGGCTGCTGGTGAAGGTAAAACTGTCAAGGTTAGCGCCGGCAAAAGAAATAAGAAGGGAATAGCTTTGTCGGAAAAGCAGCAGCCCATCACCGGCGTTCCGAGGTTTCGTGGCGTCCGTCGGCGGCCGTGGGGCAAATTCGCTGCCGAGATACGCGAC…
hsCRF5	hsgene085120	ATGAGTTCTCGCCCTAATGGTGATGAATCAAATTCGCCGGAACGTACCGGCGAACCTCGCCCCACACGTCATGAAGAAGACGCTGAAGATGTTGCTTGCCGGAAAACCGAGAAGACGAGTGATATATGGCAGGCGGAAAAACCGAGAAGCCTGCGTATCTTATTCACTGACGCGGACGCGACGGATTCGTCTTCCAGCGATCGCGAGGGTGTCGGCCATATCAGGCGGCGGGCAAGGAGGCACGTGCACGAGATAGAATTTAAATCGGTTCCGGTCAATCGCCGGGTTCCAGCAAAAGGGCCAGCGACGGCGACGTGGGTGTCGCCGGAAGATGGTTCCATGAAGAGGTTCCGAGGGGTTTGCCGTCGTCCTTGGGGGAAATGGGCGGCCGAAATTAGG…
hsCRF5_2	hsgene079520	ATGAATCGAACGATTCCCGAGAAACGGATACGCGGCATCGCCGGCGCCGGCCCTGGCCCTAGGAATAAGACGATTCTGACTCCGGCCGCCGGAAAATCTGGGAGAATTTTGCGAATTTCATTCGCGGATGCCGACGCGACCGATTCATCGAGCTCTGAGGAAGACGGACACACCTGGCGCCGGCAGCCTAAGAGGTTTGTCCACGAATTACCCATCGGTAACTCCTTACCTGCACGCCGGAAGCCCTATCAGCGGCTGACCCTGCCACCGGTGTATCCACCGCAAGGCGGCGGTGAAAGGAAGAAATTCCGCGGGGTGCGGCAGCGGCCTTGGGGCCGATTCTCGGCGGAGATCCGTAATCCACTTTGCGGGAAGAGGCTTTGGCTGGGGACTTTTGAC…
hsDDF1	hsgene223420	ATGCTTTCTTCGCTGGTTGCCTCTTCTCCTCCATCTGTTCACTCGAACCCGCACCTACTGCGAGCTCACTTACTATGTGCTCTTGTGCAGCCTGCCTCCTACTTGCCCAAGCCCGAGCCCAGCGCTCGCACTCCATGTTCCCACACACGTTCACGCGCTAGTTTACACCAGCTCATGGGATCCGTTGTCCAAGCACAATCACACGACCTCTTTCCAGTGTGCCGCCGCGCCGGCCGCACCAAATTCCGCGAAACGCGCCATCCCATCTACAAAGGCGTTCGCTGCCGCAACGCCGACCGCTGGGTTTGCGAAGTGCGCGAACCCAACAAGAAATCCCGCATATGGCTCGGCACGTTCCCCACCGCCGAGATGGCCGCCCGCGCCCACGATGTCGCCGCT…
hsDDF2	hsgene167290	ATGTCACGCCAAGTACCAGTAAGCCCTCCCACAGACTTGCGCTCGCATCAGGACTCTACCCTCCGCACAACAGTGCCAGTGAGACCTCCTGCAGACCCACACTTGCGTCCCGACTCTGCACGCACTCTGACTGCGCTCATGTCCAGAATCTGTTCGTTGTATTTTGGGATTGCATGTAGGCGGAGAGTGAGACTGTGCGGCCGGCCCCCACCATGCAGAGTGTCGTGCCAGGTTTATCCACCCTTTGGCGGCCCCAAAACACCCCAAAAACGTGCGATTCCCTCCCACGTGTTCACCCTCCCCGCACTTCACACTTGTCTTCCATCGCCGCGCGTCCTCTGCGCGGTTCACCGCGGCTCCGGCCGCAAGAAATTCCGCGTTACTCGCCACCCCGTCTAC…
hsDEAR2	hsgene181130	ATGAAGCCAGAGATGGGGAGGAAAGAGGTCGGAAGAACGCCGCTGGTGCCTTCGCCGCCGACGCCGCCTTCCGCGGGTGGAAGGAGAGAGAAACAGTTCCGGGGAGTAAGGATGAGAAAGTGGGGGAAGTGGGTGGCGGAGATAAGAGAGCCGAACAAACGGTCTAGGATATGGCTTGGATCCTACTCAACTCCGGTGGCGGCAGCGAGGGCTTACGACACAGCCGTTTATCTCCTGAGAGGACGCTCGGCGCGGCTTAACTTCCCGGAGGAGATCGAAGTCGAGGAGGTGACAAACGATTTCAACAGCGGAATCACGGCGGCTTCTATTAGGAAGAAGGCTTCGGAGGTTGGGGCAAGAGTGGACGCTCTGCAGGCGGGTGATGGAGAAGATGACGAT…
hsDEAR3	hsgene088190	ATGGAAGAGAGAAAAAAAGAAAGAAGAAGACCGCCGCCGTCGCTGCAGCCGTGCTCGCCTCCGGCGTCGGCAGCGGCGGAGGGAAGTGGAAGAGAGAGACCTTATCGCGGAGTAAGGATGAGAAAGTGGGGAAAGTGGGTGGCTGAAATAAGAGAGCCGAACAAGCGATCGAGAATATGGCTCGGATCGTACTCCACTCCGGTGGCGGCAGCGAGGGCATACGACACCGCTGTCTATCTGCTCCGAGGCCGTTCAGCGCGTCTAAACTTTCCCGACGAGCTCAACGCAGAAGAGGCAACCAGCGGTATCATGGAAGAAGTCGCCGCCGCCACCGCTAGTCTTTCGGCGGCGTCGATCAGGAAGAAAGCAACTGAGGTAGGGGCAAGGGTAGACGCCCAG…
hsDREB1D	hsgene127690	ATGGCGGTCACGCTCAGGATTTGTCATGAACCCAAACCGGAAAGCCACCCCGAAACTGCCCCAAATCCAGCGCGCTTACGTGCCCCCGACACATTCAGCTCAGCCAGTCTCCACTCTTCGCCACATCACCAAATCCCCTTCTTCCTTCTCCGTTCAAAAAAAAAAAAAAATACAGCTAAGGCCCACCACCTCCGCCTCCCATCCCCCAGCTGGCAATTCCTAATCGACGAGCTTTTCTTCGAAGAAGACGAGGAAGAATACGCCACCGTCTCTTCCGCCCCTCCTAAGCGCCGCGCTGGCCGAACCAAGTTCCGCGAGACCCGCCATCCCGTTTACAAAGGCGTGCGTCTCCGCGGCGCCGGCAGATGGGTTTGCGAGGTCCGCGAGCCCAATAAGAAG…
hsDREB2D	hsgene227750	ATGCCGCGTTCGGCAGTTCAGTCCCGATGTCGCATCTTGCCTCTCCGAGGTTTGATCGTGTTCGTTAGTTCCGTCCCGAGGTCCGCTCGAGTTCCCGAGGTCGCATCACGTGTTCCGCAGTACGCTCTGTCCCGAGATCTGCTCGGACTCCGAAGGCGCTCGTTCCTGCGCCGCCACATAGCAGTAAAAAATTCAGAACCTCGCTCCCACACCGTCAACGTGTCACTCTCCCACCTCCCCGTGACACGTGGACCCCCATCCTCCTCCCATGTGTACTCCCCCCTAACAAACAAAGAAAAGAAAAAGAAATGCTGCCCCCTTCGGCGATCGCGCAAGGGCTGTATGAAAGGCAAAGGTGGACCTGAGAATCCCTTCTGCTCCTACCGCGGTGTGCGGCAG…
hsDREB2F	hsgene175060	ATGGACAACCTCATCAAGCGCCCTCCTCCCCGTCCATGGAAGAAAGGCCCGTCGCGCGGCAAAGGCGGCCCTCTCAACTCCTCCTGCGAATACCGCGGCGTTCGCCAACGCACTTGGGGGAAATGGGTCGCCGAAATCCGCGAACCCAAGAAACGCACTCGCGTTTGGCTCGGCTCCTTCTCCACCGCCGAAGAAGCCGCCCTCGCCTACGACGACGCCGCTCGCCGTCTCTACGGCCCCGAAGCTTATCTCAATCTCCCCCATCTCCGTTCTCTCCCCTGTTCTTCCTCTTCTGTTTCAACTTCCAAGCCTTTTTCCCGCCACCGCTTTCTCCGCTGGGTTCCAGTAACGGGCGGCGGCGCCGGCCGCCCGTTGCTTAATCTCAGTGCCCAGCATAGC…
hsDREB2H	hsgene202490	ATGGCGGAGCCCGAAAGGAAACGAAGGAGGAGGAGGGACGGACCAGATTCCCTGGCAGAAACCCTTAAAAAATGGAGAGAACTCAATAAAGATTTTGATTCATCTGACAGCGAACGGACCCGTAAGGCTCCTGCCAAGGGCTCAAGAAAAGGGTGCATGAGAGGCAAAGGAGGTCCAGAGAACTCTAATTTCAGCTATCGCGGTGTTAGGCAGCGCACTTGGGGCAAGTGGGTTTCTGAGATTAGAGAACCAAATAGAGGAAATAGACTGTGGCTGGGTACCTTCCCCACTGCACTTGAGGCAGCTATTGCTTATGACCAGGCAGCAAGAGCAATGTATGGTGCTGGTGCTCGTGTCAACTTCCCCAGTGATCAAATTGGCTCCCCGGATGAATCAAGA…
hsDREB2H_2	hsgene202500	ATGGCGGAGCCCGAAAGGAAACAAAGAACGAGAAGAAGGCGGGTAGGACCAGAGTCCTTGGCAGAAACTCTTGAAAAATGGAAAGAGCTCAACAAAAAGCTTGATTCATGTGATGTCAAGCGGATCCGCAAGGCTCCTGCCAAGGGTTCAAGAAAAGGATGCATGAGAGGGAAAGGAGGTCCAGAGAACTCCAAATGCAGCTATCGTGGTGTTAGGCAACGTACTTGGGGCAAATGGGTTGCTGAGATTAGAGAACCAAATAGAGGAAATAGACTTTGGCTGGGTACTTTCGCCACAGCCCTTAAGGCAGCTTATGCTTATGATCTGGCAGCAAGAGCAATGTATGGTCCTGGTGCTCGTCTCAACTTTTCCGTAGATCAAATTCCCTCCCCTTCAGAA…
hsDRG	hsgene132380	ATGAAGAACATGACGAGACAAGAATTTGTCGCCCACTTAAGAAGGACAAGCAGTGGGTTTTCCAGGGGTGCTTCTATCTACAGAGGAGTGACAAGGCATCACCAGCATGGAAGATGGCAAGCAAGGATAGGGAGGGTTGCTGGCAACAAGGACTTGTACCTTGGAACATTCAGCACTCAAGAGGAAGCTGCAGAAGCATACGACATCGCCGCCATCAAATTTCGCGGCACGAGTGCGGTGACAAACTTCGACATTAGCAGATACGACGTCAACCGAATATGCTCGAGTTCCAGCCTCTTCTGCGGCAATCTGCTTCGACGATCCGGAGCCGATACCATGGAAGCCATGGCTACCATTTGTTCGAGCTCTGAATGTGAACAAATCCCTGAAACTCCTGGT…
hsEAT3	hsgene161770	ATGGTGCTAGATCTCAACGTGGCATCTGGTTGCGAGTCGTCGTCGGTGCCGGAGAAGCTCCTGCCAGAAGGATCTGTTGGAGTTCAAATGACCGATTCCGGGACATCGAACTCCTCTGTTCTCAATGCTGAGGACTTAAGTAACATCGGTGACGAGGACTCTTGTTCTAATCGCCCGGCTTTCAGGTTCAGTATCTTGAAGGATGCAGATGAGGTAGAGGAGTACGGGGATGAAATCCGTGTTGCTTCGGAGGCTGACTTGATCACTCATCAGCTATTTCCACCGCAGGCTCAAACTATTTTAGATGGCCCGCGGACTGGAACTACGTTCGCGTCATCTTCGTCCAGGCCGCATTTGATAGACCTCAGCTTCTACCAGACTGATGCGTCGGCAACGGGG…
hsEAT3_2	hsgene002860	ATGTGGGATCTCAACGGCTCGCCGGATAATATGGTGGGCTCGGAGGGGGACGAAGGCGAGAGTTCATCGCAGAGGAAGGGAAAGGAGCCGGAGTCTGCTGTGTCGACGGAAAATTCAAGCTCGTCGGCGGTTGTCGTAGAGGCCTCCGACGAAGGGGAGGACAACTCTGGCGACAGAGAAGTTGGAAAAATCTTCGGGATCAGCGTCACGGGAGGCCAGCAGCCGTTTGTGACGCGCCAGTTCTTCCCCTCTGGCGAGGCAGTGGCGCAGAACTGCGGTGATCCGCCACCGAGGGCGCACTGGGCGGCGGTTCAGTTTCGACCACCGGAATCGGCACCTGCGGCAGCGCCTTCAGGGCAACCGATGAAGAAGAGCCGGCGAGGACCGAGGTCAAGGAGC…
hsERF#021	hsgene110110	ATGAGTCGCGCGCAGGAGGAAGGAGGAGCTGCGGCCACTTACCGTGGAATTCGCAAGCGGAAGTGGGGGAAGTGGGTTTCCGAAATCCGTGAACCGGGGAAGAAAACCCGAATTTGGTTGGGAAGCTTCGAATCCCCAGAAATGGCCGCGACCGCTCACGACGTCGCCGCCCTCTGGCTCCGCGGCCGAGACGCCCGCCTCAACTTCCCCGATACGGTTCACGACCTCCCTCGCCCGGCCAGCTCCCGGCCCAGCGACATTCGGTCCGCCGCGGCTGAGGCGGCGAAGCGGATCCGGTTCAGGCCCGAGCCGCTTCGGCCTGATCGGTTCTCCACCGGATTGTGGACCGGAAACTGGGGGCTGGACTCTCCCGGGATGTGGAGGGAGCTGGAAGAGGCG…
hsERF#025	hsgene033900	ATGGCCGATCGCAGCACCTCGTCGCGCTACCGCGGCATTCGCCCCCGCGGCGGCAAGTGGGTCTCCGAGATTCGCGAGCCCCGCAAGACCAATCGGATTTGGCTCGGCACTTACCCGACCCCAGAGATGGCCGCAGCGGCCTACGATGTCGCGGCGCTGGCTCTCCGCGGCGCCGATGCGGTGCTCAATTTCCCCGACCAGACTTCGCAACCGTCGATGAATGAGGGGGGGTTTGTGGACGAGGAGGAGATTTTCGATATGCCGCAACTGCTGGTTAATATGGCGGAGGGGATGCTGTTGAGTCCGCCCAGGCTGAGCCCGCTGGGCTCCGATGAGTCTCCCGAGGTTTCTGAAGGGGAGAATCTCTGGCATTTTGATTAG
hsERF#025_2	hsgene223460	ATGGCCGATTCTTCTCGATCCTCGGCCATCGGATATCGCGGCATACGCCGGCGGAGCGGCAAATGGGTATCGGAGATCCGCGAGCGGCGGAAATCCAACCGCATCTGGCTCGGCACTTACCCCACCGCCGAGATGGCGGCCGTCGCATACGACGCAGCCGCCCTCGCTCTCCGCGGAGCCGACGCTATGAGCGTGGATGTCGGAATAAGCGGATTTATAGATGAGGAAGAATTGTTCGACATGCCGAAACTGCTTGTGAATATGGCGGAGGGGATGCTGTTGAGTCCGCCGAGGCTGACTCCGGCGGCCTCGTATGACTTATCGGAGGTCGATTCTCATGGCGAGAATCTATGGAATTTTGATGAGTAA
hsERF#025_3	hsgene017930	ATGCAAAAATTCGCTGCGTTGCTGATGAGTCGATTACTCTTATGGGAAATTGATTTGAAGGCAGTGGCTCCCGCTAATAAAAAAATAGAAGAGCAAAGCAGGGGCCAGCTAATCCCCGCGCTTTCTGTCCCGCGGCCGCGCCCTCGCCGCGCAAATTCCATGGCCGACCCCAATCAAAAGCCCGACGACGTGGACCCGCCCGCTCCATCGCCGGGCTCAGACCGGCCGGCGGGCTACCGTGGCATCCGTTCGCGGAGCGGTAAGTGGGTGTCCGAAATTCGGGAGCCGCGCAAGGCTAACCGCATATGGCTTGGAACCTACCCAACACCAGAGATGGCCGCGGTGGCTTACGATGTGGCGGCGCTCGCGCTACGCGGGGCCGATGCGGTGCTTAATTTC…
hsERF#062	hsgene134140	ATGAAACTCACTGGCACCGCCGCCATCTTACCATCCAAACCGACTAAGCTGTACCGCGGGGTGCGGCAGCGCCACTGGGGCAAGTGGGTCGCCGAAATCCGCCTCCCTAAGAATCGCACTCGCCTCTGGCTCGGCACCTTCGACACAGCAGAAGAGGCGGCCATGGCATACGATAAGGCCGCCTACCGTCTTCGCGGTGAATTCGCACGCCTCAACTTCCCCCATGTGCGTCACGATGTCGCCGGCGGTCAGCTCCACTCTTCCGTCGACGCAAAGCTTGAGGTTTTTTGTAAGAACCTTGGGAACTCGTTGAAAAAGGAAAGTTCACCTCCGGCGCTTGATTCGTCCGCCGGCGGTGTGGAGGATAGCAAATCGGAGATGTCCTCGGAAGGAGAAGTG…
hsERF1	hsgene120970	ATGGATTCTTCTCCGTTCTTCCACTCCACAAGCTCCCATCCATCCTCAAAATCTTCACCGGAATCATCTCAGGCACCTCTCCTCCCATTCAACTTCGACGACTCCGACGACATGCTCCTCTTAAACATGATGTTAGTGTCAGCCGCTTCGTCAGCTGACGCCAAAGATTCCACTTTTACCGCCGGGTCTCAGCCAAAGAAGCAGAGCAGCAGCTATAGGGGCGTTCGCCGGCGGCCGTGGGGTAAGTTCGCCGCTGAGATCAGAGACTCTGAAAGAGGAGCGGGCGAAGAAGAAGACCGAGGAAATCAGGAAGTAGTGTACTCGACGCGGCGAGGCGTGAGAGTGTGGTTAGGAACGTTTGACACGCCGGAGGAGGCGGCGCTGGCTTATGACCAGGCT…
hsERF1_2	hsgene227860	ATGCCCTCAATTCCTTCAGTTTTGGATGCCTCTTTGGTACAGAATACAGATCCAGAGAAAACTCAACTGTTCAAAAATCGACCGTTGAGCCCGCACGCTGTTGCTCTTCCTATAGCGACGGCGCCTGGTGAAGTGGTCAAGACCGGTCCTCGAGTCCCAAACAAACGCCGTCGCTACACGAACCGTTACACCGGAAGCCACGAATCTTCCCCTCCGACGGCGAAGCAAAGTCCTAACAATTTATATTCGTTGAAACAGAGAAGACGTCCAAACAAGCTAATGGCGCCAACAATACTCTTTCACGCGCAAACACAGTCGCCGGAGACAAATCCGCCGCCGCGGGAAAGAAGCAGCTGCTATATCGGCGTCCGGCGGCGACCGTGGGGGAAGTTCGCGGCG…
hsERF1_3	hsgene238010	ATGGAGGACCAGGACCACCCGGTCCAGTACTCTGCACGCTCCGGCGAAAAACCGGTCCGGTTTCGCGGCGTCCGCCGGCGGCCGTGGGGCAAATTCGCTGCGGAGATACGCGATTCAACTCGCGGCAGCGTTCGGCTCTGGCTTGGAACCTTCGATACCGCTGAGGAAGCCGCAAGAGCCTACGATAGAGCCGCCGTCGCTATGCGCGGTCACCTTGCAATCCTCAATTTTCCCGGCGAGCTGCCGATTTCCACCACCGCCAGAACTACAGCTAGCCCTGCTTCGAATTTGCCGGAGATGGATTTAACTGGTTTGAGATCGGTGGCGGGACGAGGGAAGCAAGTGATAGAGCTCGAGTGTTTGGATGGCGAGAAGGAAACAAACATAATCACTCTAGTA…
hsERF105	hsgene224800	ATGGCGAGCCAAGACATCTCCAACCTCGTTATCATCCGCGAACACCTCTTCGGCGACGCTGCCGACATCCTAACCGGCCTGGAGTCTCCCGCGCAGACGACATCACTGACGGAAGCGGAAATCACCCCAATTCCCGGCGATCTTAGCATCTCCGACTACCTGGAAGACCCCGATACTGTTCCGCGCGGCACCGGGTTCAGATTCCTGGAACCCGCGCAAACGATGATCCGATTCGGCGGCGACCGGTTGGAGGTAGGCCTCAAGCTCAGTGTCCCTCACACCGCTGCTCCGAAGGTAGAGTGGATAGACGGTTCTGTCGATGATAACCGGGCGCCGGAGATGCTCGACGGTAACCGGTACCGTGGCGTCAGACAGAGGCCATGGGGGAAGTTCGCGGCG…
hsERF105_2	hsgene224810	ATGGCCAAGCAAGCCATCTCCGCCCTCGATCTCATCCGCGAACACCTCTTTGGCGACGTTGCCGACACCCTAACTGGATTGGAGTCGCCCAAGCCGCCGCTACCAGTGGTGTCGGCGGACGTTAACCCCATTCCCGGCGACCTCAGCATATCCGACTACCTTCAAGACACCGATGCCGATCCGCTAGGCACCGGGTTCAGATTCCAGGAGCCGGCGCAAACGATGATACGGTTCGGCGGTGACCGGTTCGAGTTTGGCCTCAAGGTCAATGTTCCTCACGCTGCTGCTCCAAAGGTGGAGTGGATAGACGGCGCTGTCGATGAGAACCGGGCGCCGGAGATGTGCGACGGAAACCGGTACCGTGGCGTGAGGCAGAGGCCGTGGGGGAAGTTCGCGGCG…
hsERF106	hsgene229450	ATGCCGTCCTCAAACTCATCCCCCCTAGATCAACTCTTCGCCGCCGCCGCCACTTCTCTTAACGACATCCTGGAAGCCATCCCCACTCCTCCACCAGTTCCGGCGCCAGCTCCCGCTGACATCACCATCTCCGACTATCTCGACTCCCCTGAACCTTTCACCAGCGAGTTCAAAGTCGTTGACTTGCCCGTTTCGATGATCCGATCCGGCAGAAATACCCCGCCATCCTCGCCTTCCGATCTCCGACTCACTCTCAACATCCCCCGCCCCGCCGCCCCGAAAGTGGAGTGGATCGAACCATCCGGATCCGGACCCGATTGGATAGAAGGCCGGCGATACCGCGGCGTGCGGCAGCGGCCGTGGGGGAAGTTCGCGGCAGAGATCCGCGATTCCAAACGA…
hsERF106_2	hsgene016590	ATGGCTTTCGCATACCTCTCTGCCCTCGACCGCATCAACAAGCACCTCTTCAGCGATCCCCCTGCCTCCACCCTGGATGAAATTCTCGCCGCCCTCCCAACTCCACCTTCATTCCCCGCTCCTCATCTCGCTGACCTCGACGTCTCCGATTACCTCGACCACAATGAAACCCTAATCCTACCTCCCGCTTCCTCCAATTCTCACGGAGGGGTCCGATGCCCTGATCCCACATCTTCAATCATCCGGCTTGACGCCGATTCGCCATCCACGCTCACCATCCCCAACGCTGCCGCCGACCAGTTATCGCCACCGCCAGCCGCAGCTGTAATCGACAGCCGTCAGTACCGCACGCAATACCGCGGTGTACGGAAGCGGCGGTGGGGAAAGTTCGCGGCAGAG…
hsERF106_3	hsgene016580	ATGGCCGCCGGATCTCTCTCCGCCCTTGACCGCATCCGCAGACATCTCCTCGACGAACCCCCTGCCTCACTCCTCGACGACCTCCTCGCCGGCCTTCTAACCCCACCACCTTCAGCACCCGTTCCCCCTCAGGCCCATCTCGCTGACCTCTCCGTCTCCGACTACGTCTACCAGATCCCAACCCTGACCCTAAATCCCGCTTCCCCCGGTCCGCGAGCCGAAATGTTCAGATTCAGCGATGCACCGACTTCGATCATTCAGTACAGCGATTCCGAATCCCACCTCCAGCTCACCATCCCCCAAGCCGCTGTTCCTACAGTGGAATGGATCGACGGATCCGGTGGCGATAAGCCGCCGCCGGCTGTGGAACTCGTCGATTGTCGGCGGTACCGTGGCGTA…
hsERF106_4	hsgene026710	ATGGCCACCCAAGACATCTCCATCTCCGCTTTCGACCTCATCAGCGAACACCTCCTCGAGGACGCAGCCGCCTCACTCGACAACCTACCCACGCCGACGGCGCTAGCTCTCCCCCCTCCGGGTGACATCACTGTCTCCGACTACCTGGAAGTACACACTGAAATGTACACAGCATTCGACGGAGGGTTCAGATTCCGGGAACGATCGCAATCGATGATCCGATTCGGCGGGGATAGCTCTGATCTAGACCTCAATATTGACTGGCTTGACGGCGGTATTCTTCAGCCGGAGTCAATCGTGGACCGTCATTACCGTGGTGTCCGGCAGAGGCCCTGGGGAAAATTCGCGGCGGAAATCCGTGATCCCAAACGGCGAGGATCAAGGATTTGGCTCGGCACA…
hsERF106_5	hsgene034800	ATGGAAACAGCCCAAAGCATCTCAGCGCTCGATCTAATACGAGAGCATCTTTTCGGCGACGCCGCCGCCTCCTTTGACGACCTCTTTACCAGTTTCCCGTCTCCCCCACCGGCCGCCACCACCTCTTCTAGCGAACTCACCATCTCCGATTACCTCGATCAGACAGATATCCAAACCTCACCCATCCCCGACCACTACGGCGGCGGGTTCAGATTTTGCGAACCGGCTCAAAAAATGATCCGATTCGGTGGCGATCGATCCGAAATCGGGCTCATGCGCAACATCCCCAACGCCGTCGCTACGCAGGTGGAGTGGATCAACGCCTCCGACGGCGATCTTCGCCCAGCGGAGCTGTTCGATTTTCATAGGTACCGCGGCGTGCGGCAGCGCCCGTGGGGG…
hsERF109	hsgene135210	ATGAAACCCAACCAGGAATTCTTCTTCCAATCATCCCCCGACAATGTCTCTTTGATGGATTCAAATAATCCCCCTTCTGTCCACCGACCACTCACCGCAGAAGAAGAGAACGCCGCCATCGTCGCCGCCCTCACCCACGTCATCTCCGGCCACCCTGACAACACCGTTCCCTTGTCCCTCTCCCATATCTCCATTCCAGTAAAATTGCCGGCCACCACCGTAGTGGCAGCGAGGGAGGAACAGGGGAAAGGCGGGCCGAGCCGGCGGAAGAAGGGTAACAATTACCGCGGGGTTCGGAGGCGGCCATGGGGTAAATGGGCGGCAGAGATTCGAGATCCTCGGCGAGCCGTTCGGAAGTGGCTGGGTACTTTTAACACCGCCGAAGAGGCTGCTCGAGCA…
hsERF109_2	hsgene116160	ATGCCTCCACCATATAAATCACAAACGCTCTCCTGCTTTCAGAAACTCCGCTTCCCCTACTTACCGAACAGTTTTCCTCACATGGAATTAAAACCTTCTACAAGACGCCTCCTTTCCGCAGAGCAAGAGAACTCCATCCTCGTGAACTCTCTCATCCACGTCCTCTCCGGAAAGCCCGACGACGCCGCACCGGCAATTTCCTTCCCCCTTACCGATAATTGCAAGCTATGCCGCGTTGAGGGCTGCCTCGGCTGCCATTTCTTGCAAGAGTCGGCGCACCGGAATGGGGAATCGAGGAAGAGGTTGTGCGCGAAGAAGAAGAACAAGTACCGGGGAGTTCGACGGCGGCCGTGGGGGAAATGGGCGGCGGAGATTCGTGACCCGCGGCGGGGGATTAGG…
hsERF109_3	hsgene116150	ATGGGCATCTTCCTCACGTCTCACTCTCCTCCTTCCCGCCTTAAACCCCTCCCGAGGGATCTGAGCTCGCAGATCTCCTTCCCCTTCCCGATCGAGGGAACGGAGACCACCATGACCACATCAATCCCTCCCCCACCTCCGCCGTCGCATCCTTCCCCGCCAGCGATGTTCCGGCGCAAGGCGCTCTTGAAACAGAGGTCGTGGTCGCCGGAGCTGGATTACGAAGAATCCTGGCAGCGCCGGAAAAGCCTCTCTCGCGATCGACGCAATCGCCGCTCTCCGTGTATTACCGATGAAGACATCGACGAGCTCCGTGGATTCCTCGATCTCGGACTGGTGTTCGGCGATGGATGCCCTAACGGCGGAGATTGTTCTAAGCGGTTATCGAAGGCTTTGCCG…
hsERF109_4	hsgene259470	ATGGTGCTCAATCAGCAACTCAACTTCGATAACTCCCAATCTCACTTCCCCGCTTCCTTTTCTCCCATGGAAAGTTCTCCACTTTCTTCGATCGGCTCCCGCCGCCTCTCCCACGACCAAGAAAACTCCATCATCGTCGACGCCCTCGTCCACGTCCTCTCCGGCGAACCCAAACAGACCGCCCCTGCAATCTCCTTCCCCCTCGCCGCCGATCTCCCTCGCTGCCAAGTATGCGGAATCGGCAACGACGGTTGCCTCGGCTGCCATTTCTTCGAATCAACCCCTGCCGAGAAGGCGGAGGGAGGCGGAATCCGAGAGCGGATCCGGCGTCGGAAGAAGAAGAATCAGTATCGCGGTGTGCGACAAAGGCCATGGGGTAAATGGGCGGCGGAGATTCGC…
hsERF111	hsgene159870	ATGTGCTTTAAAGTGGCGAATCCACCGGAATTTTCGCCGGCGACGGAAGGGGAGGAGGAAGAGTTGGCGACAGCAGCAACAATGTTCTCGGGTCGGTGGCGGGCGGAAGAGATGTCTGCGATGGTTTCGGCTTTAACACGAGTTGTCTCCGGCGAAGAGCCGGCTATGACCGGTGGCTATTTGGATTCTGCTGGTTCAGCGTCAGCACCACCGTCTTCTTTGTATAATGCTTCTCTGTTATCCCCGCATTCTATGTTTGGTGCGGGTGTTGGCGGTGGCGGAGTGAAGAGAGAGAGAGACGAGGAGTCAGTGATAGGATACTATTCTGGAGCACCAGCCTCCATCTCTCACTCTGCATCCTCCTCGCAAGCTCCGTCAATGGAAGAAACAACTCCTTCC…
hsERF114	hsgene278840	ATGAGAGGGAAGGAAGAAGAATATGAGTTTAATTTCCCTCACTACACGCCCTCACGTGCGGAATACGACACCTCTGCTATGGTGTCTGCCCTCGCTCACGTGATAGGAGGTGGTGGCGCTGGGGCAGGCGAGCTGGCCGCCGGTGAAGCCATAAACTCAGCAACAGATTTGCCTTCTGAAGCACAAGGCCACGAGAAGGAGAAGAAAAGACACTTCAGAGGTGTCAGGCAAAGGCCATGGGGAAAATGGGCAGCAGAAATCCGAGACCCAAACAAAGCAGCCAGAGTTTGGTTAGGCACGTTCGAAACCGCAGAAGACGCAGCCATGGCTTATGATAACGCTGCTCTGAAGTTCAAAGGCAAAAAAGCAAAGCTCAATTTCCCTGAAAAAGTTCCAAAC…
hsERF12	hsgene269690	ATGGCGGTCGATACTCTTCGTCTGGGGAAAGAGGCATTCGGCGCGGCCGGCGAGGAAAAGACGACTCCAGCTTCCGCCGCTCCAGAGGGGCACTACCGCGGCGTGAGAAAGCGGCCGTGGGGAAGATTCGCCGCGGAGATACGCGATCCGTGGAAGAAGACGAGGAAATGGCTGGGTACCTTCGACACTGCAGAGGAGGCCGCGAGGGCTTACGATGAGGCCGCGCGAAACCTCCGTGGCCCCAAGGCTAAGACTAATTTCACAGACGGCGATGTGCCTTCATCGGAGTCGAGCTCGCCGCCGGCGATCTGGACGGCAGCTCAGTGGCCACCGGCGTTCCCCGACGGCCGAGATCTGGTGATCGTCGCGCCGACGGCAGGATCGGAGTTCTCCGGTTAC…
hsERF12_2	hsgene289130	ATGGCTTCGCGGGGCGGAGAGGTGCACTTTCGAGGGGTGAGGAAGCGGCCGTGGGGGCGCTATGCGGCGGAGATACGCGACCCGTGGAAGAGAGCGCGAGTCTGGCTGGGTACCTTTGACTCGCCGGAAGAGGCCGCCTCCGCTTACGACCAGGCGGCGCGCGCACTTCGCGGACCCAAGGCGAAGACAAACTTCCCCTCTCCTCCTCCGCCGCCTCCACCGCCTATTCATCTTCCGCTTGACTTGAACCAACTGCCGTGCCACCTCTGGACCCACTACCCCCTTCCTTCGCCACCTCCGCCGCCTCCTCCAGCCACCACGCTGCTTCTCGGAAGCTTCCTTCGACGCGAACCTGCACCACTTCCGGAGACCCGGCGAGGTCTTCCCTTCGATCTCAAT…
hsERF13	hsgene266940	ATGGCTTTCTCCCGCCAACAAACTTCAGCAAATCCTTCCCAATTTCTCCCACTCAACGAAAATGATTCGCAGGATATGATCCTCTTACAGGTCCTCACAGAGGCCTCCAACATGGCTGTTGCTTCTCCCATGTCTCCACCGACAACCAAAAGGGGGGCTGAATCGGCCGGCGAATTGGCCACAAGGCATTATCGAGGAGTGCGGCGACGGCCATGGGGAAAATTCGCTGCGGAGATTCGAGATTCGTCGCGCCACGGGGCACGAGTATGGCTCGGCACTTTCGATACGGCGGAGGAGGCGGCGGTGGCTTATGACCGCGCGGCTTTTCGAATGCGCGGAGCGAAGGCCTTGCTCAATTTTCCGCCTGGGTTCGTTCTCAGTGACGGCAAAGTGAAGAAG…
hsERF18	hsgene138810	ATGAAAACCCAATCCCCTTCAACTTCCGGCGGCGGAGATGGCGGCACCGGCGCCGGCACCGCCAGCAAGAAGCCCTTGAAGGGAGTCAGAATGAGGAGATGGGGATCATGGGTGTCCGAGATACGAAACCCCCATCAAAAAAGCCGTATTTGGCTCGGCTCCTACTCCTCGCCCGAAGCAGCCGCCCGTGCCTACGACGCCGCACACCTCTGTCTCAAGAGCTCCTCATCGACGCCTTTATCCGACAATAACTCTTCCTCCGTCGTCGCGAGTGCGGCGGAGGACTCATGTGTTGACTTTGGCGAGTTCCAGCTGTCGCCGCCCAAGTGGTTCGTGGAAGATCATATGATGAACCCATCGGGTTTCTCCACTACATGTCTTCAGGCAGAAGAGTTGAAT…
hsERF19	hsgene129860	ATGAGCAGCTCTAACGGTAACATCCTCGGCGACGACAGGAATTACAAGGGCGTTCGGTGCAGGAAACAGGGCAAATGGGTGTCGGAGATCAGAGTGCCGGGATCAAGAGACCGGCTTTGGCTTGGCACTTACAGATCGCCGGAGGCGGCGGCGGTGGCTCACGACACCGCCTTCTTTTTTCTTCGCGGTCCGTCTTCTTCCAAAGGACTGAACTTCCCTGATCGAGCGGCTAATATGCAATGGGTGAGCTTGTCGCCGAGGTCTGTGCAGAGAGTGGCGTCGGAATCCGGCATGGATTTTGATGCGAAGTTGATTGGTCAGTCGTCACAAATATTTGAGAGAGAAGAGAGCAGTAATGGCGATGGATTTGGACCATCTGGTGATGGGAGTTTAAATTAT…
hsERF2	hsgene016570	ATGTACATGGGCCCCAAGGCCCAAGGCCCAATTTGTTATCACCAGCCAGTCTTCAACAATCTCCAAATACTAAGCCACACTCATCTTGCTTAG
hsERF2_2	hsgene224840	ATGGCAGTGGTTGGTGCTGACGACCTCACGACTCCGGAGCTTTTTAAACTGGACCTTATCCTCCTTTATAAATCCCTCCCGCAAACCAATCTACTTCCACAATCAAACTCCGGCGAGCCGAACGGAATTCTATGCTTAGGTCCAGAGATAAAAATCCTGGAGAAAATGTTCGGCAGCCTTGAGCTTGAACCCATCAGGCATCACCTCCTCGATGTAAAAGAGCTTCCATCCTCCGCGGCAATATCCCCGCCACCGCCGATGTACCGCCGGAGCTTGAGCTTCGGAAGTATAGTTGCTGATCATTGGAGCGACCTCCCCTTCCATGTCGACGACTCCGACGACATGGTCGTCTATCTTACTCTCCACGACGCTTTCAACCACGGCTGGCTTCCCGACGGC…
hsERF2_3	hsgene229440	ATGCATCAAAGATTGTCCAATGGGACCATCGCTGTTTGTCCGGGTGGTGAAGAGCCGGCTGTGCAAAGCCTAGGTCACTGGTTTGAATCCCTTGATAAACAGTGA
hsERF34	hsgene222540	ATGGAGCAATCACTCCCCCATCAATGCCAATCGCTTCTCTCTCCCTCCTCCTCCTCCTCCTCCTCCTCCTGCTCCTCCTCTTCCTCCTCCCCAAAGCCCGAAGAATCCATCAAGCCCAAAAAGCGAAGCAGAGAGGGCAAGCACCCGACATACCGCGGCGTGCGCATGCGCAATTGGGGCAAATGGGTTTCTGAAATCCGCGAGCCGAAGAAGAAATCGCGCATCTGGCTCGGCACTTTTCCCACCGCCGAGATGGCAGCGCGCGCGCACGATGTGGCTTCGTTGACCATCAAAGGGCAATCCGCCTATCTGAATTTCCCTCATCTCGCCGCCGAATTCCCTCGCCCCGCCACCACCTCCCCTAAAGACATCCAAGCCGCCGCCGCCAAGGCGGCTGCT…
hsERF36	hsgene262070	ATGAGAGATCAGGGGAGCTCTTCCGAGCAGGAGAGTTCCCCTTCGTCTTCTTCCTCCTCCAATCGGGCTCCGAAGGCGAACCAGTCCCCTGATTCTGATCAGGTCGGCCGCGCTGCCGCCGACACCGTGAAAAGATCGCGTGACCGGAGCAAACATCCGGTGTACCGCGGTGTACGGATGCGAAGTTGGGGAAAATGGGTGTCTGAAATCCGACAACCGAGAAAGAAATCGAGGATTTGGCTCGGAACATTCCCGACGCCTGAAATGGCGGCGCGCGCGCACGACGTAGCAGCTTTGAGCATTAAAGGAAGCGCGGCCATTCTCAACTTTCCCGAGCTTGCGGCGTCGCTGCCTCGGCCGGCCACCCTCTCCCCGCAAGACGTACAGGCCGCTGCAGCT…
hsERF36_2	hsgene025150	ATGACCATTGCCGACCACAGGAGCTCGCGGTCTGTCCACAGAACCGTTGGAGACAAACTTAGATCCAAGAAACGCAGCAAAGACGCCAAAGAACCCCCTTCATACCGCGGCGTTCGTATGCGCAATTGGGGAAAATGGGTCTCAGAAATCCGCGAACCTCGGAAGAAATCTCGAATCTGGTTAGGCACTTTCCCCACAGCAGAAATGGCCGCTCGCGCCCACGATGTCGCTGCCCTCACCATCAAAGGCCAATCCGCCTATCTCAATTTTCCAGAACTCGCCGCGGAACTCCCCCGCCCCGCCACCACCACCCCCAAAGACATTCAAGCCGCTGCCGCAAAAGCTGCCGCCACCACTTACACAACTCATTCCACACTGCAGCCCCAACGCTCCCCAAAC…
hsERF48	hsgene006210	ATGACAGGGAAAGGAGGGCCAGAGAATTCACACTGTAAGTATCGTGGCGTGAGGCAACGAACTTGGGGCAAGTGGGTTGCAGAAATTCGAGAGCCGAGACGAGGGTGTCGCTTGTGGTTAGGGACCTATAATACTTCCTTAGATGCTGCTCTTGCCTATGATGAAGCTGCTCGGGCTTTGTATGGATCATATGCTCGTGTCAATCTCCCTGATTCTATGGTAGATTCAGGTGATCATGTCAACCTACAAGAATGTAGAATGAGTATTCTGGATGCTCATACCAATTTTTCTCAGTGTAAAAGACCCAAGTCAGAAACTCTTGAATCCACTACCTCATCAGAAACTGCATTAGAAGCTGATAATCTAAAACCTGTAGCTGTAAAGGAGGAGATAAAGAAC…
hsERF5	hsgene034810	ATGATGGCAACAGAGCAAAGCTTCGCCCTCGAACTTATACGCGAACACCTCTTCGGAGATGCAGCCGCCTCCCTCGAAGACTTACTGATTGGCCTCCCTACGCCGCCGCCGGCCACCACCCATTCTTACGGCGATCTCAACATTTCCGACTACCTGGAGCAGACCGAGACCTACTACAACTGTCCGGTCCCCGTTCCCGCTGCCTCCTCCGTTCAAGCTCCCGTCCCCGCTCCCACTGCTGCCCCCGAACCGTACATCGGCGGCTTCAGGTTCCGCGAACCGGCTCAAACAATGATCCGATTCGGCGGCGACCGGTCCGATATCGGCCTCACGCTCAACATCCCCCACGCCGCCGCTCCAAAAGTGGAATGGATCGACGGCTCCGACGGCGATCTACGG…
hsERF53	hsgene024750	ATGGAAGAAACGAGAAAGGGTGATGGGAAATTTCCAAGTGAGGCTCAAGGAGACGAGAAGCGTAAGCAGAAGGGGAAGGGTCTGAAGCTCGACACGCCGGCGGGGAGACCAGTGGAGTTTGAAACCCCCTCGATGCCTTTTTTTGAAGAGGCACGCGCAGCGGCACTCCGACCACTGAAGAAGATCAGAAGCCCAGGTCGATTCTCTTCTAATCCCTCCTCTCCATCAACCCCAGCTCCAGCGACGGCTTCTCTTCCCCTCCCAATCTTCCCTTTTGCTTACGAAGCTTCACATCCTTCTTCCATGGCATCCTCACTTCTTCCACTTAATCAACAAAAAATGATATCTTTCGCCCAAAACCAGTTCAGTTCCACTCCTCCACCGTCTTCATTGTTTCTA…
hsERF58	hsgene254730	ATGTCTCTCATGAGCTCCCCTCCCTGTCCCAACGGCCCAACGTTAGCCTTCCTTGAATCGAAGGCCATCCACGATTGCAATATCCGTAGCCGATATGATATGACTGGACTCTACCATCGGTTACCTCCTGTTTCAGTTGCCAACTTCGAAATTAGCTATACAATGACCGACACGTGTCCTTTCTCGACGGCAAGCTACTGGTGCGTGAATCTAAGGTCGAGCAGTTCCTCCCATGTCTTGCAAATCCAAGCCCAATTCCATCTCCAGCAGCAGAATCAGATGCAGAATCATATCCTGCTTGATAACGTCCAGGGCTTGCCACCTACCCTGCCTCAGCGACAGAGCTTCCTCAGTCCCCGTCCTTCCCCCATGAAGCACACCACCGCCACACCGCCAAAG…
hsERF58_2	hsgene239890	ATGGCCGCAGCTATAGATATGTATAATAGTATGTTAGATGTCTCCTATGATAATCTCCTAAGTAAGGAACTGACGGAAGCACTTGAGCCTTTTATCAATGGTGTTTCCTCGTCTCCTTCTGCCTTCTTCCCCTTCTGTCCCCCTTCTTCTACTACCAAAGTCATCTCCTTTGATTCCTCCCCTGCTTCTCTCCCTCCCTTCCCCTCTTCTCTTTCTTCTTACCAGTTCTCTTATCCTTCGCCAAATCCCAGCTTTGACCGCTCTGTACCATCAAATTGGAATCAGCATGATTCGTTGATCTCAGATAGTCCGATCGGGCTCACCCAACTCGGACCTATCCAGATCCAACAAATCCAAGCTCAACTCCACCGCCACCACAACCACCATCCCCTTGCTCCG…
hsERF61	hsgene129300	ATGAACCTCCCCATCGCCGAAACCCTAGCTCCGTTCACCTCACCCGAGAACATCCCATCCACTCTATCCCAAATCATCCTCTCTGGCTCCAATCCCCTCGACTCCGTCTTCGCCCACATCTCGCCGCAAGCGCCGCCGCCTCCAGTGGCATCACCACCACATACACCCATCGGCTCCTCCATATACCTCCAACTCGCCGATCTGCTCCGATCAGCCTCGCCCCATTCCTCCGCCGCAAGGAAAAAACTGTATCGAGGAGTTCGACAAAGGCAATGGGGCAAATGGGTCGCCGAGATCCGTCTACCGCGTAATAGGATGCGGATTTGGCTCGGCACCTACGACTCTGCGGAGGCAGCAGCATGCGCGTACGACCGCGCCGCATACAAGCTCCGCGGGGAA…
hsERF7	hsgene207490	ATGATCTCGCCTGGGGTTTGTGAACGGCAGGCAACGGCGTCGGAGATCGTCGATGGGGGATTTAGGAATTTTGGAACTGTAGAGAGAAGAACGAATGGGCTGGAGGTTTCCTTCTGTGCGAATAGGAGAGGAGTAGTGGAGAGGAGTGCGATTCGTGAATGGGGCTGGGATTTTTCCGTGTGGTTTTGTGCGTTAGTTCGTAAGAAGGCTGGGTGGCTTCCGAAATATGGAGAGAGAACGGTTCGTGAATTGCTGAGAGTGGGATGGGGGCAATTCGGAACTGCCGTGAGAACTGAGTGGGGGAGCGGCATGTGCGATCTGGAGGGGAGTGAATGGGAGTTCAGGATTGAGAGAAAGTCGCACGAGAGAGGGCGAGACCTAGGAGTGGTCTTTGCACGG…
hsERF74	hsgene095340	ATGTGCGGCGGTTCCATCATCTCCGACTTCATCCCCTTCACCTCCGGCCAGAATCTGTCCCGTCGGCATCCCGAAAATCCCAAATCGGCCGATTCCAAAGACTCTGATCCTGTCCCCTCTCAAGAGAAGAAGAAGGTCCGGAAGAACATTTACCGCGGGATTCGGCGTCGGCCATGGGGCAAATGGGCGGCGGAGATCCGCGACCCAAGAAAGGGCGCTAGGGTTTGGCTCGGGACCTACAGTACTCCCGAGGACGCCGCTCGAGCTTACGATGTCGCCGCCCGCGAGATCCGCGGCAGGAAAGCCAAGCTCAACTTCCCCGAAGAAGTTCCCGACGTCGCCGGCGTCGATGGCGGCGACGCCTCAAAGAAGCCGCGAGTCGCGCCGGAGGGCTGGTCC…
hsERF74_2	hsgene137030	ATGTGCGGGGGAGCGTTGATTTCCGACTTCATCCCGTCGGCGAGGCAGCGGCGAGCGACCGGCGACTATCTATGGGCGGATCAGGGAAAGAAGAAGAAAAAGAGAAATGGTGGCCGGAAGATTAGTGAGGCGGAGTTCGACGATGACTTCGAAGCTGATTTCCGGGAGTTCAAGGACGAGGAGGGGGTGGACGAACTGGAGGAGTTTACTTCCGTCGAGCCCTACGCTTTCCGTCCAAAGCCGGAAACTTTATCACGAGAGGATTCAGCTGTTCTGAAACGCTCTGAATTTGATGGAGATTCTGATAAATCATCCAAAAGGAAGAGGAAGAACCAGTTCAGAGGAATCCGTCAACGTCCATGGGGCAAATGGGCAGCTGAGATTAGAGATCCTCGCAAA…
hsERF74_3	hsgene114880	ATGTGCGGAGGCGCGATTATCTCCGATTTCATCGCAACAGCGAGACCGCAGAGGGTCACCGCCAACACTCTCTGGCCGGATCTGAGGAAGAAGAAGAAGGGAGGCCGAAAGATTCGATCGGCGGAGATCGAAGAAGATTTCGAGGCTGATTTCCAGGAGTTTGAGGACGAGACTGAGGTGAGCGAAGTGGTCAATGAATACGACGAAGATGAACTGATTGAGCTAAAGCCGTACGCATTCCGCCAAAATGGGACGCCTTTATCCCGAGGGATCAAAGAGAGTTCAATCATTGGGAAATGCCCACAATTTGATGGACCTGCTGAGAAATCGGCCAAAAGGAAGAGAAAGAACCAGTACAGAGGAATCCGTCAGCGCCCATGGGGCAAGTGGGCAGCTGAG…
hsERF74_4	hsgene257850	ATGTGCGGTGGAGCGATCATATCCGATTTCATTCCGACGCCTAGCTTACGGTCACGGAGAGTGACCGCCCACAATCTATGGCCGGATCTGAGGAAGAATACCAAAGGCGGCCGGAAGATTCGAGCGGCAGAGTTCGTTGACGATTTTGAGGCCGACTTCGAGGAGTTTGAGGGCGAGCCTGAGGAAGACGAAGTGGAGAAGTTAATCGAGGTCAGGCCCGGGGCTTTTCGCACGAAGGCGGCGACTTTTTCCCGTGGAGCTGCTGATAAGCCAGCCACAAGGAAGAGAAAGAATCAATTCAGAGGAATTCGTCAGCGCCCATGGGGTAAGTGGGCAGCTGAGATTAGAGATCCTCGCAAGGGAGAGCGGGTTTGGCTGGGAACATTTGACACTCCAGAG…
hsERF84	hsgene030940	ATGGCTTCAAGGAAGGGTCGAACACAGGCGGCAGCCTTACCTGCAGCCGCGCCGCCTCTGCCGCCGGGAATGGAGACGCGTTTCCGAGGCGTACGCAAGCGGCCATGGGGTCGCTTCGCCGCCGAGATCCGGGATCCTGGTAAGAAGACGAGAGTCTGGCTTGGCACCTTCGACTCCGCGGAAGATGCTGCACGCGCCTACGACACCGCCGCTCGTGCCTTACGCGGACCTAAGGCAAAGACCAACTTTTCCGCTATTCCTTCCCACGCTTCTACGCTCGGCGGTGGATCCGGATCCGGATCGGTCCCCCTTTCCTTTTTCCATCAACAGCTGCCGCCGCCCGCGAGACCGGCAACGAGCAGTCTGAGCAGCACGGTGGAGTCGTTCAGTGGCCCGCGG…
hsERF9	hsgene152370	ATGGCTCCGAGAACCAAAATCACGTGCGCCGCCACCATGGCCGCTGCCGGAAAGGAGATTCAGTTCCGGGGAGTGAGGAGGAGGCCGTGGGGTCGATACGCCGCCGAAATCCGTGATCCTGGGAAGAAGATAAGAGTATGGCTTGGAACCTTCGATACGGCGGAGGCGGCGGCGAGGGCTTATGACGCCGCTGCCATAGAGTTCCGAGGATCTCGGGCCAAGACGAACTTTCCCTACTCCGATGTCGGAGAGGAATCAAGCGAAGCTGTTCCCCTCGACCTCAATCGCGACGGCGCGACGAACTTTCTGTTCCGGGATTTTCGGAAGGAATTGGCGGCGGCTGCGAAGCCTGTGTATTTCTTTGGTAAATCCAACGAAATGGCGGCGGTGGTGACGGAA…
hsERF9_2	hsgene195350	ATGGCTCCCAGGGAGAAGGGGACTGGCAGCGGAAGGATTGCCGGCGGTGATGTGGCGAAGGCGGTCCACTTTCGAGGGGTGAGGAAGAGGCCGTGGGGGAGGTACGCGGCGGAAATTAGGGATCCGGGGAAGAAGAGCAGGGTGTGGCTGGGTACGTTCGATACGGCGGAAGAGGCCGCTAGGGCTTATGACGCGGCCGCCAGGGAGTTTAGGGGATCAAAGGCAAAGACCAATTTCCCCTGCGCAGAGCCTTATTTGAGCCCTAGCAGCCAGAGCAGCACCGTGGAATCGTCAAGCCGGGATGCCGCATCTACCTTGCCGCCTTTAGCAACGCCGCTTCCTCATCTCGATCTTGATCAGATCAACCGCGGCGGGCTGCGATTCCCCTTCCAGCGATTT…
hsERF9_3	hsgene289100	ATGGCCCCCAGAGAGAAGGGAACCGGCGCAGGGAGATCCGGCGGCATGGGCATACCGGCCTCCTGCGACGGCGGCGGGAAGGAGACGCACTTTCGCGGCGTGAGGAAGAGGCCATGGGGAAGATACGCGGCGGAGATTAGGGATCCGGGGAAGAAGAGCCGGGTCTGGCTTGGTACATTTGATACGGCTGAGGAGGCGGCGAGGGCTTATGATGCTGCCGCAAGGGAGTTCAGAGGATCGAAGGCGAAGACCAACTTTCCCTCCGCGGAGAACTACAAGAGTCCTAGTCCGATCGTCAACAATGGAGGAGCAGCCGGCAGTCCTTGCAGCCAGAGCAGCACGGTGGAGTCTTCCATTCGTGAAGCTGTGTCCATTGTGCCGCCCCTTGCGACCCCTCTT…
hsERF98	hsgene036350	ATGGAGAGAGACGAAAGCGCTGGCAAAGAAACCCGCTACCGCGGCGTCCGGCGGCGTCCGTGGGGGAAGTTCGCCGCCGAAATACGCGACTCGTCTCGCCACGGCGCTCGAGTCTGGCTCGGAACTTTCAGTACTGCTGAAGAAGCTGCCCGCGCTTACGACCGAGCTGCTTACTCCATGCGCGGGTCGCTCGCCGTGCTGAACTTCCCCGACGAACGGCATTTGTATGCGGCCGACGCCTCCGCCTCTTCGTCGGGAAATGAGACGAAGAAGGAAGTGATCGAGCTCGAGTGTTTGGACGATAAGGTTTTGGAGGATCTGCTTGATTCGGGGGAGGAGGAGAAGAGTAATTGA
hsESE3	hsgene180550	ATGGTGAGGCTCATCAGCGTCGTTTTCCGTCAACTTTCGGCTCAAGATGTTGAGAACCGTAAATTGAATGAGAATGAGGTGATTAGTAATCCAGTTAGTGTGGTGCCTCCTCTGGATTTGGTTGTTCCGTCTCCTGATGTGGAGGCCCCAACGGTGATTACGGAAGTTGCGGCCCAGTCTCCTCTTATTCTAGATGAGTTGCATCTGGAGGGTGTTAATGTTTCTAATTTAGAGGTGTTGCCTAATAATGACAAGGGATGTATTGTGGCTGAGCCTGTTTTGGTGAATATAACTCAGGAGGCTTTGACTGGGTCGGTTTCCGCTCTTGATAATTCTGGTTTAACTAGTGAGGTTGTTGGAGGGAATGTATTATCTCCAAATGCTTTGCCTTTTTTTCCC…
hsESE3_2	hsgene086430	ATGCCAAAGTTGCTGAGATACAGAGGAGTGAGGCAGAGGCATTGGGGCTCTTGGGTCTCAGAAATCAGGCATCCTTTGCTAAAAACTAGAATTTGGCTGGGGACCTTCGAGACGGCGGAGGATGCGGCGAGGGCCTACGATGAGGCGGCCAGGCTCATGTGCGGTTCAAATGCGAGGACAAACTTCCCGCCAAATTCGAACTCGGCATCGGCCTTATCGCCGAGCCTTGTTGCGAAGCTGGAGAGATGCTGCATTACATCTCAAGAGGAGATGAGGAGAGCTAAGGCGGAGATGGAAGGGGAGGGAGAAGTATGCATGGATGAGGAGTTCATTGAGGAGATGATAGAAGAGCTCAGATACAATGGGTCTGTTGAGATATCATCATCCTCCTGCTCTTCT…
hsLEP	hsgene278780	ATGAAACCGCCTGAGAGGAGTATTGAAATAAGAGGATATCTCGGCGTGCGGCGGCGCCCATGGGGCCGTTACGCTTCGGAGATACGCGACCCTGCTACTAAAGAAAGGCACTGGCTTGGCACCTTCGACACGGCCGAAGAAGCCGCCGTGGCCTACGACCGCGCCGCACGCTCTCTTCGCGGCCCTCGCGCCCGCACAAACTTCGCTTATCCAGACCTCCCACTAGGCTCCTCTCTAACCCCGTTTCTATCACCGGACCTTCCTTCCCCTCAACCTTTCTTTACAATGTCTCCTGCGCCACCCCAACTGCTTCCATCTGTCACTGTTCTTCCCAGCCATCAGCAGTTACCGGCTGTTGTGGAAGAGGAGAGTAATATTGTTGTTCCAGGTTCACATGAT…
hsPLT2	hsgene133620	ATGAAAACCATGACTCAAGATGAGTATGTCGCTCATGTAAAAAGGAAAAGTAGTTGTTTCTCGAGAGGTGCTTCTGCTTACAGAGGAGTGACAAGACGGAAAGATGGCAAGTGGCAGGCTCGAATTGGTCGGGTGGGTGAGAGCAGGGATGTCAAAGACATTTATCTTGGAACTTTTGGTACAGAGGAAGAAGCTGCTGAGGCTTATGACATTGCGGCAATTGAGCTGCGAGGTGTGCATGCTGTTACCAATTTTGATATTAGCAACTACTGCGAGGGATCTTTCAAGAGAATAGAGGAACCACCTTGCAAGCTAGAGACATAG
hsPLT2_2	hsgene001670	ATGGGATTCTTTCTCGTTCGGTTGCTCTTATATCCTCGGCTTTCTTCCTTCAGTTCACTATATCTACGACTACGAGGTCTGAACCTCAACTCCTCTTCTTCTTCCACACCCCGAGAACCAACGCCCGATAGCTGTACCCCTGCTTCCATGGATATGGAGTACTCCTCTCAGAACTGGCTCGCCTTCTCGCTTTCCCCCCACCCCGGAGCAGTGGAGGAGGATGGCGGATGCCTTGAGCCTAAGCTTGAGGACTTCCTCGGCGGCGGCGGAAGGGAGGAAGCAGAGGTAAATAACAAAGGCGCCATCTTTGACTCGGACTTGAAGGCGGTGGCCTCCGGATTTCCTTGCGGATCGGTGGCGGAGGAGTTGCCGGAGCAAAAGATACTGGAAATTTCGGCA…
hsPLT4	hsgene218300	ATGAAGTCCATGAACAATACCAACTGGTTGGGCTTCTCTCTCTCCCCTCAGCTGGGAATGGAAGTTGCTCAAGATCCCCTTAAGCAGACAAATCTTCAAGCTACTCATCAATCTTCACCGGCTAACGCTTCCTCTTTTGTTCCAAGCAACTTTCTTCTTTCTTATCCCCATTTCAGCAGCTCTGGCATTTGCTATGGAGCTGATGGAGAGAATGTAGGGTTTTACTCTCAGCTTTCATCAGTCATGCCAGTTAAGTCTGATGGTTCTCTCTGCATTATGGAAGCCTTCAGCAGATCACAAGAAGGAATGGTGCCATCTCCATCCCCAAAACTGGAAGACTTCCTGGGCTGTGGTCCTAACATGGGGACCCATCCGTTTAGCAACAGTGACAGGGGAGCA…
hsPLT5	hsgene117000	ATGATTGAACAGAGGGAGTCGCTGGATCCTGAGGAAGTTATTGATTCGTTTATGAATCAGAAGGATCGGTCTCTCTTCTTAAACGACGTTGGAGACGGCTTGGTCGACTCTGAGAAATCTCGAGAATACTGCAACGCCGAATATTTAATCGGTCTGCCTCGTCCAAATGATAGTAGTGCGTTTTCTATGCCTTCCGGATTTGAGACCAGCGCGGTAGCATCTGGACAGCCAGATGCTGATAGGGTAGAGGGACAATCAGCGGGCCATCAGGAAGCTGAAGCTCAAGAAAGTTTTGCTGGACAGAACACCAGTTTTCTAGAAGGTAATTCTATGGAAATTATGCCGGTGGTGCCTGCAAAAAGCGGAGAGAAGAAGGTTGGCACTCTTCTTGCTGCAGCA…
hsPLT5_2	hsgene075640	ATGAAACCCATGAGCGGTAGTGGTGGTAGTAATAACTGGTTGGGTTTCTCTCTATCCTCTCAAATGAAAATGGAGCATCCCACACCTGCTCCTCCTGCTGCAGCTGCATCCAACGGAATGCCAGGCAGCTTCTTTCTTTCTCCGTCCCATCTTAATAACTCGGGGATGTGCTATGGTGTTGAGGGAGTGACTGGAGGAATCTACTCCGAGCTCTCTGTCATGCCACTCAAGTCTGATGGTTCCCTGTGCATTATGGAAGCACTTAACAGATCTCAGCAACAAGGAATGGTGCCCTCCCCATCCCCAAAATTGGAAGATTTCTTAGGTGGTGGTCCAAATATGGGGGCCCATCATCAGTATGGGAGCAATGAAAGGGAAGCTATGGCTTTAAGCTTGGAC…
hsPUCHI	hsgene094950	ATGGCTTCCCCAAAAAACCAAACAATTAATCCTCTCAACGTTCAAGAAGAGCAGAATGCACACATGATGAACTTCTCCAATTCCCCTCAATCCCAATCATCAGCTACAGCAGCTTCTTCTCCAACTGAGAGAAGAGGTAGAAGAAAAGCAACAGAACCAGGAAGGTTCCTAGGAGTAAGAAGAAGACCATGGGGAAGATATGCAGCAGAGATAAGAGACCCTACAACAAAAGAAAGGCACTGGCTAGGCACATTTGACACAGCCCATGAGGCAGCTTTAGCTTATGATAGAGCTGCTCTGTCAATGAAAGGTACCCAAGCTAAAACAAACTTCATTTACCCTGATCACAACTCTTCCTTCCACCCTTTCCTCAACCCAGTTTTCCACTCTCAAACCCTA…
hsRAP2.11	hsgene084400	ATGGTGCTCAAAGCTGTGGAAAAAGATATCGAGTGTCTATGGGATTTTAAGAGAGCATTTGATTTCGTTGGCGTCCGTCAACGGCCGTCGGGGAGATGGGTTTCCGAGATCAAAGACACCACTCAGAAGATCCGCATGTGGCTCGGCACCTTCGAAACTGCCGAGGAAGCCGCCCGGGCCTACGACGAAGCCGCCTGCCTCCTCCGCGGAACCAATACCCCCAGCGCCGCCGTTGGCAGTGGCAGCAGCGGAGGCAGCCCGACCAGTTCCGCCTCCACCACCACCGACAGCGGTGGCAGAAAACAAACCTCCTCCCCTGCAGCCAGAGAGAACTACCAAGAAGTCTACCGGCCGTACTTCGCCGCCGACTTCAATCTCGCCTCGTCGGTTCCGGAATCA…
hsRAP2.11_2	hsgene178810	ATGGACCTCAACCAAAAAAATCAAATTCCCCACTTTTCACCCCTTCAATCCACCAAATTGAAACCCAAAACAAAACTCATCACCAACTCCGGCGTCGGCGGCCCCGCCAACAAGTTTGTTGGAGTGCGGCAACGTCCCTCCGGCCGATGGGTGGCCGAGATCAAAGACAGCACCCAGAAAATCCGATTGTGGCTTGGCACCTTCGAGACCGCTGAGGCCGCCGCCCTAGCCTATGACGAAGCCGCCTGCCTCCTCCGCGGCTCCAACACCCGCACCAACTTCTCTAACCGCCGCCCCTCCGACGGCTCCGCCTCCGCTGACTCCCCTCTCTCCGCACGCATCCGTAAACTCCTCCATCACAAGAAACTCCCCCTCAACGGAAAAGCCTCTCCCCAGCAC…
hsRAP2.11_3	hsgene179140	ATGGCTAGGAAGCGAAAATCCCCCAAATCCGACGATGCTGACAACAACTCCTCCTCTACCGCCGCCGCCGCCGACCAAACACCCACCCATCGAGTCCGAAAACGCTTCGTTGGCGTGCGCCAACGTCCTTCCGGCCGTTGGGTCGCCGAAATCAAAGACACCATACAGAAAATAAGAGTTTGGTTAGGAACTTTCGACACTGCCGAAGACGCCGCCCGTGCCTATGATGAAGCCGCTTGCCTTCTCCGCGGCTCCAACACACGCACCAACTTCTGGCCTTCCACGGCCACCACCCCCGCTCTCCCTTCCCGCATCACCGCCCTTCTCCTCCACCGCCTTAAGGCCAGAGCCTCTGGTTCTAACATGGCTGAAGAAGCGCAAACCCAGGGCCAAGGCCAA…
hsRAP2.6	hsgene140590	ATGTTTTCGAAATTTGATAGAGAGATGGAGATGTCAGTGATTGTTTCCGCTCTCACTCATGTTGTCGCTGGTGATCATCAAGCAATCAACGTCGGCGGAGGCGGAGAGCATTTGGTGGCCAGCGGCTGGCCAGTTTCGGGTTCTTCTATGGGATGGGGTGGCGGAGTTAAGAGAGAGGGGGAGGAGATGTCGCCGGAGCTGAAACGGCTTAATAGAGGCTTTGGTGAGTTTCGAAGCTCGGCGGGAGTGACGTCTTCAAATGTTGGAGCGAGCTTCCAAATGACAGCACAATCCTCTGCTCATCCTGAGACAGAGACTAACATTCGGCCACGGTACAGAGGAGTAAGGCAACGGCCATGGGGGAAATGGGCGGCCGAGATTCGAGATCCAGTGAAGGCC…
hsRAP2.6_2	hsgene253500	ATGAAGGTGGCTCAACCAAGCGAGTCTGAGGACATCGAGAGGTTCTTCTCAGAGGGAGAGGAGGAGGTGGAGGCTGGCCCCGCCGCGAAAACACCGGAGGTAATTCCGCCGTCGTCGCCACCGCAATCTCCGCCATCTTCTACGGAGATGCTTTCCATTATTGATCGGCAGAAGGAGATGTCGGCCATGGTGTCTGCTCTATCCCATGTAGTTTCCAGTGGACACCACACAGACGCCGGCAACCAGGCAGCTGGGACGAGTGGGCGGCTAGTAACTGTTCGATCGCTTCCTTCGAGCCTTTACTCGCCGGCGACGCCATCGTCATCTATCATCTCATTTGGTGACCGCGGGATTAAGAGAGAGAGAGAGGAAGAGAGTTCGGAGTTGAAAATATATCAC…
hsRap2.6L	hsgene259460	ATGGCGTTCAATCAGCAACTCAACTTCGATAACTCCCAACTTCACTTCCCCGCTTCCCTCTCTCCCATGGAAAGCACTCCGCTTCCTTCGATCAACTCCCGCCGCCTCTCCCACGATCAAGAAAACACCATCATCGTCGCCGCCCTCGTCCACGTCCTCTCCGGCGAACACCAAGAGACCGCCCCTGCAATCTACTTCCCCCTCGCCGCCGACCTTCCTCGCTGCCAAGTCTGCGGAATCGGCAGCGACGGTTGCCTCGGCTGCCATTTCTTCGAATCATCGCCTGCCGACAATGCCGAGGGAAGCGGAATCCGACGACGGATCCGCCGTCGGAAGAAGAAGAATCAGTATCGCGGTGTGCGACAAAGGCCGTGGGGTAAATGGGCGGCGGAGATTCAC…
hsRap2.6L_2	hsgene264790	ATGGACCATAAAAGGGAAGCCCACGTCGGGGCATTTTCCACCCTTCCCTTTCTCTCCTTCTCTCTTGACTCCTGCAGAGATGGACGGAAACCGGTGACAGGCGGTGGCAAAACAGCGAGTGTTTGTGAGAAGATAACCAAAGTGGATCGAAGGCATGGGAAGAGGCCTCTTTCTGCTACGGTCAAGGAAGAAAAGGAGAAAGAAGCCGAACAAATGTTTTCTCACTACACTTCCTCACGTGCCGACTACGACACCTCAGCCATGGTCTCTGCCCTAGCTCACGTGATCGCCGGCGGATCTTCTGCTGGCGAAGCTCAAAGCCAGGCAACAACTTCGCCGCCGCTGAGGGCAGCGGCAGCAGCAACTAGTGTTGAGTCGATGGTGAGAGATCCCAGTCAA…
hsRAP2.7	hsgene208410	ATGTGGGATCTCAATGAGTCGCCGGACCAGAGAAATGCTGCGATATCCCAAGTCGAGGAGATCTCCTCAGGCGGTTCCGAAGCCATGGTGATGGAGCTTGGAGCGGGGTCTACTGAAAACTCCAGCTCCTCTACCGTCGTGATCGAGCACTCGAACGGTGGAGTCGGCGTTGAGGACTTGTTTGGGTTCGAGGAGAGCTACTCAGGCGAAAGTGAGACGGTAGTGACGCACCAGTTCTTTCCGATTAGTGAACGGAAGCCGGAGTTACCATTGCTTACTTTAGGCGCCGGTGGTATGCCGCCGGAGCAGAACACCACCAGGTTCGGATTGAAGCTGTCGGAGCCGGCCATGGCCGGCGGCGTTGTCAAGAACATGGTGGTCTCGCAGCCAATCAAAAAG…
hsRAP2.9	hsgene002830	ATGATATTGAACTGCTTCTCCCGGCGACCGGCGGTGTCAGAGGAGCGTAGAGGATCGGCGGCGCGGGGTAAGGACCGAGCTTTCAGAGGAGTAAGGATGAGAAAGTGGGGAAAGTGGGTGGCCGAGATAAGAGAACCCAACAAACGTTCAAGGATATGGCTAGGCTCCTACTCCTCTCCGGTCGCCGCTGCCAGGGCTTACGATACCGCTGTCTACCTCCTTAGAGGCCGCTCCGCACTCCTCAACTTTCCCGACGAACTCGCCGCCGACGAGTCCGGTGAAGCCAATACCGCTCTCTCAGCTGCTTCAATCAGAAAGAAAGCCGCCGAGGTTGGGGCTCGCGTCGATGCCCTCCAGCAGCAGAAGCAACAAGCGCCGCCGCTACCTCCACCACCACGC…
hsRAV1	hsgene269050	ATGGAAACCACCTCCTGCATCGACTCGTCCTCCACCACCATCGACCTCCCCTCCCCTCCCCTTCAACGCATGAGCAGCGGCGTCAGCGCTGTCACCAGCCCCGGCGCCACCACCATCTCCTCCGAACACTCCACCGAAGCCGAGTCTAAAAAACTCCCCTCTTCCCAATACAAAGGCGTCGTCCCCCAACCCAACGGCCGCTGGGGGGCTCAGATCTACGAGAAGCACCGCCGCGTCTGGCTCGGCACCTTCAATCTCGAACAAGACGCCGCCCGCGCCTACGACCTCGCCGCTCAACGCTTCCGCGGCCGCGACGCCATCACCAACTTCCCCCCTCTCTCCCTCTCCTCCGATCCCCACCAACTCTCCTTCCTCCTCTCCCGCTCCAAAGCAGAAGTC…
hsRAV2	hsgene071420	ATGTCAGGTTTAGTGGGGGCGGTGCATGCTTCTTCGCCTTATAGGATCGTTTTTCTTGTGCCTTCTAATATGGATTTTTTCCATGTTCCTATTGAGAATAGTTTTACGCCTGATTTGGGTTTACTACCTCGTTTTTCTGCTGATGTTGTTGTCCTTGTTGGTTTGGGTGTGGAGCGTGTGGAGGCTAGCCCGGTCAATTGTGTCCAGATTGACTCTATGGTGGATTTGGTGGTAGGTCTGGCACGACGCAACCATTCCTCCATAAACACCAGCTCCACCTCTCCATTAATGGACAGCAGCTCTTGCATAGATGAATCTTCCGCAAGCAGCGACGCCGGCGCCGCCATACTCTCCCCTTCTCCTACCCCACCGTCACCACCGCCTCCCCTCCAACGCATG…
hsSHN1	hsgene021100	ATGGTACAGTCGAAGAAATTCAGAGGAGTGAGGCAAAGGCATTGGGGGTCATGGGTTTCAGAGATTCGCCATCCACTTCTGAAGAGAAGGGTGTGGCTGGGCACCTTTGAGACTGCAGAGGAGGCCGCCCGCGCTTATGATGAGGCGGCCGTGCTTATGAGTGGCCGCAATGCCAAAACCAATTTTCCTGTGCCTACCACTAACGCAGGCGAGCCTGGCATCCTGTCCGGTGGCGGCCGCAGCAACCAAACTCCTGCCGGCGCTAACAGCACAAATGTGCTCAGCGCGAAGCTCCGTCGATGCTGCAAGACCCCCTCCCCGTCACTTACTTGCCTCCGTCTCGACACAGAGAGCTCCCACATTGGCGTCTGGCAAAAGCGAGCTGGCTCGCGTGCTGAG…
hsSHN2	hsgene272090	ATGGTGCAAAAGAGGAAGACAAAAGACAGTAGCAGTGATAAAAAAATAGAAGCTTTTGCCTCCTCGTCCTCTTCAACAGCCGCTACCACCATTGAACAGCCTCGAAAGCGCTACATGGGAGTCCGGCAAAGTCCATCGGGGCGGTGGGTGGCGGAGATCAAAGGCACAGCACAGAAGATCCGCCAGTGGCTTGGCACCTTTGACACCGCCGAGGAAGCCGCTCGAGCTTATGATGAGGCTGCCTGCCTCCTCCGTGGCGCCAACACAAGAACCAACTTTTGGCCGCGGTCCTCGGGCTGGCCTGGCGGGTCAGACTCCACATCTTCGATGCTCCCTGCCAAGGTCTTCAACCACCTCCTACGCCACCTCGAAACTCAGCAGGCCGCTCATGCCCAAACA…
hsSHN2_2	hsgene052420	ATGGTGCAGAAGATTGGTTCAAGAAAAAATATGGACCCAACGGTAAAAATCAACGAAACAGTGTCAAAGCAATTGTCGATATCCATCGGTCAGCAGCAGCGAAAGCGATACACGGGTGTACGCCAGAGCCCGTCGGGCCGGTGGGTGGCGGAGATCAAAGGCACCGCGCAAAAAATTCGCCTTTGGCTGGGCACCTTCGATACAGCAGAGGCCGCCGCCCATGCCTATGATGAGGCCGCTTGCCTCCTCCGCGGCGCCAACACCCGCACCAACTTCTGGCCGCGCAACCAAGGTGGATTTGGCAGTTCAAATACTGCCTCATCATCAGTGCTCTCAACTAAGGTCCTGAACCAGCTCCTCGAACGCTTGGAGGAACAACGGGCTTCCAAGAGTTCACGG…
hsSMOS1	hsgene287430	ATGGTTAATGTTGAAATTCCTCTGGCTAAGGGAGTGATGGATTGTGATATTAATGCTAATGTGGTATTGGTTGGGGGCTCACCCTCTATTTCGTGGGGTGAGCATGATGTTGTATCTGGGGGTATTCTTGCTGTTGGGGATTCTACAATTGGAAAAGCTCCGGTCACATTACCTGCTGTTGTTGAGGTAGATCGTGATGGTGTGGTTGAGCTTAATAAATTGGTTGTTTCGTCGCCTGAGTTGGAATGCTTGCTGGTGGATAATTTGGAGGGAATTGCGGTAGGTGCTTGTAATCGGGTCCCTTCTTCTATCGATGTGGGGGTTGGGGCTCCGATATCTGATGTTCTGCAGAGTGCTTTGGACTCTGATGTTTCTTCCTTACCTGCTGATGTGGTGCGG…
hsSOB2	hsgene268450	ATGGAAGACCAAAACAACCGCACCCACTTTAAACGCCCCGCAGCCACGTCAGCCACACCGCCACCCAAAGACGCCGCTCGTTACCGCGGCGTTCGCCGCCGGCCGTGGGGGCGCTATGCCGCAGAGATTAGGGACCCCCAGTCTAAAGAACGCCGGTGGCTAGGCACCTTTGACACGGCTGAGCAAGCCGCCGTCCCCACACCTTCTCCACTTCCTCCTAACGCCTCTCTTCTCTTCCGCAACCTCATAACCCCTTCTTCCACCTCTAACGTCCTATCTTCCGCAACCACCGAAACTTCTTCACCAGCCGTCGCCGGCAGTGCTCCTGCCATGTTCTACGACGATTGCTGCGACTTCTTCTCGCCGGAGCCTCCGGGCTCCGGCTTGCTCCAGGAAGTG…
hsWRI1	hsgene180120	ATGCGTACAGGAGCATATGATGATGAAGAAGCTGCAGCTCATGCCTACGATTTGGCTGCATTGAAGTACTGGGGACAAGAAACCATACTGAATTTTCCTCTTCTGAACTACACAGGGGAGGTGAAAGAAATGGAAGGACAATCCAAGGAAGAGTATATTGGATCCTTAAGAAGGAAGAGCAGTGGATTCTCAAGAGGAGTATCTAAATACAGAGGTGTTGCAAGGCATCATCATAATGGAAAATGGGAAGCTCGGATTGGTCGTGTATTTGGCAACAAGTACTTGTATTTGGGAACCTATGCAACACAAGAAGAGGCAGCAGCAGCATATGACGTAGCAGCAATCAAATACCGCGGCATCAATGCAGTCACCAACTTTGATCTCAGCCGTTACATCAAG…
hsWRI1_2	hsgene085910	ATGGCGAAGAAGAAGCCGAACAGCTCTGCGTCAAACCACGAGAGCAATGAAACTACCAGATCAGAGAGCAACAATGGCGTTGAGAAGATGAAGAGGACGAGAAAAAACGTGCCGAGAGAAACTCCCTCTAAGAGAAGTTCAGTTTACCGCGGTGTAACCAGGCACAGGTGGACTGGAAGATACGAAGCTCATCTCTGGGATAAGAACTGCTGGAATGAATCCCAAAACAAGAAAGGAAGACAGGGAGCATATGATGATGAAGCAGCAGCAGCAAGAGCTTATGATTTAGCTGCATTGAAGTACTGGGGCCAAGAAACCACCCTGAATTTTCCTCTGCTAAACTATCAAGAAGAGCTGAAAGCAATGGCAGGCCAATCCAAGGAAGAGTATATTGGATCT…
hsWRI3	hsgene215180	ATGCCCATGCGATCACTGACAAGAACAATGTGGGAGGAAGCACCAGTGCTTGTGGGAAGCGAAGCTCTATCTATAGAGGAGTCACCAGGCATAGGTGGACTGGAAGATATGAAGCTCATCTTTTATTTGGGGGCCTATGATGATGAGGAGGCTGCAGCTCATACCTACGACCTTGCCGCACTTAAGTACTGGGGTCCTGATACAGTTCTTAATTTCCCTGCAAACACATATTTGAAAGAGTTCGAGGAGATGCAGAGCATGTCCAAGGAAGAATACTTGGCTACTCTTAGGCGAAGAAGCAGTGGCTTCTCCAGAGGAGTATCTAAATATAGAGGCGTTGCAAGGCATCACCACAATGGTCGATGGGAGGCTAGGATTGGACGCATCCATGGCAACAAA…
hsWRI4	hsgene001310	ATGGCAAAAAGGAAGCAGAATAGCTCCATGACTAACAGTGAAAGTACTAACAGCAACAGCAACAGTAGTAACGGATATATGAAGATGAAGAGGACAAGGAAGAGCGTGCCGAGGGAGTCTCCCTTGCAGAGAAGCTCAGTATATCGTGGAGTCACAAGGCACCGCTGGACAGGAAGGTATGAAGCTCATCTCTGGGACAAGAACAGCTGGAATGAATCTCAAAACAAGAAAGGAAAGCAAGGAGCTTACCATGATGAGGATGCTGCAGCTCGTGCTTATGACCTGGCTGCATTGAAATACTGGGGCCAAGAAACCATTCTGAACTTTCCTTTATCAGCATATCAGGAAGAGATTAGAGAAATGCAAGGCCAGTCCAAGGAAGAATATATTGGGTCTTTG…
hsWRI4_2	hsgene129450	ATGGCTTCTATGAACAACTGGCTCGGCTTTTCTCTATCTCCTCAGGAGCACTCGCTCTCCACCGAAGAAGCTGACTGCTATGGCTCCAATCCAACCCTAAGGCCTGATGGCTCCTTTTCCATCCTTGAAGCCTTCAACCGCACTTCTAACGATTGGAGTATAAAGAGTTTGGATTTCAAAGGGACCCCTTCGGAGCTCTCCATGATAGTGGACTCGAGCGGGGGAAAGCGTGGAAACATGGAGGATGTTGTTGTCGACGAGCCGAAGCTTGAAGATTTTCTCGGCGGCCACTCATTCTCCGACCATGAGCCAAAGATCGGATCTTTGGCCGGGGATCATTATTTATATTCAAACTGCTCGCTACAAGTTCCAGGAGTTGCGTCTGGTGGTGGAGGGAAT…

## Sheet: YD
Nucleotide sequences of AP2/ERF family members in the YD individual
YDABI4	YDChr13.t697	ATGGATTCCTCCTCGAACCAACCCTCCCCAATAGAACAGTACCCTCTTTCCCATCCCAACAGTCCTACAAGCAGCGGCAGCAGCGGCGGCTCCAGAAAAGTCCGTAGAGGTAAAGGCGGTCCTGACAACTCCAAGTTCCGCTACCGCGGCGTTCGCCAACGCAGTTGGGGAAAATGGGTAGCTGAGATCCGAGAGCCGAGAAAACGCACGCGCAAATGGCTTGGAACTTTCTCTACGGCCGAAGAAGCTGCCCGCGCTTACGACCGCGCCGCTCTAATTCTGTACGGCCCTCGCGCTCAGCTAAATCTCCAACCCTCCTCTTCCAATAGTTCCACAGACGGCGCTAATAATGGCCGTAATTCCTCTTCTTCCTCTTCTAACACCTCTTCATCAACCACT…
YDAIL1	YDChr6.t716	ATGGTTGGTCCAAAGCTGGAAAATTTCTTGGGTGGATATTCAGAGAGCTCCATTAATGAAGATAGTCAAAACACTGTTGAAACAATCTTTTACCCTCACCACCAATTCCAATCGTTTGACCAAGCTCAGAACATCAAGGCAGAATTCCTCATATCCAGTTCTAACTCCATTGACCCAATTTACAATACTGGTCTAGATGGTTCAACCTCTATATCAGAGATCAAATCATGGCTCCGGCAGAATCCTCCACCTCCACCACCGGAGACTCAGGTGGCCCTTTCGATTCACCATGACAATAACTTCGAGGATGGCCAACATGGCACCGTAGTTTTGAAATCAGTTGCTCGTAAATCCATTGATAATGTTGGACAGAGAACCTCTAAGTATAGAGGTGTAACT…
YDAIL7	YDChr4.t901	ATGCTCATACCAGATCCACTTTACTTCGATGGGGATGGCGAGCTTCGCTGCCTTACTTCCGAGCCCCCAGCAGTGAAACTGGAGAATTTCCTCGACAGTCATCACTCGCTGCCTCTAGTTGCCGATTTGTCTATAGATGATGTGGTGGACTTCTCCTCCTCCATGACAGATGTCCCGATATCTGTCTCCATTGATCTTGAAGATTCCTCGTCGGCCACAGGGAACAATTTCCTCTGCCTTGCTGGTTATTCCACCGACTCCCACCTTGCTTTATCGCGTCAACAACAACCTGCGGTTGTAAATTCTATTAGTCTGCCGGTCGGGTCGGTGGTTTCTTGCCAGAGAACGTCGGTTTACCGAGGTGTTACCCGGCACAGGTGGACGGGTCGATTTGAGGCC…
YDAPD1	YDChr11.t572	ATGGTTAGCATCAGGAGACGCAGATTGTTGGGGCTCTGTTCTGGAAAAAACTCCATTCCAGTTGAGTTGCCTGGACCAATCGAGGGCAGTAATACTGTCGAAAATCTTAATAAAAATGTTAAGCCTTTCAGCATTCATCCCATGCCTTCAGTTGCTTCAAATCATGAAAAGCCAGTAAATCTCTCTGAAACAAGCTTTGGAGCTTCAACCGTGTCTTCTTTTAGCTCACCAAAATTGGAAACAAATAATTATTTTCCAGGTAAAGAAATCAAACGTAGAAGGAGACACCGGAGGAAGTACTATGAAGATCAAGAACCATGCATAATGAGAGGAGTCTATTTCAAAAATATGAAATGGCAAGCAGCAATTAAAGTTGACAAGAAACAGATCCATTTGGGC…
YDAPD1_2	YDChr10.t1003	ATGGTTAGCCTAAGGAGACGAAGACTATTGGGGCTTTGTTCTGGGAAAAGCTCCATTCCAGTTGAATTGCCAGGCTCCACTGAGAGTAGTGGTGCTCTAAACCTGAGCAGAAATGTGAATCCTTTCAGCATTCATCCTATGCCATTAATTAGCATAAGTCGTGAAAAGCCAACAAATATTCATGAAATAAGCTTTGGATCTTCAGTTGTGTCTGCTACAAGCTCGCCAAAGGAGGAAATCGATAACTATTTTCCAGGTAAAGATATGAAACACAGAAAGAGATACCGTAGAAAACTCTATGAAGACCAAGAACCATGCGTAATGAGAGGTGTTTATTTCAAAAACATGAAATGGCAGGCGGCTATCAAAGTTGATAAGAAGCAGATCCACTTAGGCACT…
YDAT1G51120	YDChr15.t1014	ATGAGCCTGCTATCTAAACAAGATTCGAATTCACCTCGGGAGAAAGAGTTTTTTCCACTGAAGCCTTCCAAATCTTTGGAGACGCTACAGCTGTTCGATGAGGGCTCGTCTTCTAAGATTCCATCGACAGAGGCAGAGCAACGCGAGCTCGAACCGGTGATAGCGAGGTACAAAGGTGTAGTGCTCCAACAAAACGGCAACTGGGGCGCTCAGATCTACGTTAACCACAGTCGCATATGGCTCGGAACCTTCAAGTCCGAAATAGCTGCAGCCCGTGCTTATGACAGCGCGGCCATGAAACTCCATCGCGATGACTCCGGCCACCGCAACTTCCCGTGGGACGAAATCACTATCAATGAGCCCGCGTTTCAGGACAACTTCGCCACCCAAGCCATTCTC…
YDCRF11	YDChr10.t939	ATGTCGGGACCTCAGAGACAGCTCCTGATCCAGGACATGATGCGAGCAAAGATAAAGAAGAAGGCCACCGCCGTCCGGAAATTTGAATCGAAGCCCATGAGAAGGATCCGCGTACTGTTGAACGACCCTGACGCGACGGATTCTTCTGGCGACGAAGACGATCTCTTCCCTGTTCTTAACCTGAAAAAGCGCGTCGTCCGTGAGATCGCGCTCCTTCCTTTCCGTCTCAACCCTATATCTTCTTCTTCTTCGTCCACCTTTACCATCGACGGTCCCGAAAACCCGAAAAAGCTGAAAACCCTAAAGCTCCGGCGCATCGCTCCCACCACCTCCTCCCCACGTTTCAAAGGCGTTCGTCAGCGGCGTTGGGGAAAATGGGCTGCTGAAATCCGCGACCCG…
YDCRF4	YDChr9.t875	ATGGAGATCTCACGCCCAAGCCATCGCCTCGACTTTGCCGGCCTTCCGGTAAAGTACTCCGAGCATTTTTCAACAATTAAGAAGAAGACGATGGTCGCCGGAAAACCAAAGAGAATTGATCGCAGAGTTGTTCGGATCTTCTTCACCGACGCCGACGCGACCGATTCGTCTTCCAGCGACGAGGAAGTTGTAAACCCTTCTCCACGGCGAGTAAAGAGGCAAGTATACGAAATCGGTTTCCAGGTGGGTTCAGTATCGCCGCGGGCAAATACCACAACGGGTGCTGCTTCACCGGAAACCAACTATTCAAAGAGATTCCGTGGAGTTCGCCGGCGGCCATGGGGTAAATGGGCGGCGGAGATCCGAGATCCGAATCGAAGGAGAAGGATTTGGCTCGGG…
YDCRF4_2	YDChr7.t246	ATGGAAAGAAACGACGTACATGCAATCAAGCACACTGATCGAGTCAGAGTATCTTCAAAATTCATTGGAAAAAAATCCGTCGGAGGTTCGGCGAGATCCTCTGCCGCATTCCCCCGCACGCTCCGTATATTCTGTGACGACCCCGATGCCACGGATTCTTCCGACGACGAAGCCTGCTTCAACCGCCGGCTCATAAAACGGTACATAGAAGAAATCAGATTTGAAGAACGGCCGCTTTCAAAGACGATTGGAAAGAAGAAAAAGAAAAGGAATTCGCCGGAGATGTTCCAGTCGCCAGACGAGATTCCGAGATACCGCGGCGTACGGCGAAGGCCGTGGGGGAAATTCTCGGCGGAGATACGTGATCCAGCGCGCCGTGTCCGGATATGGCTCGGCACT…
YDCRF4_3	YDChr1.t630	ATGATGGAAAAGAAGAACTTAGATCCTATCAAGCACTCAGTTCACACCGAGGTGACCTCAAGGCCGCTAAGTACAACGCATCAACAGTCACGAACTGTTCGATTCTTCTGTGAAGATATCGATGCCACTGATTCGTCCGACGATGATACCTGCTTTAACCGCAGAAGAGTGAAGCGCTATGTGCAAGAAATCAAGTTCGAGCTTCAGCCGTCCACTGCAACCAGCTCTGCTAAGGTTAAGTCAGGCAAGGCAAGCGCAGGGCAGAGGAAGAAGAAGGTCGCGGCCTCATCTGAGAAACACCAGCCGATGCCTACGATTCCAAAGTTCCGCGGCGTCCGGCGGCGGCCGTGGGGTAAATTCGCTGCGGAGATTCGAGACCCCACGCGGCGGATTCGGGTC…
YDCRF4_4	YDChr4.t1344	ATGGAAGGTCAATACTTTGCTCCGCTTAATCACACAGTTCACCTCGAAGTGACCTCCAAGCCATTTCGTCCTCAATCTCACCGTCCGGCTATGCCTGCCTTCGCCGGAGCCAACACCATCCGCTTCTTCTGCGACGATATCGACGCAACAGATTCGGACTCCGATTCCGAAGACTGTTCCTTCGATCGACGCCGAGTGAAGCGCTATGTACAAGAGATAAGATTGGAGGAACGGCAAGGGAGGGCTGCTGGTGAAGGTAAAACTGTCAAGGTTAGCGCCGGCAAAAGAAATAAGAAGGGAATAGCTTTGTCGGAAAAGCAGCAGCCCATCACCGGCGTTCCGAGGTTTCGTGGCGTCCGTCGGCGGCCGTGGGGCAAATTCGCTGCCGAGATACGCGAC…
YDCRF4_5	YDChr2.t1346	ATGGAGATACCTAGCCGGATCCATCATCTAGATTTCCCCGATTTGCCGGTGAAGTTCTCGGAGCATATCCTGACGAAGACACGAAAGATGATTTCTGCTGGAAAAACGAGAGGCCTTCGGCGAAGGCTCGTACGGATCGTCTTCGCTGACGAGGACGCCACTGATTCGTCATCCAGCGACGAGGATAACGTACCCTTCACCCGACGGCGTGTCAAGAGGCACGTCCACGAAATAGGATTCGAGATCGGACCTCGCTTTCGACGTCCCACGCCGGCGAAGCGCCGTGCGGAAGACCGTGACCCGAAGCGATTCCGCGGAGTTCGGCGGCGGCCGTGGGGAAAGTGGGCGGCGGAGATCCGAGATCCACACCGTAGGAAAAGAGTTTGGCTCGGAACATTC…
YDCRF5	YDChr3.t1307	ATGAGTTCTCGCCCTAATGGTGATGAATCAAATTCGCCGGAACGTACCGGCGAACCTCGCCCCACACGTCATGAAGAAGACGCTGAAGATGTTGCTTGCCGGAAAACCGAGAAGACGAGTGATATATGGCAGGCGGAAAAACCGAGAAGCCTGCGTATCTTATTCACTGACGCGGACGCGACGGATTCGTCTTCCAGCGATCGCGAGGGTGTCGGCCATATCAGGCGGCGGGCAAGGAGGCACGTGCACGAGATAGAATTTAAATCGGTTCCGGTCAATCGCCGGGTTCCAGCAAAAGGGCCAGCGACGGCGACGTGGGTGTCGCCGGAAGATGGTTCCATGAAGAGGTTCCGAGGGGTTCGCCGTCGTCCTTGGGGGAAATGGGCGGCCGAAATTAGG…
YDCRF5_2	YDChr3.t1891	ATGAATCGAACGATTCCCGAGAAACGGATACGCGGCATCGCCGGCGCCGGCCCTGGCCCTAGGAATAAGACGATTCTGACTCCGGCCGCCGGAAAATCCGGGAGAATTTTGCGAATTTCATTCGCGGATGCCGACGCGACCGATTCGTCGAGCTCTGAGGAAGACGGACCCACCTGGCGCAGGCGGCCTAAGAGGTTTGTCCATGAATTACCCATCGGTAACTCCTTACCTGCACGCCGGAAGCCCCATCAGCGGCTGACCCTGCCACCGGCGGATTCACCACCGGGCGGCGGTGAGAGGAAGAAATTCCGCGGGGTGCGGCAGCGGCCTTGGGGCCGATTCTCGGCGGAGATCCGTAATCCGCTTTGCGGGAAGAGGCTTTGGCTGGGGACTTTTGAC…
YDDDF1	YDChr15.t1224	ATGGACTCCTCCTCCTCCTCCGCCTCCCCCGCCGCCCATCTCACCTCCTCCGACGACCCCCCCTACATGACCGTCTCCTCCGCCCCTCCCAAGCGCCGCGCCGGCCGCACCAAATTCCGCGAAACGCGCCATCCCATCTACAAAGGCGTTCGCTGCCGCAACGCCGACCGCTGGGTTTGCGAAGTGCGCGAACCCAACAAGAAATCCCGCATATGGCTCGGCACGTTCCCCACCGCCGAGATGGCCGCCCGCGCCCACGATGTCGCCGCTCTCGCACTCCGCGGCCGCCAAGCTTGCCTCAACTTCGCCGACTCCGCCTGGCGCCTTCCTGCGCCGGAATCATCCAGCCCAAGCGACATCCAGCGCGCGGCGGCCCAAGCTGCCGAGGCATTCCGCCCG…
YDDDF2	YDChr10.t815	ATGGACTCCTCCGACAGCTTCTCCACCTCCGCTTCCTCCTCATCCGACCACGCGCCCTCCCCTTCTTCCTTCTCCTCTTCGCCTTCCCCCCCTCCCAAGCGCAAGTCCGGCCGCAAGAAATTCCGCGTTACTCGCCACCCCGTCTACCGCGGCGTCCGCGAACGCAACGGCGGCAAATGGGTCTGCGAGGTGCGCGAGCCCCGCACCAAAACGCGCATATGGCTCGGCACCTACTCCGCACCGGAGATGGCCGCCCGAGCACACGACGTCGCGGCGTTAGCCCTTCGCGGAAAATCCGCTTTTTTGAACTTCCCGGACTCCGCCTGGGCTTTGCCCGTGCCGCGTTCGACCCGGCCCGACGATATTCGGCTGGCCGCCGTCAAGGCAGCCGAGATGTAC…
YDDEAR26	YDChr5.t390	ATGGTGAAGTCTCAGTCCCCCTCTACCTCCTCCTCCTCTTCCTCGTCGGTCACCGCTGCCGCCGCTGTATCCCGCGGCCAGAAATGCAGAAACCAGAAGCAATACAAAGGAGTAAGAATGAGAAGCTGGGGCTCCTGGGTCTCCGAAATCAGAGCCCCGAATCAAAAGACTCGAATTTGGCTCGGCTCCTATTCCACTCCTGAAGCCGCCGCCCGTGCGTACGACGCCGCCCTCCTCTGCCTCAAGGGCTCCTCCGCCTCCCTCAACTTTCCCCACTCCTCCCCTCACCACCCCCCTTCCTCCCTCCTCTCCCCCAAATCCATCCAACGCATCGCCGCAGCAGCCGCCGCAGCCGTCAGCACCCCACCGCCTCTCTCGCCGCCATCCTTTTCCTCCACC…
YDDREB2D	YDChr15.t841	ATGCCCACAGTAACAAACAAAGAAAAGAAGAAGAAATGCTGCCCCCTTCGGCGATCGCGCAAGGGCTGTATGAAAGGCAAAGGTGGACCTGAGAATCCCTTCTGCTCCTACCGCGGTGTGCGGCAGCGTACCTGGGGTAAGTGGGTGGCCGAAATCCGCATGCCTAACCACGGAGCTCGCCTCTGGCTCGGCACTTTCAACTCCTCCCTTGACGCCGCCCGCGCCTACGACCACGCCGCTCGATCCCTCTACGGCGACTGCGCCTGCCTCAATCTCCCCCACGTCGGCCTCACAACGGCGAGCATCGGAGAAGAGTCGGGGAAGGAGGAGGAGACGGCGCTATTTGATGGCGGTGCGGGGTTGGATGATCTTGAAGAATATGTGATGCGGCTGCCGAAA…
YDDREB2F	YDChr10.t166	ATGGACAACCTCATCAAGCGCCCTCCTCCCCGTCCATGGAAGAAAGGCCCGTCGCGCGGCAAAGGCGGCCCTCTCAACTCCTCCTGCGAATACCGCGGCGTTCGCCAACGCACTTGGGGGAAATGGGTCGCCGAAATCCGCGAACCCAAGAAACGCACTCGCGTTTGGCTCGGCTCCTTCTCCACCGCCGAAGAAGCCGCCCTCGCCTACGACGACGCCGCTCGCCGTCTCTACGGCCCCGAAGCTTATCTCAATCTCCCCCATCTCCGTTCTCTCCCCTGTTCTTCCTCTTCTGTTTCAACTTCCAAGCCTTTTTCCCGCCACCGCTTTCTCCGCTGGGTTCCAGTAACGGGCGGCGGCGCCGGCCGCCCGTTGCTTAATCTCAGTGCCCAGCATAGC…
YDDREB2H	YDChr13.t585	ATGGCGGAGCCCGAAAGGAAACGAAGGAGGAGGAGGGACGGACCAGATTCCCTGGCAGAAACCCTTAAAAAATGGAGAGAACTCAATAAAGATTTTGATTCATCTGACAGCGAACGGACCCGTAAGGCTCCTGCCAAGGGCTCAAGAAAAGGGTGCATGAGAGGCAAAGGAGGTCCAGAGAACTCTAATTTCAGCTATCGCGGTGTTAGGCAGCGCACTTGGGGCAAGTGGGTTTCTGAGATTAGAGAACCAAATAGAGGAAATAGACTGTGGCTGGGTACCTTCCCCACTGCACTTGAGGCAGCTATTGCTTATGACCAGGCAGCAAGAGCAATGTATGGTGCTGGTGCTCGTGTCAACTTCCCCAGTGATCAAATTGGCTCCCCGGATGAATCAAGA…
YDDREB2H_2	YDChr13.t584	ATGGCGGAGCCCGAAAGGAAACAAAGAACGAGAAGAAGGCGGGTAGGACCAGAGTCCTTGGCAGAAACTCTTGAAAAATGGAAAGAGCTCAACAAGAAGCTTGATTCATGTGATGTCAAGCGGATCCGCAAGGCTCCTGCCAAGGGTTCAAGAAAAGGATGCATGAGAGGGAAAGGAGGTCCAGAGAACTCCAAATGCAGCTATCGTGGTGTTAGGCAACGTACTTGGGGCAAATGGGTTGCTGAGATTAGAGAACCAAATAGAGGAAATAGACTTTGGCTGGGTACTTTCGCCACAGCCCTTAAGGCAGCTTATGCTTATGATCTGGCAGCAAGAGCAATGTATGGTCCTGGTGCTCGTCTCAACTTTTCCGTAGATCAAATTCCCTCCCCTTCAGAA…
YDEAT3	YDChr9.t799	ATGGTGCTAGATCTCAACGTGGCATCTGGTTGCGAGTCGTCGTCGGTGCCGGAGAAGCTCCTGCCAGAAGGATCTGTTGGAGTTCAAATGACCGATTCCGGGACATCGAACTCCTCTGTTCTCAATGCTGAGGACTTAAGTAACATCGGTGACGAGGACTCTTGTTCTAATCGCCCGGCTTTCAGGTTCAGTATCTTGAAGGATGCAGATGAGGAAGAGGAGTACGGGGATGAAATCCGTGTTGCTTCGGAGGCTGACTTGATCACTCATCAGCTATTTCCACCGCAGGCTCAAACTATTTTAGATGGCCCGCGGACTGGAACTACGTTCGCGTCATCTTCGTCCAGGCCGCATTTGATAGACCTCAGCTTCTACCAGACTGATGCGTCGGCAACGGGG…
YDEAT3_2	YDChr2.t313	ATGTGGGATCTCAACGGCTCGCCGGATAATATGGTGGGCTCGGAGGGGGACGAAGGCGAGAGTTCATCGCAGAGGAAGGGAAAGGAGCCGGAGTCTGCTGTGTCGACGGAAAATTCAAGCTCGTCGGCGGTTGTCGTAGAGGCCTCCGACGAAGGGGAGGACAACTCTGGCGACAGAGAAGTCGGAAAAATCTTCGGGATCAGCGTCACGGGCGGCCAGCAGCCGTTTGTGACGCGACAGTTCTTCCCCTCTGGCGAGGCAGTGGCGCAGAACTGCGGTGATCCGCCACCGAGGGCGCACTGGGCGGCGGTTCAGTTTCGACCACCGGAATCGGCACCTGCGGCAGCGCCTTCAGGGCAACCGATGAAGAAGAGCCGGCGAGGACCGAGGTCAAGGAGC…
YDERF#021	YDChr5.t716	ATGAGTCGCGCGCAGGAGGAAGGAGGAGCTGCGGCCACTTACCGTGGAATTCGCAAGCGGAAGTGGGGGAAGTGGGTTTCCGAAATCCGTGAACCGGGGAAGAAAAACCGAATTTGGTTGGGAAGCTTCGAATCCCCAGAAATGGCCGCGACCGCTCACGACGTCGCCGCCCTCTGGCTCCGCGGCCGAGACGCCCGCCTCAACTTCCCCGATACGGTTCACGACCTCCCTCGCCCGGCCAGCTCCCGGCCCAGCGACATTCGGTCCGCCGCGGCTGAGGCGGCGAAGCGGATCCGGTTCAGGCCCGAGCCGCTTCGGCCTGATCGGTTCTCCACCGGATTGTGGACCGGAAACTGGGGGCTGGACTCTCCCGGGATGTGGAGGGAGCTGGAAGAGGCG…
YDERF#024	YDChr4.t383	ATGGCCGATCGCAGCACCTCGTCGCGCTACCGCGGCATTCGCCCCCGCGGCGGCAAGTGGGTCTCCGAGATTCGCGAGCCCCGCAAGACCAATCGGATTTGGCTCGGCACTTACCCGACCCCGGAGATGGCCGCAGCGGCCTACGATGTCGCGGCGCTGGCTCTCCGCGGCGCCGATGCGGTGCTCAATTTCCCCGACCGCGCGCATACGAATATCGCTCCGGCGTCCACCAATCCCTCCGATATTCGGGCCGCGGCGGCGGCGGCGGCCGCGCGGATGGCCGCAGAGACTTCTCAGCCGTCGATGAATGAGGGGGGGTTTGTGGACGAGGAGGAGATTTTCGATATGCCGCAACTGCTGGTTAATATGGCGGAGGGGATGCTGTTGAGTCCGCCCAGG…
YDERF#025	YDChr15.t565	ATGGCCGATTCAACTCCTCCTTCCCACGTACAGGCCCCCGAAAACCATCACGACCCTGACCCCAACCCCACCGGCCGCCCCTCGCCCTACCGCGGCATTCGCCGGCGAAGCGGCAAATGGGTATCGGAAATCCGCGAGCCGCGCAAGTCCAATCGCATTTGGCTAGGCACTTATCCCACACCAGAAATGGCTGCAACTGCGTACGACGTGGCGGCCCTCGCGCTACGTGGAGCTGACGCAGTGCTTAACTTTCCTGACGCGGCTCGGTCGCGTTCTGCGCCCTTGTCGGTTTCGCCGGCTGATATACAGGCCGCTGCAGCGGCAGCGGCTGCAGAGCTGGAGGCACGGAGTGGGGCGGTGGAGGCTTCCGAGGCGCGGGTGGAGGAGTTAGGTGATTTT…
YDERF#025_2	YDChr15.t1222	ATGGCCGATTCTTCTCGATCCTCGGCCATGGGGTATCGCGGCATACGCCGGCGGAGCGGCAAATGGGTATCGGAGATCCGCGAGCGGCGGAAATCCAACCGCATCTGGCTCGGCACTTACCCCACCGCCGAGATGGCCGCCGTCGCATACGACGCAGCCGCCCTCGCTCTCCGCGGAGCCGACGCTGTGCTTAATTTCCCAAACGCTGCTGCGTCGCTCCCGACGCCCGCTTCGGCTTCGGCAGACGACATCAGGGCTGCCGCCGCGGCAGCGGCCGCGCAGGTTGGGTCCGAGATGAGCGTGGATGTCGGAATAAGCGGATTTATAGATGAGGAAGAATTGTTCGACATGCCGAAACTGCTTGTGAATATGGCGGAGGGGATGCTGTTGAGTCCGCCG…
YDERF#025_3	YDChr2.t1627	ATGGCCGACCCCAATCAAAAGCCCGACGACGTGGACCCTCCCGTTCCATTGCCGGGAACAGACCGGCCGGCGGGCTACCGTGGCATCCGTTCGCGGAGCGGTAAGTGGGTGTCCGAAATTCGGGAGCCGCGCAAGGCTAACCGCATATGGCTTGGAACCTACCCAACACCAGAGATGGCCGCGGTGGCTTACGATGTGGCGGCGCTCGCGCTACGCGGGGCCGATGCGGTGCTTAATTTCCCCGAAGCAGCCAAGTCACGGCCGGCTCCCGCGTCGAGTTCGGCAGCGGATATAAGGGTTGCGGCGGCGGCAGCGGCGGCGGAGTTGAAGGCGAGGCTTGATGCTGGAGGAGCTGGTGGAAGCGGCGCAGGTGGATCGGAGCCGTTACTGGAGATGAAG…
YDERF#062	YDChr6.t554	ATGGCTGCAGCTATAGATATGTATAATAGCAGAACAGTCATCTCCTCAACAGAGGAGCTTATGGAAGCACTTGAACCTTTTATCAAAGATGCTTCCTCTTCTCCTTCTTCTTCTATCAAAGACACCTCCTTTGATCCTTCCTCTGTTTCTCTTTCACATCTCCCTTACTCCTCTGCTCACTCTCACCACTATTCCGTTTATCCTCCAACACCTCCCCAAAATCCCAACTTTGATTACTTTCCACCATCCATGTCAAATCCCGAGATTACCCACCATGGATTTCTGAGCTTAGATCAGCCCATCGGGCTCACCCACCTCGGACCCGTCCAGATCCAGCAGATCCAGGCCCAACTCCAGCTCCGCCACCACCACAACCTCCTCTCCCCGCGACCGCAGCCC…
YDERF1	YDChr6.t1613	ATGGATTCTTCTCCGTTCTTCCACTCCACAAGCTCCCATTCATCCTCAAAATCTTCACCGGAATCATCTCAGGCACCTCTCCTCCCATTCAACTTCAACGACTCCGACGACATGCTCCTCTTAAACATGATGTTAGTGTCAGCCGCTTCGTCAGCTGACGCCAAAGATTCCACTTTTACCGCCGGGTCTCAGCCAAAGAAGCAGAGCAGCAGCTATAGGGGCGTTCGCCGGCGGCCGTGGGGTAAGTTTGCCGCTGAGATCAGAGACTCGACGCGGCGAGGCGTGAGAGTGTGGTTAGGAACGTTTGACACGCCGGAGGAGGCGGCGCTGGCTTATGACCAGGCTGCCTTCTCCATGAGAGGGCCAATGGCAATGCTGAATTTTCCGGTGGAGAAAGTC…
YDERF1_2	YDChr15.t831	ATGGCGCCAACAATACTCTTTCACGCGCAAACACAGTCGCCGGAGACAAATCCGCCGCCGCGGGAAAGAAGCAGCTGCTATATCGGCGTCCGGCGGCGACCGTGGGGGAAGTTCGCGGCGGAGATAAGGGACTCAACGCAACGCGGCAAGCGCGTTTGGCTGGGAACTTTCAAAAGCGCAGAAGAGGCAGCGCTGGTCTACGACCAAGCGGCCTTCTCCACGAGAGGCGAAACGGCAGTGCTCAATTTTCCGGTGGAGAGAGTGAGGGAATCGCTTGAAGGAGTGGAGTTGAATGGAAGCCAGGAGAAGATATCGTTGTCACCATTGCTGGCTATTAAGAAGAAGAATATAGTTCGGGGAAGGAGGTTAAGGGGCCAGTCGGCGGAGATTGGAGCTAAG…
YDERF1_3	YDChr17.t868	ATGGATTCCTCTGTTCTCTTCCACTCTCCATTAATGTCTGAACTATCTTCTGATTCCTCGGTCGACTCCTCATCCACATCTAACTCTTTTCTCCCCTTCAATGTCGATGACTCTGAGGATATGCTCCTCTTCAACATGATGCTCGCCGCTGCCGCCACCACTTTGGGTGGCGCCGCCAATACGTCGAACTCCAACTCGGACTCCGATGCCACCGCCAATCTATTGAAAGAGGAGGTGGAGTCGGCATCGACGCTGAGGCGAGAGCAAATGAGGAGTTATAGAGGGGTTCGTCGGCGCCCTTGGGGGAAATTCGCCGCCGAGATCAGGGACTCAACGAGGAACGGTGTGAGGGTGTGGTTGGGGACGTTTGACACGCCGGAGGCGGCAGCCATGGCCTAT…
YDERF105	YDChr15.t1097	ATGGCGAGCCAAGACATCTCCAACCTCGTTATCATCCGCGAACACCTCTTCGGCGACGCTGCCGACATCCTAACCGGCCTGGAGTCTCCCGCGCAGAAGACATCACTGACGGAAGCGGAAATCACCCCAATTCCCGGCGATCTTAGCATCTCCGACTACCTGGAAGACCCCGATACTGTTCCGCGCGGCACCGGGTTCAGATTCCAGGAACCCGCGCAAACGATGATCCGATTCGGCGGCGACCGGTTGGAGGTAGGCCTCAAGCTCAGTGTCCCTCACACCGCTGCTCCGAAGGTAGAGTGGATAGACGGCTCTGTCGATGATAACCGGGCGCCGGAGATGCTCGACGGTAACCGATACCGTGGCGTCAGGCAGAGGCCATGGGGGAAGTTCGCGGCG…
YDERF106	YDChr15.t682	ATGCCGTCCTCAAACTCATCCCCCCTAGATCAACTCTTCGCCGCCGCCGCCACTTCTCTCAACGACATCCTGGAAGCCATCCCCACTCCTCCACCAGTTCCGGCGCCAGCTCCCGCTGACATCACCATCTCCGACTATCTCGACTCCCCTGAACCTTTCACCAGCGAGTTCAAAGTCGTTGACTCGCCCGTTTCGATGATCCGATCCGGCAGAAATACCCCGCCATCCTCGCCTTCCGATCTCCGACTCACTCTCAACATCCCCCGCCCCGCCGCCCCGAAAGTTGAGTGGATCGAACCATCCGGATCCGGACCCGATTGGATAGAAGGCCGGCGATACCGCGGCGTGCGGCAGCGGCCGTGGGGGAAGTTCGCGGCAGAGATCCGCGATTCCAAACGA…
YDERF106_2	YDChr2.t1501	ATGGCTTTCGCATACCTCTCTGCCCTCGACCGCATCAACAAGCACCTCTTCAGCGATCCCCCTGCCTCCACCCTGGATGAAATTCTCGCCGCCCTCCCAACTCCACCTTCATTCCCCGCTCCTCATCTCGCTGACCTCGACGTCTCCGATTACCTCGACCACAATGAAACCCTAATCCTACCTCCCGCTTCCTCCAATTCTCACGGAGGGGTCCGATGCCCTGATCCCACATCTTCAATCATCCGGCTTGACGCCGATTCGCCATCCACGCTCACCAACCCCAACGCTGCCGCCGACCAGTTATCGCCACCGCCAGCCGCAGCTGTAATCGACAGCCGTCAGTACCGCACGCAGTACCGCGGTGTGCGGAAGCGGCGGTGGGGAAAGTTCGCGGCAGAG…
YDERF106_3	YDChr2.t1500	ATGGCCGCCGGATCTCTCTCCGCCCTTGACCGCATCCGCAGACATCTCCTCGACGAACCCCCTGCCTCACTCCTCGACGACCTCCTCGCCGGCCTTCTAACCCCACCACCTTCAGCACCCGTTCCCCCTCAGGCCCATCTCGCTGACCTTTCCGCCTCCGACTACGTCTACCAGATCCCAACCCTGACCCTAAATCCCGCTTCCCCCGGTCCGCGAGCCGAAATGTTCAGATTCAGCGATGCACCGACTTCGATCATTCAGTACAGCGATTCCGAATCCCACCTCCAGCTCACCATCCCCCAAGCCGCTGTTCCTACAGTGGAATGGATCGACGGATCCGGTGGCGATAAGCCGCCGCCGGCTGTGGAGCTCGTCGATTGTCGGCGGTACCGTGGCGTA…
YDERF106_4	YDChr4.t971	ATGGCCACCCAAGACATCTCCATCTCCGCTTTCGACCTCATCAGCGAACACCTCCTCGAGGACGCAGCCGCCTCACTCGACAACCTACCCACGCCGACGGCGCTAGCTCTCCCCCCTCCGGGTGACATCACTGTCTCCGACTACCTGGAAGTACACACTGAAATGTACACAGCATTCGACGGAGGGTTCAGATTCCGGGAACGATCGCAATCGATGATCCGATTCGGCGGGGATAGCTCTGATCTAGACCTCAATATTGACTGGCTTGACGGCGGTATTCTTCAGCCGGAGTCAATCGTGGACCGTCATTACCGTGGTGTCCGGCAGAGGCCCTGGGGAAAATTCGCGGCGGAAATCCGTGATCCCAAACGGCGAGGATCAAGGATTTGGCTCGGCACA…
YDERF109	YDChr5.t147	ATGACCACATCAATCCCTCCCCCACCTCCGCCGTCGCATCCTTCCCCGCCAGCGATGTTCCGGCGCAAGGCGCTCTTGAAACAGAGGTCGTGGTCGCCGGAGCTGGATTACGAAGAATCCTGGCAGCGCCGGAAAAGCCTCTCTCGCGATCGACGCAATCGCCGCTCTCCGTGTATTACCGATGAAGACATCGACGAGCTCCGTGGATTCCTCGATCTCGGACTGGTGTTCGGCGATGGATGCCCTAACGGCGGAGATTGTTCTAAGCGGTTATCGAAGGCTTTGCCGGCTCTCGATGAGTATTTGGCGGTTCGCCGCGCTTTTCGTGGATCGATTGCTAGCGGCAGATCGTCGGAATCGGATTCGGTGAGAGCCAAGAGACACGGCAAGCGGGTATTA…
YDERF109_2	YDChr5.t148	ATGGAATTAAAACCTTCTACAAGACGCCTCCTTTCCGCAGAGCGAGAGAACTCCATCCTCGTGAACTCTCTCATCCACGTCCTCTCCGGAAAGCCCGACTACGCCGCACCGGCAATTTCCTTCCCCCTTGCCGATAATTGCAAGCTATGCCGCGTTGAGGGCTGCCTCGGCTGCCATTTCTTGCAAGAGTCGGCGCACCGGAATGGGGAATCGAGGAAGAGGTTGTGCGCGAAGAAGAAGAACAAGTACCGGGGAGTTCGACGGCGGCCGTGGGGGAAATGGGCGGCGGAGATTCGTGACCCGCGGCGGGGGATTAGGAAGTGGTTGGGGACATTCGATACGGCCGAGCAGGCTGCCAGTGCCTATGATAAGGCTGCGATAGAGTTTCGCTGCGATCGG…
YDERF109_3	YDChr16.t133	ATGGTGCTCAATCAGCAACTCAACTTCGATAACTCCCAATCTCACTTCCCCGCTTCCTTTTCTCCCATGGAAAGTTCTCCACTTCCTTCGATCGGCTCCCGCCGCCTCTCCCACGACCAAGAAAACTCCATCATCGTCGACGCCCTCGTCCACGTCCTCTCCGGCGAACCCAAACAGACCGCCCCTGCAATCTCCTTCCCCCTCGCCGCCGATCTCCCTCGCTGCCAAGTATGCGGAATCGGCAACGACGGTTGCCTCGGCTGCCATTTCTTCGAATCAACCCCTGCCGAGAAGGCGGAGGGAGGCGGAATCCGAGAACGGATCCGGCGTCGGAAGAAGAAGAATCAGTACCGCGGTGTGCGACAACGGCCATGGGGTAAATGGGCGGCGGAGATTCGC…
YDERF109_4	YDChr6.t451	ATGAAACCCAACCAGGAATTCTTCTTCCAATCATCCCCCGACAATGTCTCTTTGATGGATTCAAATAATCCCCCTTCTGTCCACCGACCACTCACCGCAGAAGAAGAGAACGCCGCCATCGTCGCCGCCCTCACCCACGTCATCTCCGGCCACCCTGACAACACCGTTCCCTTGTCCCTCTCCCATATCTCCATTCCAGTAAAATTGCCGGCCACCACCGTAGTGGCAGCGAGGGAGGAACAGGGGAAAGGCGGGCCGAGCCGGCGGAAGAAGGGTAACAATTACCGCGGGGTTCGGAGGCGGCCATGGGGTAAATGGGCGGCAGAGATTCGAGATCCTCGGCGAGCCGTTCGGAAGTGGCTGGGTACTTTTAACACCGCCGAAGAGGCTGCTCGAGCA…
YDERF111	YDChr9.t621	ATGTGCTTTAAAGTGGCGAATCCACCGGAATTTTCGCCGGCGACGGAAGGGGAGGAGGAAGAGTTGGCGACAGCAGCAACAATGTTCTCGGGTCGGTGGAGGGCGGAAGAGATGTCTGCGATGGTTTCGGCTTTAACACGAGTTGTCTCCGGCGAAGAGCCGGCTATGACCGGTGGCTATTTGGATTCTGCTGGTTCAGCGTCAGCACCACCGTCTTCTTTGTATAATGCTTCTCTGTTATCCCCGCATTCTATGTTTGGTGCGGGTGTTGGCGGTGGCGGAGTGAAGAGAGAGAGAGACGAGGAGTCAGTGATAGGATACTATTCTGGAGCACCAGCCTCCATCTCTCACTCCGCATCCTCCTCGCAAGCTCCGTCAATGGAAGAAACAACTCCTTCC…
YDERF114	YDChr18.t747	ATGAGAGGGAAGGAAGAAGAATATGAGTTTAATTTCCCTCACTACACGCCCTCACGTGCGGAATACGACACCTCTGCTATGGTGTCTGCCCTCGCTCACGTGATAGGAGGTGGTGGCGCTGGGGCAGGCGAGCTGGCCGCCGGTGAAGCCATAAACTCAGCAACAGATTTGCCTTCTGAAGCACAAGGCCACGAGAAGGAGAAGAAAAGACACTTCAGAGGTGTCAGGCAAAGGCCATGGGGAAAATGGGCAGCAGAAATCCGAGACCCAAACAAAGCAGCCAGAGTTTGGTTAGGCACGTTCGAAACCGCAGAAGACGCAGCCATGGCTTATGATAACGCTGCTCTGAAGTTCAAAGGCAAAAAAGCAAAGCTCAATTTCCCTGAAAAAGTTCCAAAC…
YDERF12	YDChr11.t356	ATGATGGCGGTCGATACTCTTCGTCTGGGGAAAGAGGCATTCGGCGCGGCCGGCGAGGAAAAGACGACTCCAGCTTCCACCGCTGCAGCAGGCGGCGGCGGCGGCGGCGGAACGAAGGAGGGGCACTACCGCGGCGTGAGAAAGCGGCCGTGGGGAAGATTCGCCGCGGAGATACGCGATCCGTGGAAGAAGACGAGGAAATGGCTGGGTACCTTCGACACTGCAGAGGAGGCCGCGAGGGCTTACGATGAGGCCGCGCGAAACCTCCGTGGCCCCAAGGCTAAGACTAATTTCACAGACGGCGATGTGCCTTCATCGGAGTCGAGCTCGCCGCCGGCGATCTGGACGGCAGCTCAGTGGCCTCCGGCGTTCCCGGACGGCCGAGATCTGGTGATCGTC…
YDERF12_2	YDChr19.t265	ATGGCTTCGCGGGGAGGAGAGGTGCACTTTCGAGGGGTGAGGAAGCGGCCGTGGGGGCGCTATGCGGCGGAGATACGCGACCCGTGGAAGAGAGCGCGAGTCTGGCTGGGTACCTTTGACTCGCCGGAAGAGGCCGCCTCCGCTTACGACCAGGCGGCGCGCGCACTTCGCGGACCCAAGGCGAAGACAAACTTCCCCTCTCCTCCTCCGCCGCCTCCACCGCCTATTCATCTTCCGCTTGACTTGAACCAACTGCCGTGCCACCTCTGGCCCCACTACCCCCTTCCTTCACCACCTCCGCCGCCTCCTCCGGCCACCACGCTGCTTCTCGGAAGCTTCCTTCGACGCGAACCTGCACCACTTCCGGAGACACGGCGGGGTCTTCCCTTCGATCTCAAT…
YDERF13	YDChr11.t607	ATGGCTTTCTCCCGCCAACAAACTTCAGCTAATCCTTCCCAATTTCTCCCACTCAACGAGAATGATTCTCAGGATATGATCCTCTTACAGGTCCTCACAGAGGCCTCCACCATGGCTGTTGCTTCTCCCATGTCTCCACCGACAGCCAAAAGGGGGGCTGAATCGGGCGGCGAATTGGCCACAAGGCATTATCGAGGCGTGCGGCGACGACCATGGGGAAAATTCGCTGCGGAGATTCGAGATTCGTCGCGCCACGGGGCACGAGTATGGCTCGGCACTTTCGATACGGCTGAGGAGGCGGCGGTGGCTTATGACCGTGCGGCTTTTCGAATGCGCGGAGCGAAGGCCTTGCTCAATTTTCCGCCTGGGTTCGTTCTCAGTGACGGCAAAGTGAAGAAG…
YDERF14	YDChr6.t110	ATGAAAACCCAATCCCCTTCAACTTCCGGCGGCGGAGATGGCGGCACCGGCGCCGGCACCGCCAGCAAGAAGCCCTTGAAGGGAGTCAGAATGAGGAGATGGGGATCATGGGTGTCCGAGATACGAAACCCCCATCAAAAAAGCCGTATTTGGCTCGGCTCCTACTCCTCGCCCGAAGCAGCCGCCCGTGCCTACGACGCCGCACACCTCTGTCTCAAGAGCTCCTCAGCCTCCCTCCTCTCTCCCAAATCCATCCAACGCATCGCCGCCACCGCCGCCGCCGATACCACCTCATCTCCGTCCCCTGCTGAGCTTATAAAGTCGACGCCTTTATCCGACAATAACTCTTCCTCCGTCGTCGCGAGTGCGGCGGAGGACTCATGTGTTGACTTTGGCGAG…
YDERF18	YDChr17.t815	ATGACCGATCAAGCCGAAAGCAGCGCCGCCGCCGCCGCTTCCGCGGCCAAATATAAAGGGGTAAGAAAGCGCAAATGGGGCAAATGGGTTTCGGAAGTTCGCCTTCCCAATAGCCGGGAGAGAATCTGGCTTGGTTCCTACGATTCCCCTGAAAAGGCCGCGAGAGCCTTCGATGCCGGAAGCTTCTTACTCCGCGGAGACCGAGCCAGTCTCAATTTCCCTGATCGTGCTCAGGAGATCGCCATGTACTGCGCTCGTCGAAATCCGACTGCTCAGCAGATACAAACAGCTGCCGCGCGCTACGCGCATGCGGATTTGCCGGCACCGTCCCAGCCGTCGCAGCCGGTTTTGCAGGTGGCGGAGGAGTCGCCGCCGTCTCCAGCAACGATGACGAGCCAA…
YDERF19	YDChr6.t971	ATGAGCAGCTCTAACGGTAACATCCTCGGCGACGACAGGAATTACAAGGGCGTTCGGTGCAGGAAACAGGGCAAATGGGTGTCGGAGATCAGAGTGCCGGGATCAAGAGACCGGCTTTGGCTTGGCACTTACAGATCGCCGGAGGCGGCGGCGGTGGCTCACGACACCGCCTTCTTTTTTCTTCGCGGTCCGTCTTCTTCCAAAGGACTGAACTTCCCTGATCGAGCGGCTAATATGCAATGGGTGAGCTTGTCGCCGAGGTCTGTGCAGAGAGTGGCGTCGGAATCCGGCATGGATTTTGATGCGAAGTTGATTGGTCAGTCGTCACAAATATTTGAGAGAGAAGAGAGCAGTAATGGCGATGGATTTGGACCATCTGGTGATGGGAGTTTAAATTAT…
YDERF2	YDChr2.t1497	ATGTACAATCTCACCTTGGAGTCCATCAGGCAACATCTCCTTGATGACGCCGAGATCCCATCCTCCGTCGTCACTTCACCTTCACCTCCAACCTACCTTCGCAGCTCCAGCTTCGGCCGGCTCGTCGCCGATCAGTGGATCGACCTCCCCTTCCGTCCTGACGACTCCGACGATATGGTCGTCTACCTAGCCCTCCACGACGCATTCAGTAACGGATGGCTTCCCGGCGACTCCGGCGCCGCTGGCACCTCTCCCCTGGAGAAGGCGAAGCCGGATTCACCTGATCCGGAGGCGGCGCCGGAGAAGGGGAAGCACTACCGCGGCGTGAGGCGGCGCCCGTGGGGGAAGTTCGCGGCGGAGATTAGGGATCCGGCTAAGAACGGGGCTAGGGTTTGGTTG…
YDERF2_2	YDChr15.t1094	ATGTTCGGCAGCCTTGAGCTTGAACCCATCAGGCATCACCTCCTCGATGTAAAAGAGCTTCCATCCTCCGCGGCAATATCCCCGCCACCGCCGATGTACCGCCGGAGCTTGAGCTTCGGAAGTATAGTTGCTGATCATTGGAGCGACCTCCCCTTCCATGTCGACGACTCCGACGACATGGTCGTCTATCTTACTCTCCACGACGCTTTTAACCACGGCTGGCTTCCCGACGGCTGCAAAACCACCTCCATCAAGCCAGATCCGCCGTCACCGCCGCCCCCAGCACCAGCAAATTTTTCGTCGAAAAGAAAGCACTACCGCGGTGTGAGGCAGCGGCCGTGGGGAAAGTTCGCTGCGGAGATTAGGGATCCGGCAAAGAATGGGGCTAGAGTTTGGCTG…
YDERF2_3	YDChr15.t683	ATGCACAGCCTCGACTCCATCCGGCGCCACCTCCTTGACGATTCAGAGATGTCTTCCTCAGGGGTAACAGCAACTCCCCAGCCCCTCTACAACCGGAGCTCCAGCTTTGGCCGACTAGTCGCCGACCACTGGATCGAGGTCCCCTTCCGCCCGGACGACTCCGACGACATGGTTATCTACCTCACCCTCCACGACGCCTTTAGGCACGGCTGGCTTCCCGAAGGCGGCAGCGCCACAGCCTCCGTTCTTCCGCCTCTGGTGAAGCCCGATTCGCCGGATATAGGGGTGCCGGCGAAGGGCAAACACTATCGAGGAGTGAGACAGCGGCCGTGGGGGAAGTTTGCAGCGGAGATTAGGGATCCGGCGAAGAATGGAGCTAGAGTTTGGCTGGGGACATTC…
YDERF34	YDChr15.t1321	ATGGAGCAATCACTCCCCCATCAATGCCAATCGCTTCTCTCTCCCTCCTCCTCCTCCTCCTCCTCCTCCTGCTCCTCCTCTTCCTCCTCCCCAAAGCCCGAAGAATCCATCAAGCCCAAAAAGCGAAGCAGAGAGGGCAAGCACCCGACATACCGCGGCGTGCGCATGCGCAATTGGGGCAAATGGGTTTCTGAAATCCGCGAGCCGAAGAAGAAATCGCGCATCTGGCTCGGCACTTTCCCCACCGCCGAGATGGCAGCGCGCGCGCACGATGTGGCTTCGTTGACCATTAAAGGGCAATCCGCCTATCTGAATTTCCCTCATCTCGCCGCCGAATTCCCTCGCCCCGCCACCACCTCCCCTAAAGACATCCAAGCCGCCGCCGCCAAGGCGGCTGCT…
YDERF34_2	YDChr11.t989	ATGAGCTTGGGTCGGGAAGGTAGGGTTCGGCTCCAGATTGGGGATTCTGCAAGAGAGGAGCGGGAGATCTATTGTGAGAAGGGCTACTGGATTCGGCTTAGAGGAAGAGGTTCGTGGAAGATTGGAGGGATTAGAGGTTGGGTCTTCCGGTTGGAGCAGGAAATGGGAGCTAGGGCAAGTCATGGGAGAGGAATCGGGTGCTTCGTGTGTGTGGAAGAGAGGTACTTATACAAGTGGAACAATAATGATCGCAAGGAGATTTATAAGAACTATTGTAGCATTGTGGACCCTGAGATTATTGGAGGCCTTAAACAAGGTTACCAGGGTCCAGTTGTCAAAATAATTGGTGTAGGGTCTGAGTTGCATGTAGATCAGGGGAGCTCTTCCGAGCAGGAGAGT…
YDERF36	YDChr4.t1107	ATGGAAGAACCCCTCCCCCACCCTTCTGATCTCATCATCACCTCTTCCTCCTCCTCTTCTTCTTCTTCACCCTCCTCTTCTTCTTCACCCTCCTTTTCTTTCACCTCCACCTCTTCCACCTCCCCTGCCACCCCCACTGAGTCCAAGAAACGCAGCAAAGACGCCAAAGAACCCCCTTCATACCGCGGCGTTCGTATGCGCAATTGGGGAAAATGGGTCTCAGAAATCCGCGAACCTCGGAAGAAATCCCGAATCTGGTTAGGCACTTTCCCCACCGCAGAAATGGCCGCTCGCGCCCACGATGTCGCTGCCCTCACCATCAAAGGCCAATCCGCCTATCTCAATTTTCCAGAACTCGCCGCCGAACTCCCCCGCCCCGCCACCACCACCCCCAAAGAC…
YDERF43	YDChr7.t160	ATGGCGGAGCAGCTGAGCTCGTCAGAGCAGCGGAGCAGCATATCTTCCCCTTCCTCTTCCTCTCCCTCCTCTTCTCCCCCCTCGCCTCCGGCGATCTCCGCCACAGCGGATGGAAGCAAGAGAACACGCGAACAGAGCAAGCATCCAGCATACCATGGAGTCCGAATGCGAAACTGGGGAAAATGGGTTTCAGAAATCAGAGAGCCGAGGAAAAAGTCAAGGATTTGGCTCGGGACCTTTCCCACCCCAGAAATGGCGGCGCGCGCGCATGACGTGGCGGCTTTGAGCATCAAAGGAAGCGCCGCCATTCTCAACTTCCCGGAGCTAGCGGCATCGCTTCCACGTCCGGCGACTCTCTGCCCCCGCGACGTGCAGGCCGCAGCTGCCAAGGCAGCTGCG…
YDERF43_2	YDChr7.t161	ATGGCGGAGCAGCTGAGCTCGTCAGAGCAGCGGAGCAGCATATCTTCCCCTTCGTCCTCATCCCCCTCCTCTTCTTCTCCCTCGCCTCCGGGGATCGCCGCCACTGCGGGTGGAAGCAAGAGAACGCGCGAACTGAGCAAGCATCCAGCATACCACGGAGTTCGCATGCGAAACTGGGGGAAATGGGTTTCAGAAATCAGAGAACCGAGGAAAAAGTCAAGGATTTGGCTCGGGACCTTTCCCACCCCAGAAATGGCGGCGCGCGCCCATGACGTGGCTGCTTTGAACATCAAAGGAAGCGCCGCCATTCTCAACTTCCCGGAGCTAGCGGCATCGCTTCCACGTCCGGCGACTCTCTGCCCCCGCGACGTGCAGGCCGCCGCTGCCAAGGCGGCTGCG…
YDERF48	YDChr2.t646	ATGGCGGAAGAAGAAAGGAAAAAAAGAAGACGAAATAGGTTCACAGGAACAAGCTGTGTAGCTGAAATTCTTTCCAAATGGAAAGATCAGAACAATCAACTGCACACTCTGAACACCCAGCGTGTGAGGAAAGTACCTGCAAAGGGCTCAAAGAAAGGATGCATGACAGGGAAAGGAGGGCCAGAGAATTCACACTGTAAGTATCGTGGCGTGAGGCAACGAACTTGGGGCAAGTGGGTTGCAGAAATTCGAGAGCCGAGACGAGGGTGTCGCTTGTGGTTAGGGACCTATAATACTTCCTTAGATGCTGCTCTTGCCTATGATGAAGCTGCTCGGGCTTTGTATGGATCATATGCTCGTGTCAATCTCCCTGAATCTGTGGTAGATTCAGATGCTCAA…
YDERF5	YDChr4.t275	ATGGAAACAGCCCAAAGCATCTCAGCGCTCGATCTAATACGAGAGCATCTTTTCGGCGACGCCGCCGCCTCCTTTGACGACCTCTTTACCAGTTTCCCGTCCCCCCCACCGGCCGCCACCACCTCTTCTAGCGAACTCACCATCTCCGATTACCTCGATCAGACAGATATCCAAACCTCACCCATCCCCGACCACTACGGCGGCGGGTTCAGATTTTGCGAACCGGCTCAAAAAATGATCCGATTCGGTGGCGATCGATCCGAAATCGGGCTCATGCGCAACATCCCCAACGCCGTCGCTCCGCAGGTGGAGTGGATCAACGGCTCCGACGGCGATCTTCGCCCAGCGGAGCTGTTCGATTTTCATAGGTACCGCGGCGTGCGGCAGCGCCCGTGGGGG…
YDERF5_2	YDChr4.t274	ATGGCAAAAGAGCAAAGCTTCGCCCTCGAACTTATACGCGAACACCTCTTCGGAGATGCAGCCGCCTCCCTCGAAGACCTACTGATTGGCCTCCCTACGCCGCCGCCGGAGACAACCCATTCTTACGGCGATCTCAACATTTCCGACTACCTGGAGCAGACCGAGACCTACTACAACTGTCCGGTCCCTGTTCCCGCTGCCTCCTCCGTTCATGCTCCTGTCCCCGCTCCCACTGCTTCCCCCGAACCGTACATCGGCGGCTTCAGGTTCCGCGAACCGGCGCAAACAATGATCCGATTCGGCGGCGACCGGGCCGATATCGGCCTCACGCTCAACATCCCCCACGCCGCCGCTCCAAAAGTGGAATGGATCGACGGCTCCGACGGCGATCTCCGGCCG…
YDERF5_3	YDChr15.t1096	ATGGCCAAGCAAGCCATCTCCGCCCTCGATCTCATCCGCGAACACCTCTTTGGCGACGCTGTCGACACCCTAACCGGATTGGAGTCGCCCAAGCCGCAGCTACCAGTGGTGTCGGCGGAAGTTAACCCCATTCCCGGTGACCTCAGCATCTCCGACTACCTTCAAGACACCGATGCCGATCCGCTAGGCACCGGGTTCAGATTCCAGGAGCCGGCGCAAACGATGATACGGTTCGGCGGTGACCGGTTCGAGTTTGGCCTCAAGGTCAATGTTCCTCACGCTGCTGCTCCAAAGGTGGAGTGGATAGACGGCGCTGTCGATGAGAACCGGGCGCCGGAGATGTGCGACGGAAACCGGTACCGTGGCGTGAGGCAGAGGCCGTGGGGGAAGTTCGCGGCG…
YDERF53	YDChr15.t1290	ATGGAAGGGGGCAGAAAGGGCGGCAGGGGGTTTCAAAGAGGTGATGTAGGAGAGGAGGTTAGAAGGCAGAAGGCGAAGGGGACGCAGATTGAGATAGCAGCTGGTAGAACGGAGGAGAGGCAGAAACCGGCGGAGACGCCGATGGCGGCATTCCGTTCGCTGAAGAAAATAAGAAGCCCAGACCGACACTCATCGAATCAAGCATCTACTTCCCCGACTCTAGCTACGGCGTCTTCTTCCATCGCTTCGCGCCCAATCTTCCCTTTTGCTTACGATTCAGAATCAGCTGCTATTTCTCTTTTCCAATCAAATCAGCAGCAGCAGAAAATGATCACTTTTGATCAAAACCAGTCATTTTCAATCGGTTCTGGCTCTTACTCAGCTCCTCCGCTTTCTCCC…
YDERF53_2	YDChr4.t1149	ATGGAAGAAACGAGAAAGGGTGATGGGAAATTTCCAAGTGAGGCTCAAGGAGACGAGAAGCGTAAGCAGAAGGGGAAGGGTCTGAAGCTCGACACGCCGGCGGGGAGACCAGTGGAGTTTGAAACCCCCTCGATGCCTTTTTTTGAAGAGGCACGCGCAGCGGCACTCCGACCACTGAAGAAGATCAGAAGCCCAGGTCGATTCTCTTCTAATCCCTCCTCTCCATCAACCCCAGCTCCAGCGACGGCTTCTCTTCCCCTCCCAATCTTCCCTTTTGCTTACGAAGCTTCACATCCTTCTTCCATGGCATCCTCACTTCTTCCACTTAATCAACAAAAAATGATATCTTTCGCCCAAAACCAGTTCAGTTCCACTCCTCCACCGTCTTCATTGTTTCTA…
YDERF58	YDChr16.t541	ATGCAAGCACTTGAGCCTTTTATCAAACGTGCTTCCTTCTCATCTCCTTCTCCTCCTTCTCCCTGCTTGGCTTATTCTCCTCCTCAAACCCCGACCTTTTCTTCCTCTTCTTCCTCCACTTTTTACCCTTCTTTCTCTTCTCCTTCCACCTTATTCCAAAATTCCATTTTGGATTGCCCATCTTCATCGATCGGGCTCACTCACCTGAACCCTGACCAAATTCAGCAAATCCAAGCCCAATTCCATCTCCAGCAGCAGAATCAGATGCAGAATCATATCCTGCTTGATAACGTCCAGGGCTTGCCACCTACCCTGCCTCAGCGACAGAGCTTCCTCGGTCCCCGTCCTGCCCCCATGAAGCACACCACCGCCACACCGCCAAAGCCATTGAAGCTTTTC…
YDERF58_2	YDChr17.t698	ATGGCCGCAGCTATAGATATGTATAATAGTATGTTAGATGTCTCCTATGATAATCTCCTAAGTAAGGAACTGACGGAAGCACTTGAGCCTTTTATCAATGGTGTTTCCTCGTCTCCTTCTGCCTTCTTTCCCTTCTGTGCCCCTTCTTCTACTACTAAAGTCATTTCCTTTGATTCCTGCCCTGCTTCTCTCCCTCCCTTCCCCTCTTCTCTTTCTTCTTACCAGTTCTCTTATCCTTCGCCAAATCCCAGCTTTGACCGCTCTGTACCATCAAATTGGAATCAGCATGATTCGTTGATCTCAGATAGTCCGATCGGGCTCTCCCAGCTCGGACCTATCCAGATCCAACAAATCCAAGCTCAACTCCACCACCGCCACCACAACCACCATCCCCTCGCT…
YDERF7	YDChr14.t1280	ATGATGAGGAAGGGGCGTACGCTGGCTGCCGGAGAAGCTCATCTGACCGATGCACCTCCACAGCCGCCGCCGAAAGAGATACGCTTTCGGGGAGTTCGCAAGCGTCCTTGGGGCCGATTCGCCGCTGAGATTCGCGATCCCTTGAAGAAGACGAGGGTATGGCTCGGCACCTTTGACTCTGCCGAGGACGCAGCTCGCGCCTACGATGTGGCAGCTCGTGAACTCCGCGGTTGTAAGGCAAAGACTAACTTCCCTCCTCTCATCGCCGGTGGTATCCACGTAGACGCGCAGTTTTTCCCGAATCCAGCGCCGACGCCGCCGCGTCCCACATCGAGTAGTCTGAGCAGTACAGTGGAGTCTTTCAGCGGTCCGCGCCTCTCTATCCCCCGGCCGCCTTCG…
YDERF74	YDChr3.t480	ATGTGCGGCGGTTCCATCATCTCCGACTTCATCCCCTTCACCTCCGGCCAGAATCTGTCCCGTCGGCATCCCGAAAATCCCAAATCGGCCGATTCCAAAGACTCTGATCCTGCCCCCTCTCAAGAGAAGAAGAAGGTCCGGAAGAACATTTACCGCGGGATTCGGCGTCGGCCATGGGGCAAATGGGCGGCGGAGATCCGCGACCCAAGAAAGGGCGCTAGGGTTTGGCTCGGGACCTACAGTACTCCCGAGGACGCCGCTCGAGCTTACGATGTCGCTGCCCGCGAGATCCGCGGCAGGAAAGCCAAGCTCAACTTCCCCGAAGAAGTTCCCGACGTCGCCGGCGGCGATAGCGGCGACGCCTCAAAGAAGCCGCGAGTCGCGCCGGAGGGCTGGTCC…
YDERF74_2	YDChr6.t280	ATGTGCGGGGGAGCGTTGATTTCCGACTTCATCCCGTCGGCGAGGCAGCGGCGAGTTACCGGCGACTATCTATGGGCGGATCAGGGAAAGAAGAAGAAAAAGAGAAATGGTGGCCGGAAGATTAGTGAGGCGGAGTTCGACGATGACTTCGAAGCTGATTTCCGGGAGTTCAAGGACGAGGAGGGGGTGGACGAACTGGAGGAGTTTACTTCCGTCGAGCCCTACGCTTTCCGTCCAAAGCCGGCAACTTTATCACGAGAGGATTCGGCTGTTCTGAAACGCTCTGAATTTGATGGAGATTCTGATAAATCATCCAAAAGGAAGAGGAAGAACCAGTTCAGAGGAATCCGTCAACGTCCATGGGGCAAATGGGCAGCTGAGATTAGAGATCCTCGCAAA…
YDERF74_3	YDChr16.t288	ATGTGCGGTGGAGCGATCATATCCGATTTCATTCCGACGCCTAGCTTACGGTCACGGAGAGTGACCGCCCACAATCTATGGCCGGATCTGAGGAAGAATACCAAAGGCGGCCGGAAGATTCGAGCGGCAGAGTTCGTTGACGATTTTGAGGCCGACTTCGAGGAGTTTGAGGGCGAGCCTGAGGAGGACGAAGTGGAGAAGTTAATCGAGGTCAGGCCCGGGGCTTTTCGCACGAAGGCGGCGACTTTTTCCCGTGGGGTTGCAGGAGCTGCTGATAAGCCAGCCACAAGGAAGAGAAAGAATCAATTCAGAGGAATTCGTCAGCGCCCATGGGGTAAGTGGGCAGCTGAGATTAGAGATCCTCGCAAGGGAGAGCGGGTTTGGCTGGGAACATTTGAC…
YDERF74_4	YDChr5.t261	ATGTGCGGAGGCGCGATTATCTCCGATTTCATCGCAACAGCGAGACCGCAGAGGGTCACCGCCAACACTCTCTGGCCGGATCTGAGGAAGAAGAAGAAGGGAGGCCGAAAGATTCGATCGGCGGAGTTCGAAGATGATTTTGAGGCTGATTTCCAGGAGTTTGAGGACGAGACTGAGGTGAGCGAAGTGGTCGATGAGTACGACGAAGATGAACTGATTGAGCTAAAGCCGTACGCATTCCGCCAAAATGGGGCGCATTTATCCCGAGGGATCAAAGAGAGTTCAATCATTGGGAAATGCCCACAATTTGATGGACCTGCTGAAAAATCGGCCAAAAGGAAGAGAAAGAACCAGTACAGAGGAATCCGTCAGCGCCCATGGGGCAAGTGGGCAGCTGAG…
YDERF84	YDChr4.t700	ATGGCTTCAAGGAAGGGTCGAACACAGGCGGCAGCCTTACCTGCAGCAGCGCCGCCTCTGCCGCCGGGAATGGAGACGCGTTTCCGAGGCGTACGCAAGCGGCCATGGGGTCGCTTCGCCGCCGAGATCCGGGATCCTGGTAAGAAGACGAGAGTCTGGCTTGGCACCTTCGACTCCGCGGAAGATGCTGCACGCGCCTACGACACCGCCGCGCGTGCCTTACGCGGACCTAAGGCAAAGACCAACTTTTCCGCTATTCCTTCCCACGCTTCTACGCTCGGCGGTGGATCCGGATCCGGATCGGTCCCCCTTTCCTTTTTCCATCAACAGCTGCCGCCGCCCGCGAGGCCGGCAACGAGCAGTCTGAGCAGCACGGTGGAGTCGTTCAGTGGCCCGCGG…
YDERF9	YDChr19.t262	ATGGCCCCCAGAGAGAAGGGAACCGGCGCAGGGAGATCCGGCGGCATGGGCGTACCGGCCTCCTGCGACGGCGGCGGGAAGGAGACGCACTTTCGCGGCGTGAGGAAGAGGCCATGGGGAAGATACGCGGCGGAGATTAGGGATCCGGGGAAGAAGAGCCGGGTCTGGCTTGGTACATTTGATACGGCTGAGGAGGCGGCGAGGGCTTATGATGCTGCCGCAAGGGAGTTCAGAGGATCGAAGGCGAAGACCAACTTTCCCTCCGCGGAGAACTACAAGAGTCCTAGTCCGATCGTCAACAATGGAGGAGCAGCCGGCAGTCCTTGCAGCCAGAGCAGCACGGTGGAGTCTTCCATTCGTGAAGCTGTGTCCATTGTGCCGCCCCTTGCGACCCCTCTT…
YDERF9_2	YDChr13.t1234	ATGGCTCCCAGGGAGAAGGGGACTGGCAGCGGAAGGATTGCCGGCGGTGATGTGGCGAAGGCGGTCCACTTTCGAGGGGTGAGGAAGAGGCCGTGGGGGAGGTACGCGGCGGAAATTAGGGATCCGGGGAAGAAGAGCAGGGTGTGGCTGGGTACGTTCGATACGGCGGAAGAGGCCGCTAGGGCTTATGACGCGGCCGCCAGGGAGTTTAGGGGATCAAAGGCAAAGACCAATTTCCCCTGCGCAGAGCCTTATTTGAGCCCTAGCAGCCAGAGCAGCACCGTGGAATCGTCAAGCCGGGATGCCGCATCTACCTTGCCGCCTTTAGCAACGCCGCTTCCTCATCTCGATCTTGATCAGATCAACCGCGGCGGGCTGCGATTCCCCTTCCAGCGATTT…
YDERF9_3	YDChr8.t67	ATGGCTCCGAGAACCAAAATCACGTGCGCCGCCACCATGGCCGCTGCCGGAAAGGAGATTCAGTTCCGGGGAGTGAGGAGGAGGCCGTGGGGTCGATACGCCGCAGAAATCCGTGATCCTGGGAAGAAGATAAGAGTATGGCTCGGAACCTTCGATACGGCGGAGGCGGCGGCGAGGGCTTATGACGCCGCTGCCATAGAGTTCCGAGGATCTCGGGCCAAGACGAACTTTCCCTACTCCGATGTCGGAGAGGAATCAAGTGAAGCCGTTCCCCTCGACCTCAATCGCGACGGCGCGACGAACTTCTTGTTCCGGGATTTTCGGAAGGAATTGGCGGCGGCTGCGAAGCCTGTGTATTTCTTTGGTAAATCCAACGAAATGGCGGCGGTGGTGACGGAA…
YDERF98	YDChr4.t127	ATGGAGAAAGACGAAAGCGCCGGCAAAGAAACCCGCTACCGCGGCGTCCGGCGGCGTCCGTGGGGGAAATTCGCCGCCGAAATACGCGACTCGTCTCGCCACGGCGCTCGAGTCTGGCTCGGAACGTTCAGTACTGCTGAAGAAGCTGCCCGCGCTTACGACCGAGCTGCTTACTCCATGCGCGGGTCGCTCGCCGTGCTGAACTTCCCCGACGAACGGCATTTGTATGCGGCCGACGCCTCCGCCTCTTCGTCGAGAAATGAGACGAAGAAGGAAGTGATCGAGCTCGAGTGTTTGGACGATAAGGTTTTGGAGGATCTGCTTGATTCGGGGGAGGAGGAGAAGAGTAATTGA
YDERF98_2	YDChr17.t869	ATGGAGGAGCAGGACCACCCGGTCCAGTACTCTGCACGCTCCGGCGAAAAACCGGTCCGGTTTCGCGGCGTCCGCCGGCGGCCGTGGGGCAAATTCGCTGCGGAGATACGCGATTCAACTTGCGGCAGCGTTCGGCTCTGGCTTGGAACCTTCGATACCGCTGAGGAAGCCGCAAGAGCCTACGATAGAGCCGCCGTCGCTATGCGCGGTCACCTTGCAATCCTCAATTTTCCCGGCGAGCTGCCGATTTCCACCACCGCCAGAACTACAGCTAGCCCTGCTTCGAATTTTCCGGAGATGGATTTAACTGGTTTGAGATCGGTGGCGGGACGAGGGAAGCAAGTGATAGAGCTCGAGTGTTTGGATGATAAGCTATTAGAGGATCTTCTTTATTTAGGA…
YDESE3	YDChr12.t992	ATGCCAAAGCTGCAGAGATACAGAGGAGTGAGGCAGAGGCACTGGGGTTCCTGGGTCTCAGAAATAAGACATCCTTTACTAAAAACTAGAATTTGGCTTGGCACGTTTGAGACAGCTGAAGATGCAGCGAGGGCCTACGATGAGGCGGCTAAGTTCATGTGTGGTGCAAGAGCAAGGACAAACTTCCCGCCGAATTCAAGCTCGGCATCGGCCTTATCGCCTAGCCTTGTGGCTAAGTTGGAGAAGTGCTGCATTGCTTCTCAAGAGGAGATGATAAGAGCTAAAGCAGAGATGGAGAGAGAGGAGATGAAGTGCATGGATGATGAGTTTATTGAGGAGATGATAGAGGAGCTAAGATACTATGGTTCTATGGAGATATCATCCTCCTATTCTTCTTCT…
YDESE3_2	YDChr3.t1195	ATGCCAAAGTTGCTGAGATACAGAGGAGTGAGGCAGAGGCATTGGGGCTCGTGGGTCTCAGAAATCAGGCATCCTTTGCTAAAAACTAGAATTTGGCTGGGGACCTTCGAGACGGCGGAGGATGCGGCGAGGGCCTACGATGAGGCGGCCAGGCTCATGTGCGGTTCAAATGCGAGGACAAACTTCCCGCCAAATTCGAACTCGGCATCGGCCTTATCGCCGAGCCTTGTTGCGAAGCTGGAGAGATGCTGCATTACACCTCAAGAGGAGATGAGGAGAGCTAAGGTGGAGATGGAAGGGGAGGGAGAAGTATGCATGGATGAGGAGTTCATTGAGGAGATGATAGAAGAGCTCAGATACAATGGGTCTGTTGAGATATCATCATCCTCCTGCTCTTCT…
YDLEP	YDChr18.t754	ATGGATCTCTCCCATCTCTTCTCCTCCCACTCCTCTCCTTCCAAACCCAACCCAACACAAAATCTCCTTCACCAAACCACCAATCAAAGATATCTCGGAGTGCGGCGGCGCCCATGGGGCCGTTACGCTTCGGAGATACGCGACCCTGCTACTAAAGAAAGGCACTGGCTTGGCACCTTCGACACGGCCGAAGAAGCCGCCGTGGCCTACGACCGCGCCGCACGCTCTCTCCGCGGCCCTCGCGCCCGCACAAACTTCGCTTATCCAGACCTCCCACTAGGCTCCTCTCTAACCCCGTTTCTATCACCGGACCTTCCTTCCCCTCAACCTTTCTTTACAATGTCTCCTGCGCCACCCCAACTGCTTCCATCTGTCACTGTTCTTCCCAGCCATCAGCAG…
YDLEP_2	YDChr3.t521	ATGTTCTTTAACTCTCAAACCCTAGGAAGAAGAACTCCAAAACCCTCACATGAAAGCCCCAAATATCCTCCTCAGAATGGTATTCCACTGCTTAACACTTACATCTACCAAACTTCATCTCACCTTCCAACTACTGAAAGAAGAGGAAGAAGAAGATTAGCAGAGCCAGGCAGGTTTCTTGGAGTAAGAAGAAGACCATGGGGAAGATATGCAGCAGAAATAAGAGACCCAGCAACAAAGGAAAGACACTGGCTTGGCACATTTGACACAGCCTATGAAGCAGCATTAGCTTATGACAAAGCTGCAATCTCCTTAAAAGGGGCTCAAGCTAGAACCAACTTCATCTATCCTGACCTTTCCTCCATATCTTCTTTCACTCCTTTCCAAAACCAAACCCTA…
YDPLT1	YDChr2.t181	ATGATGAAGGTGAGGAAAGCTGTAAGAGCATCTGAGCCTGATCAGAATGAGAATAATTCTTTCAGTTTGTGTATAGAGTCACCCTCATCAGGTGGAGATGATCAATTCCTGGCAAAGCTTCTTTCTAGGGACTCTGTGCTTTCTTGTTCTTCCTCAAGGTTGTATTGTAGGGAATGTGGTCAGGTTCCATTTGAGTGGGAGTCAAAACCTGGAAAGCCTAAATGTCCGCCGGCGAGCGAAGTCAATATTATGCCGCTTAGCCCTCCGCCGGCATTACAGAGCACATGCTTCTCCATTTCTTCTGATCAACATGAAGCCAGTCAAACTAGAAGGCAGGTCGGGTTGAGTCGAGTCGGATACAAGCGTGGTTGCTTGGTGAAGCCTTTTAAGCCATTGTTG…
YDPLT4	YDChr14.t288	ATGTGTGTGTCGCAGGACAATGGGCCAAAGAAGGTTGTTCGACAACATGTATTCAGTCGCATTGAGTACCCTGGCCTTTCCTCTCTCTCTCGGGATGGCGCTCCCTCTGGAGCTCTCGTCCAAAAAGGAGCCCTAGGCGAATCCCGACCACTTCCTCCTCCCTCACTCCCAGCTCTCCTCAATCTCTCGGTTCCGAACCCCTGCTCCCCCTCTCACAGCCGATCTCCCTATCTCGGTCGCCTTCTCTTCCAAGGCCGACGCCTGATTCCCATCCGAAGCCAGTCCGAAAATCCCAGGAGAAATCCGACTGAGATCCCTCTCCCTTCTCTCTCGGGTTCACGAGCTCCAGACAAGGCCGAGCTCCTCATCTTCTTCCTGTTCTCCCGTGTAGAAGATCCC…
YDPLT5	YDChr6.t600	ATGAGCGAATCGAGAAATTGGCCGGATGCGCCGGAAGTTGGATATACTTACAAAAATCAGATGCCGATTCTGCGGTCCTCGGATAACCAAGGCGAGGGTTTGGAAGTAATGAACTTTGGCGCGCAGGAAACCTATCCGCCACAGAGTGCTACTTCGGGCCCGGCCGCTGGGGAGAATTATGGGTTTTTAGAGGCTGTGAGTGTTGGAAGTGATGCTCAGTCCCCGCAGGCTCATGGAAATGGACCCTCGCTGAGTGCGACCGAACAAAGAGTGAATTTTCCGCGGAAATCCAGAAAAGATACACCTTTGCCGAGGGCCGCTGAAATGATAGCCGATGCTGCGCAGGAAGTTTCTTTATCTGAAGTTGCGGGAAAGGAAGGATTGGAGGGTTCGTTAGGA…
YDPLT5_2	YDChr6.t1003	ATGGCTTCTATGAACAACTGGCTCGGCTTTTCTCTATCTCCTCAGGAGCACTCGCTCTCCACCGAAGAAGCTGACTGCTATGGCTCCAATCCAACCCTAAGGCCTGATGGCTCCTTTTCCATCCTTGAAGCCTTCAACCGCACTTCTAACGATTGGAGTATAAAGAGTTTGGATTTCAAAGGGACCCCTTCGGAGCTCTCCATGATAGTGGACTCGAGCGGGGGAAAGCGTGGAAACATGGAGGATGTTGTTGTCGACGAGCCGAAGCTTGAAGATTTTCTCGGCGGCCACTCATTCTCCGACCATGAGCCAAAGATCGGATCTTTGGCCGGGGATCATTATTTATATTCAAACTGCTCGCTACAAGTTCCAGGAGTTGCGTCTGGTGGTGGAGGGAAT…
YDPLT5_3	YDChr3.t1496	ATGGCGTCCATAAACAACTGGTTAGCCTTTTCTCTCTCTCCACATGAGACACTCATCCCCAGCGATGATGCTTCTACCGCTGACTGCTTCTGCATTTCCGGCGACTCCTCTTCAGAACCGCCCCTTGGCGCCTCAACCCTAAGAGAAGATGTTCCCTTTGACATCTTGGAAGCAGTCAATAGAACCGACCAACAAAACCAAGATTGGAACATAAAGTGCTTGGACTTCAAAGGGAGCCCTTCTGATCTCTCCATGGTAGTGGGTACGAGCAGTAACCGAATGAATAACCATATGGAATTCGAGGAACCAAAGCTTGAAGACTTTCTCGGAAGCCATTCCTCTTCTGGAGACTATGTGTTCTCCGACTGCAACGACGTGGGAAGCTCTATAGGGCTCTCC…
YDPLT5_4	YDChr1.t1961	ATGAAACCCATGAGCGGTAGTGGTGGTAGTAATAACTGGTTGGGTTTCTCTCTATCCTCTCAAATGAAAATGGAGGTTTCTTGTGCAGAGCAGCAGGATCATCACCACCCAAATCACCAAAGCCATCATCATCATCACCACCACCACCACGAATGCCAGCATCCCACACCTGCTCCTCCTGCTGCAGCTGCATCCAACGGAATGCCAGGCAGCTTCTTTCTTTCTCCGTCCCATCTTAATAACTCGGGGATGTGCTATGGTGTTGAGGGAGTGACTGGAGGAATCTACTCCGAGCTCTCTGTCATGCCACTCAAGTCTGATGGTTCCCTGTGCATTATGGAAGCACTTAACAGATCTCAGCAACAAGGAATGGTGCCCTCCCCATCCCCAAAATTGGAA…
YDPUCHI	YDChr3.t522	ATGGCTTCCCCAAAAAACCAAACAATTAATCCTCTCAACGTTCAAGAAGAACAGAATGAACACATGATGAACTTCTCCAATTCCCCGCCATCCCAATCATCAGCTACAGCAGCTTCTTCTCCAACTGAGAGAAGAGGTAGAAGAAAAGCAACAGAACCAGGAAGGTTCCTAGGAGTAAGAAGAAGACCATGGGGAAGATATGCAGCAGAGATAAGAGACCCTACAACCAAAGAAAGGCACTGGCTAGGCACATTTGACACAGCCCATGAGGCAGCTTTAGCTTATGATAGAGCTGCTCTGTCAATGAAAGGTACCCAAGCTAAAACAAACTTCATTTACCCTGATCACAACTCTTCCTTCCACCCTTTCCTCAACCCAGTTTTCCACTCTCAAACCCTA…
YDRAP2.1	YDChr3.t1050	ATGGAAGAGAGAAAAAAAGAAAGAAGAAGACCGCCGCCGTCGCTGCAGCCTTGCTCGCCTCCGGCGTCGGCAGCGGCGGAGGGAAGTGGAAGAGAGAGACCTTATCGCGGAGTAAGGATGAGAAAGTGGGGAAAGTGGGTGGCTGAAATAAGAGAGCCGAACAAGCGATCGAGAATATGGCTCGGATCGTACTCCACTCCGGTGGCGGCAGCGAGGGCATACGACACCGCTGTCTATCTGCTCCGAGGCCGTTCAGCGCGTCTAAACTTTCCCGACGAGCTCAACGCAGAAGAGGCAACCAGCGGTATCATGGAAGAAGTCGCCGCCGCCACCGCTAGTCTTTCGGCGGCGTCGATCAGGAAGAAAGCAACTGAGGTAGGGGCAAGGGTAGACGCCCAG…
YDRAP2.11	YDChr18.t57	ATGATGTCCGCTTGCGAAGAACAAAAGATGAAGAAGCAGGCAAGAAAGGGTGACAGCCGCAGCGGCTTCGTCGGCGTGAGGCAAAGGCCGTCAGGGCGGTGGGTGGCGGAGATAAAGGATTCATCGCAACGTATCAGACTATGGCTCGGCACATTCGACACGGCGGAGGAAGCGGCGCGAGCCTACGATGAGGCTGCGCGAGCTTTACGTGGCGATAACACACGCACAAACTTCACAGCAGGAGGTAGCGGCGGTGTTGGAAGCATTGGGTGGCCGGAGTACTGCTACCAAGCCGATCATCTCTCTATGACGGCGAAGGCGAGGCTGAGTAGGAGCATAAGGGGGATGGTGGAGAGGTCGGCGGCACAGAGGCGGTCGACGAGAGTGAGCGACCACCAC…
YDRAP2.11_2	YDChr3.t1379	ATGGAACTCCAACTCCAAAAACAACAATCTCTCTTATCTCCCATCCAATCAACCAAATTCAAATCCAAATCTAAAGCCGCTGCCGCCGGCAGCGGCGGCAACAAGTTCGTTGGCGTCCGTCAACGGCCGTCGGGGAGATGGGTTTCCGAGATCAAAGACACCACTCAGAAGATCCGCATGTGGCTCGGCACCTTCGAAACTGCCGAGGAAGCCGCCCGGGCCTACGACGAAGCCGCCTGTCTCCTCCGCGGAACCAATACCCGCACCAATTTCTCCACTCGCCGCCCCAACTCCGCCTCCGCCTCCGCCTCCGCCGCTGATTCCCCTCTTGCCACCCGCATCCGTAAACTCCTCCACCACAAGAAACTAGCCAGCGCCGCCGTTGGCAGTGGCAGCAGC…
YDRAP2.11_3	YDChr12.t1148	ATGGACCTCAACCAAAGGCATCAAATTGCCCACCTTTCACCCCTTCAATCCACCAAATTGAAACCCAAAACTAAACCCACCACCAACTCCGGCGTCAGCGGCCCCGCCAACAAGTTCGTTGGAGTGCGGCAACGCCCCTCCGGCCGATGGGTGGCCGAGATCAAAGACAGCACCCAAAAAATCCGCTTGTGGCTCGGCACCTTCGAGACCGCCGAGGCCGCCGCCCTAGCCTATGACGAAGCCGCCTGCCTCCTCCGCGGCTCCAACACCCGCACCAACTTCTCTAACCGCCGTCCCTCCGACGGCTCCGCCTCCGCTGACTCCCCTCTCTCCGCACGCATCCGTAAACTCCTCCATCACAAGAAACTCCCCCTCAACGGAAAAGCCTCTCCCCAGCAC…
YDRAP2.11_4	YDChr12.t1116	ATGGCTAGGAAGCGCAAATCCCCCAAATCTGACGACGCTGACAACAACTCCTCCTCCACTGCCGCTGCGGCCGACCAAACACCCACGCATCGAGTCCGAAAACGCTTCGTTGGCGTGCGCCAACGTCCTTCCGGCCGTTGGGTCGCCGAAATCAAAGACACCATACAGAAAATAAGAGTCTGGTTAGGAACTTTCGACACTGCCGAAGACGCCGCCCGTGCCTATGACGAAGCCGCTTGCCTTCTCCGCGGCTCCAACACACGCACCAACTTCTGGCCTTCCACGGCCACCACCCCCGCTCTCCCTTCCCGCATCACCGCCCTTCTCCTCCACCGACTTAAGGCCAGAGCCTCTGGTTCTACCATGGCTGAAGAAGCCCAAACACAGGGCCAAGGCCAA…
YDRAP2.6	YDChr8.t1103	ATGGAGATGTCAGTGATTGTTTCCGCTCTCACTCATGTTGTCGCTGGTGATCATCAAGCAATCAACGTCGGCGGAGGCGGAGAGCATTTGGTGGCCAGCGGCTGGCCAGTTTCGGGTTCTTCTATGGGATGGGGTGGCGGAGTTAAGAGAGAGAGGGAGGAGATGTCGCCGGAGCTGAAACGGTTTAATAGAGGCTTTGGTGAGTTTCGAAGCTCGGCGGGAGCGAAGTCTTCAAATGTTGGAGCGAGCTTCCAAATGACAGCACAATCCTCTGCTCATCCTGAGACAGAGACTAACATTCGGCCACGGTACAGAGGAGTAAGGCAACGGCCATGGGGGAAATGGGCGGCCGAGATTCGAGATCCAGTGAAGGCCGCTCGTGTCTGGCTCGGCACTTTT…
YDRAP2.6_2	YDChr5.t595	ATGTGCATTATCAAGGTGGCGAAACCGAGCGAGTCAGATGATATTAAGAGGTTCTTCTCTGCGGGAGAGGAGGAGGAAGAAGAAGAAGCGGGATCCACCGCCCAAACAGCTTATGTAACGGTCGCGGCCGCTCAAACAGCTGATGTAAAGGTCGCGGCTTATAAGTCATCGGCGCCGCCCGTCGTTGGGCTGCTATCTAGATTTGGTGGGGAGCAGGAGATGTCGGTTATAGTATCGGCTTTAACACGTGTTGTTACCGGCAGTGAGCAGCCGGCGGGTGTGCCGTTGTCATCGGCGCCGTCGTCGTCATTCATCTCAAGAGGCGGTAGCGGGATTAAGAGAGAGAGGGAGGAGCTCATGAGTCCGAAGCTTGCGAGGCATTACACAGGCTTCTTAGCA…
YDRAP2.6_3	YDChr16.t657	ATGAAGGTGGCTCAACCAAGCGAGTCTGAGGACATCGAGAGGTTCTTCTCAGAGGGAGAGGAGGAGGTGGAGGCTGGCCCCACCGCGAAAACACCGGAGGTAATTCCGCCGTCGTCGCCACCGCAATCTCCGCCATCTTCTACGGATATGCTTTCCATTATTGATCGGCAGAAGGAGATGTCGGCCATGGTGTCTGCTCTATCCCATGTAGTTTCCAGTGGACACCACACAGACGCCGGCAACCAGGCAGCTGGGACGAGTGGGCGGCTAGTAACTGTTCGATCGCTTCCTTCGAGCCTTTACTCGCCGGCGACGCCATCGTCATCTATCATCTCATTTGGTGACCGCGGGATTAAGAGAGAGAGAGAGGAAGAGAGTTCGGAGTTGAAAATATATCAC…
YDRap2.6L	YDChr16.t134	ATGGCGTTCAATCAGCAACTCAACTTCGATAACTCCCAACTTCACTTCCCCGCTTCCCTCTCTCCCATGCAAAGTACTCCACTTCCTTCGATCAGCTCCCGCCGCCTCTCCCACGATCAAGAAAACACCATCATCGTCGCCGCCCTCGTCCACGTCCTCTCCGGCGAACACCAAGAGACCGCCCCTGCAATCTACTTCCCCCTCGCCGCCGACCTTCCTCGCTGCCAAGTCTGCGGAATCGGCAGCGACGGTTGCCTCGGCTGCCATTTCTTCGAATCATCGCCTGCCGACAATGCCGAGGGAAGCGGAATCCGACGACGGATCCGCCGTCGGAAGAAGAAGAATCAGTATCGCGGTGTGCGACAAAGGCCGTGGGGTAAATGGGCGGCGGAGATTCAC…
YDRap2.6L_2	YDChr11.t815	ATGGACCATAAAAGGGAAGCCCACGTCGGGGCATTTTCCACCCTTCCCTTTCTCTCCTTCTCTCTTGACTCCTGCAGAGATGGACGGAAACCGGTGACAGGCGGTGGCAAAACAGCGAGTGTTTGTGAGAAGATAACCAAAGTGGATCGAAGGCATGGGAAGAGGCCTCTTTCTGCTACGGTCAAGGAAGAAAAGGAGAAAGAAGCCGAACACATGTTTTCTCACTACACTTCCTCACGTGCCGACTACGACACCTCAGCCATGGTCTCTGCCCTAGCTCACGTGATCGCCGGCGGATCTTCTGCTGGCGAAGCTCAAAGCCAGGCAACAACTTCGCCGCCGCTGAGGGCAGCGGCAGCAGCAACTAGTGTTGAGTCGATGGTGAGAGATCCCAGTCAA…
YDRAP2.9	YDChr4.t753	ATGGAGACCTCGCCGTCGGAGCAAAAGCAGAGGCCGTACCGCGGTGTTCGTATGCGGAAGTGGGGAAAGTGGGTCGCCGAGATTCGAGAACCCAATAAGAGATCTCGGATATGGCTCGGTTCCTACGCTTCACCGGTCGCCGCCGCACGTGCTTATGACACCGCCGTATTTTACCTACGCGGTCGGTCCGCGTTTCTCAACTTCCCCGATGATATACCCTCCGCTGATTCCGGCGGCATCGGTGGCGGTTTATCCGCCACTTTCGTTAGAAAGCGCGCCGCCGAGGTCGGTGAGGCCGTCGACGCGCTTCTTCTGCAGAAGAAGGCGAAGAAGATGGGGATGGGTTTCAAGTTCCCCGATCTGAATTGCCAACCCAGCGCCGATGAGTCCTACGGCGAT…
YDRAP2.9_2	YDChr12.t933	ATGAAGCCAGACATGGGGAGGAAAGAGGTCGGAAGAACGCCGCTGGTGCCTTCGCCGCCGACGCCGCCTTCCGTGGGTGGAAGGAGAGAGAAACAGTTCCGGGGAGTAAGGATGAGAAAGTGGGGGAAGTGGGTGGCGGAGATAAGAGAGCCGAACAAACGGTCTAGGATATGGCTTGGATCCTACTCGACTCCGGTGGCGGCAGCGAGGGCTTACGACACAGCCGTTTATCTCCTGAGAGGACGCTCAGCTCGGCTTAACTTCCCGGAGGAGATCGAAGTCGAGGAGGTGACAAACGATTTCAACAGCGGAATCACGGCAGCTTCTATTAGGAAGAAGGCTTCAGAGGTTGGGGCAAGAGTGGACGCTCTGCAGACGGGTGTCATCCCGCCGCCTCCG…
YDRAP2.9_3	YDChr2.t309	ATGTCGAATGTTTTGCCTGTGTCCGAGCCGAATTCTGTTTTGGGCACGGGGGGGAATGTTGATGAGGGTGATTTGAATTTTAATGCCTCTGAGGTCAATGATTATGTTCTCCCGCTTCCTGATAATATTGAGGAGCGTAGAGGATCGGCGGCGCGGGGTAAGGACCGAGCTTTCAGAGGAGTAAGGATGAGAAAGTGGGGAAAGTGGGTGGCCGAGATAAGAGAACCCAACAAACGTTCAAGGATATGGCTAGGCTCCTACTCCTCTCCGGTCGCCGCTGCCAGGGCTTACGATACCGCTGTCTACCTCCTTAGAGGCCGCTCCGCACTCCTCAACTTTCCCGACGAACTCGCCGCCGACGAGTCCGGTGAAGCCAATACCGCTCTCTCAGCTGCTTCA…
YDRAV2	YDChr1.t1528	ATGGACAGCAGCTCTTGCATAGATGAATCTTCCGCAAGCAGCGACGCCGGCGCCGCCATACTCTCCCCTTCTCCTACCCCGCCGTCACCACCGCCTCCCCTCCAACGCATGGGAAGCGGCACCAGCACGTTAACAATCGCCGAATCATCATCAGAGTCCCGAAAGCTCCCATCTTCCCAGTACAAAGGGGTCGTTCCCCAACCCAACGGCCGCTGGGGCGCTCAGATCTACGAGAAGCACCAACGCGTTTGGCTGGGCACCTTCAACCTCGAACGCGAAGCCGCTTGCGCTTACGACGCCGCCGCCCAACGCTTCCGCGGCCGCGATGCAGCCACCAACTTCCCCCCTCTTTCACCCGACGCACATGAGCTCGCTTTCCTCCTTTCTCGCTCTAAAGCA…
YDSHN1	YDChr4.t1518	ATGGTACAGTCGAAGAAATTCAGAGGAGTGAGGCAAAGGCATTGGGGGTCATGGGTTTCAGAGATTCGCCATCCACTTCTGAAGAGAAGGGTGTGGCTGGGCACCTTTGAGACTGCAGAGGAGGCCGCCCGCGCTTATGATGAGGCGGCCGTGCTTATGAGTGGCCGCAATGCCAAAACCAATTTTCCTGTGCCTACCACTAACGCAGGCGAGCCTGGCATCCTGTCCGGTGGCGGCCGCAGCAACCAAACTCCTGTGCTCAGCGCGAAGCTCCGTCGATGCTGCAAGACCCCCTCCCCGTCACTTACTTGCCTCCGTCTCGACACAGAGAGCTCCCACATTGGCGTCTGGCAAAAGCGAGCTGGCTCGCGTGCTGAGTCCAGCTGGGTGATGACTGTC…
YDSHN2	YDChr11.t134	ATGGCAGAGCCCTCAGGACGAAGTCTTGCCGATGATGAATACGATAACCCAGAGGAGTTCCAATGGAAGGATGCGGATGTGAGCTCTTCGACAGCAGAAACCTCCGTTTCTGCACAGGTTCTGGATTTGATGCGCCGCGGCAATAGAGCCTTCCGGGAGAAACGAATTGAAGAGGCTATTTCTTGTTACTCCAAAGCTCAACTTTTAAAACCTGGAGATCCTGTGATCCTAATCAATAGAAGCGCTGCTTTCTCCAGGATCAGCCAACTCTTGAGAGAGAGATCTGCAACTGCATCAGAGTATCAACCATTGAACGGTTTAGATCCAACAACTCATGCAGAGCTTGCATTAAAGGATGCTGATAAAGTTATAAGTATTCAGAGTAATTCTCCGAAACCA…
YDSHN2_2	YDChr7.t1117	ATGGACCCAACGGTAAAAATCAACGAAACAGTGTCAAAGCAATTGTCGATATCCATCGGTCAGCAGCAGCGAAAGCGATACACGGGTGTACGCCAGAGCCCGTCGGGCCGGTGGGTGGCGGAGATCAAAGGCACCGCGCAAAAAATTCGCCTTTGGCTGGGCACCTTCGATACAGCAGAGGCCGCCGCCCATGCCTATGATGAGGCCGCTTGCCTCCTCCGCGGCGCCAACACCCGCACCAACTTCTGGCCGCGCAACCAAGGTGGATTTGGCAGTTCAAACACTGGCTCATCATCAGTGCTCTCAACTAAGGTCCTGAACCAGCTCCTCGAACGCTTGGAGGAACAACGGGCTTCCAAAAGTTCACGGCACTGTTTATCGTCTGTGCAGTCAAAGTCG…
YDSNZ	YDChr14.t1215	ATGTGGGATCTCAATGAGTCGCCGGACCAGAGAAATGCTGCGATATCCCAAGTCGAGGAGATCTCCTCAGGCGGTTCCGAAGCCATGGTGATGGAGCTTGGAGCGGGGTCTACTGAAAACTCCAGCTCCTCTACCGTCGTGATCGAGCACTCGAACGGTGGAGTCGGCGTTGAGGACTTGTTTGGGTTCGAGGAGAGCTACTCCGGCGAAAGTGAGGCGGTAGTGACGCACCAGTTCTTTCCGATTAGTGAACGGAAGCCGGAGTTACCATTGCTTACTTTAGGCGCCGGTGGTATGCCGCCGGAGCAGAACACCAGGTTCGGATTGAAGCTGTCGGAGCCGGCCATGGCCGGCGGCGTTGTCAAGAACATGGTGGTCTCGCAGCCAATCAAAAAGAGC…
YDSNZ_2	YDChr2.t1260	ATGATACTGGATCTTAACGGGACATTGGACGCTAACTGGTCGTTCGCGCAGAAGAAGATCCTTCAGGAAGGATCTTGCGGTGGCCAGATGGTTGATTCTGGGTCGTCGAACTCCTCCGTCCTCAATGGCGAGGAGTCTAGCAACATATCTGAAGATGACATGTCTTCCAGTCACCCTGCCTTCCGGTTTGGTATCCTCAAGGATGCAGTTGAGTTGGAAGAGGAAGTCGACGAGATCAGAGTCATTTCTGATTCCGACATCGTTACACATCAGCTTTTTCCGCAACATCCGCAGGGTTTTTCAGAGTGGCATTCGGGGAGAACAGTGACGGCGTCGTCGTTGTCCAGGCAGCCTTTGGAGGACCTTATAATCTTCCAGTCTAATGTGCCGGCCGCAGGG…
YDSOB2	YDChr11.t480	ATGGAAGACCAAAACAACCGCACCCACTTTAAGCGCCCAGCAGCCACGTCAGCCACACCGCCACCCAAAGACGCCGCTCGTTACCGCGGCGTTCGCCGCCGGCCGTGGGGGCGCTATGCGGCAGAGATTAGGGACCCCCAGTCTAAAGAACGCCGGTGGCTAGGCACCTTTGACACGGCTGAGCAAGCCGCGTGGGCCTACGATATTGCGGCACGTGCCATGCGTGGCCTCAAAGCCCGCACGAACTTCCACTACCCTCCTCCCCACGCCGCCACCACGCCACAACAGCCGCCGCCGCTGCCCCCGCCGCCTTTTACCTCACATGATTTTCCATGGCCCCACGTCAGCGTCCCCACGCCATCTTCACTTCCTCCTAACGCCTCTCTTCTCTTCCGCAAC…
YDWRI1	YDChr13.t770	ATGGCGACGGCGTCAGCGTCATCGTCGGAGGCCATCGGGGCAGCCAAGGCGGAAGCCTCCGGGGGAGAATGGCCGACGATTGATGAGCCGCAGCCGGGTGTTGTGTTGAAGAAGGCCAGAAAGGAGAGGGTTTGTACCGCCAAGGAGAGGATCAGCAGGATGCCGCCCTGCGCCGCCGGCAAGAGGAGCTCCATATACCGGGGTGTCACCAGGCATATCTCTTTCTCATCAGTTGTGGCTCACCTTTGGGATAAAAGTACTTGGAATCAAAATCAAAATAAAAAAGGAAAACAAGGTGCATACGATGATGAGGAGGCTGCTGCTAGAGCTTATGATCTTGCTGCATTGAAATATTGGGGCGCTGGAACTCTTATTAATTTTCCTGTTAGTGATTATGCA…
YDWRI1_2	YDChr12.t1031	ATGGCGAAGAAGAAACAGAGCAACTCTCCTTCCTTCACAGACACAAACGACAGCAACAGAGGAAGCTTCAAAGGCATTGAAAAGGTGAGGAGGACGAGGAAGTGCGTGCCGAGAGAATCTCCATCTCAGAGAAGCTCGATTTTTCGTGGTGTTACAAGGCACAGGTGGACTGGAAGATATGAGGCTCATCTATGGGATAAGAATTGCTGGAATTATTCACAAAACAAGAAAGGAAGACAAGGAGCATATGATGATGAAGAAGCTGCAGCTCATGCCTACGATTTGGCTGCATTGAAGTACTGGGGACAAGAAACCATACTGAATTTTCCTCTTCTGAACTACACAGGGGAGGTGAAAGAAATGGAAGGACAATCCAAGGAAGAGTATATTGGATCCTTA…
YDWRI1_3	YDChr3.t1241	ATGGCGAAGAAGAAGCCGAACAGCTCTGCGTCAAACCACGAGAGCAATGAAACTACCAGATCAGAGAGCAACAATGGCGTTGAGAAGATGAAGAGGACGAGGAAAAACGTGCCGAGAGAAACTCCCTCTAAGAGAAGTTCAGTTTACCGCGGTGTAACCAGGCATAGGTGGACTGGAAGATACGAAGCTCATCTCTGGGATAAGAACTGCTGGAATGAATCCCAAAACAAGAAAGGAAGACAGGGAGCATATGATGATGAAGCAGCAGCAGCAAGAGCTTATGATTTAGCTGCATTGAAGTACTGGGGCCAAGAGACCACCCTGAATTTTCCTCTGCTAAACTATCAAGAAGAGCTGAAAGCAATGGCAGGCCAATCCAAGGAAGAGTATATTGGATCT…
YDWRI3	YDChr19.t95	ATGGTGATTTCTTCTCCTCATTCTACTAACACTAAGATTTTCAAAGCCAGTGGTCGCCGCCGTCGACGGAAAAGCTCCGGCGACCTCCCATCGGCTAGCCGCAGCGCCAAAAGGAGCTCCATTTACAGAGGAGTAACCAGGCATAAATTGACTGGGAGGTATGAAGCTCATATCTGGGACAAGAACTACTTGAATAAATCCCAAAACAAGAAAGGAAGACAAGGAGCTTACGACACTGAAGAGAGTGCAGCTCGAAACTACGACCTTGCTGCTCTGAAGTACTGGGGAACTGATACGACCCTTAATTTTCCTGTGGCGAATTACGACGATGACTACAAGGAAATGCAGGCGATGTCGAAGGAGGACTATTTAGCTTCGTTGCGCCGCCGGAGCAGTGGA…
YDWRI3_2	YDChr14.t568	ATGGAGAAATCAAATTCTTCTTTCTCTTCTCCCTCTCCTCCTCCTATTTCTAAGCCAAGGCACAAGAGAAGCAAGAATGCCCATGCGATCACTGACAAGAACAATGTGGGAGGAAGCACCAGTGCTTGTGGGAAGCGAAGCTCTATCTATAGAGGAGTCACCAGGCATAGGTGGACAGGAAGATATGAAGCTCATCTGTGGGACAAGAATAGCTGGAATCTCATGCATAACAAGAAAGGCAGACAAGGGGCCTATGATGATGAGGAGGCTGCAGCTCATACCTACGACCTTGCCGCACTTAAGTACTGGGGTCCTGATACAGTTCTTAATTTCCCTGCAAACACATATTTGAAAGAGTTCGAGGAGATGCAGAGCATGTCCAAGGAAGAATACTTGGCT…
YDWRI3_3	YDChr2.t144	ATGATTAACAGTGAAAATACTAACAGCAACAGCAACAGTAGTAACGGATATATGAAGATGAAGAGGACAAGGAAGAGCGTGCCGAGGGAGTCTCCCTTGCAGAGAAGCTCAGTATATCGTGGAGTCACAAGGCACCGCTGGACGGGAAGGTATGAAGCTCATCTCTGGGACAAGAACAGCTGGAATGAATCTCAGAACAAGAAAGGAAAGCAAGGTGCAATATATATATCTCTGATAATCTCTTTTTGGCTGAAAAACTTATATTTTTTAGTCAATTTAACTTCTGTTATTATTTTTATCACAGGAGCTTACCATGATGAGGATGCTGCAGCTCGTGCTTATGACCTGGCTGCATTGAAATACTGGGGCCAAGAAACCATTCTGAACTTTCCTTTATCA…
