# Supplementary material for: Identification and analysis of the AP2/ERF gene family in Dendrobium officinale based on pan-genome and functional characterization of DofERF109_2
Source: Front Plant Sci. 2026 Jun 10;17:1834268. doi: 10.3389/fpls.2026.1834268 (PMC13291111; doi:10.3389/fpls.2026.1834268)
Supplement: Supplementary file 6 [file Table2.xlsx]

## Sheet: Sheet1
Distribution of AP2/ERF Gene Members in Seven Dendrobium officinale Individuals
Family	Arabidopsis thaliana gene ID	Gene name	Dof	HXL	TM	TP1	TP4	hs	YD
AP2	At4g37750	DRG	1	0	0	0	0	1	0
	At4g36920	AP2	0	0	0	0	0	0	0
	At1g72570	AIL1	0	1	1	2	2	0	1
	At5g65510	AIL7	2	2	1	2	2	1	1
	At3g20840	PLT1	0	0	0	1	0	0	1
	At5g57390	PLT5	4	4	4	2	2	2	4
	At1g51190	PLT2	0	2	1	1	0	2	0
	At1g79700	WRI4	1	0	0	0	0	2	0
	At5g10510	AIL6	0	0	0	0	1	1	0
	At5g17430	PLT4	1	1	2	1	1	1	1
	At1g16060	WRI3	2	2	3	1	2	1	3
	At5g67180	EAT3	2	3	2	2	3	2	2
	At2g28550	RAP2.7	0	0	0	1	0	1	0
	At3g54320	WRI1	2	3	2	3	3	2	3
	At2g41710	SMOS1	1	0	1	1	0	1	0
	At2g39250	SNZ	1	1	0	1	1	0	2
	At3g54990	SMZ	0	0	2	0	0	0	0
	At5g60120	TOE2	0	0	0	0	0	0	0
RAV	At1g68840	RAV2	1	1	1	1	1	1	1
	At3g25730	EDF3	0	0	0	0	0	0	0
	At1g25560	EDF1	0	0	0	0	0	0	0
	At1g13260	RAV1	0	0	0	1	1	1	0
	At1g50680	AT1G50680	0	0	0	0	0	0	0
	At1g51120	AT1G51120	0	1	0	0	0	2	1
Soloist	At4g13040	APD1	2	2	2	3	2	2	2
ERF-I	At2g20880	ERF53	1	0	2	3	2	1	2
ERF-I	At4g28140	ERF54	0	0	0	0	0	0	0
ERF-I	At1g36060	ERF55	0	0	0	0	0	0	0
ERF-I	At2g22200	ERF56	0	0	0	0	0	0	0
ERF-I	At5g65130	ERF57	0	0	0	0	0	0	0
ERF-I	At1g22190	ERF58	3	0	3	4	3	2	2
ERF-I	At1g78080	ERF59	0	0	0	0	0	0	0
ERF-I	At4g39780	ERF60	0	0	0	0	0	0	0
ERF-I	At1g64380	ERF61	1	0	1	1	0	1	0
ERF-I	At4g13620	ERF#062	1	0	1	2	2	1	1
ERF-II	At1g46768	RAP2.1	0	1	2	0	1	0	1
ERF-II	At4g06746	RAP2.9	1	1	2	3	3	1	3
ERF-II	At2g23340	DEAR3	1	0	0	0	0	1	0
ERF-II	At4g36900	RAP2.10	0	0	0	0	0	0	0
ERF-II	At5g67190	DEAR2	1	0	0	1	0	1	0
ERF-II	At3g50260	DEAR1	1	1	0	0	0	0	0
ERF-II	At1g21910	DEAR26	1	1	1	1	1	0	1
ERF-II	At1g77640	ERF#013	0	0	0	0	0	0	0
ERF-II	At1g44830	ERF14	1	1	1	1	1	0	1
ERF-II	At4g31060	ERF#015	0	0	0	0	0	0	0
ERF-II	At5g21960	ERF16	0	0	0	0	0	0	0
ERF-II	At1g19210	ERF17	0	0	0	0	0	0	0
ERF-II	At1g74930	ERF18	2	0	1	1	1	1	1
ERF-II	At1g22810	ERF19	0	0	1	1	1	1	1
ERF-II	At1g71520	ERF#020	0	0	0	0	0	0	0
ERF-III	At1g71450	ERF#021	1	1	1	1	1	1	1
ERF-III	At1g33760	ERF22	0	0	0	0	0	0	0
ERF-III	At1g01250	ERF#023	0	0	0	0	0	0	0
ERF-III	At2g36450	ERF#024	0	0	1	1	1	0	1
ERF-III	At5g52020	ERF#025	3	1	2	2	3	3	3
ERF-III	At1g63040	ERF#026	0	0	0	0	0	0	0
ERF-III	At1g12630	ERF#027	0	0	0	1	0	0	0
ERF-III	At5g51990	DREB1D	2	1	1	1	1	1	0
ERF-III	At4g25490	DREB1B	0	0	0	0	0	0	0
ERF-III	At4g25470	DREB1C	0	0	0	0	0	0	0
ERF-III	At4g25480	DREB1A	0	0	0	1	1	0	0
ERF-III	At1g63030	DDF2	1	0	1	1	1	1	1
ERF-III	At1g12610	DDF1	0	0	1	1	1	1	1
ERF-III	At2g44940	ERF34	1	0	1	1	1	1	2
ERF-III	At3g60490	ERF35	0	0	0	0	0	0	0
ERF-III	At3g16280	ERF36	2	2	3	3	3	2	1
ERF-III	At1g77200	ERF#037	0	0	0	0	0	0	0
ERF-III	At2g35700	ERF38	0	0	0	0	0	0	0
ERF-III	At4g16750	ERF39	0	0	0	0	0	0	0
ERF-III	At5g25810	ERF40	0	0	0	0	0	0	0
ERF-III	At5g11590	ERF41	0	0	0	0	0	0	0
ERF-III	At2g25820	ESE2	0	0	0	0	0	0	0
ERF-III	At4g32800	ERF43	1	0	1	1	1	0	2
ERF-IV	At3g11020	DREB2B	0	0	0	0	0	0	0
ERF-IV	At5g05410	DREB2A	0	0	0	0	0	0	0
ERF-IV	At2g38340	DREB19	0	0	0	0	0	0	0
ERF-IV	At2g40350	DREB2H	2	1	1	3	3	2	2
ERF-IV	At2g40340	ERF48	1	2	2	0	0	1	1
ERF-IV	At1g75490	DREB2D	1	0	1	1	1	1	1
ERF-IV	At5g18450	ERF50	0	0	0	0	0	0	0
ERF-IV	At3g57600	DREB2F	1	0	1	1	1	1	1
ERF-IV	At2g40220	ABI4	1	1	1	1	0	1	1
ERF-V	At1g15360	SHN1	0	0	0	0	0	1	1
ERF-V	At5g19790	RAP2.11	5	2	4	6	3	3	4
ERF-V	At5g25190	ESE3	2	2	2	2	3	2	2
ERF-V	At5g11190	SHN2	2	2	2	2	2	2	2
ERF-V	At5g25390	SHN3	0	0	0	0	0	0	0
ERF-VI	At4g11140	CRF1	0	0	0	0	0	0	0
ERF-VI	At4g23750	CRF2	0	0	0	0	0	0	0
ERF-VI	At5g53290	CRF3	0	0	0	0	0	0	0
ERF-VI	At4g27950	CRF4	6	4	5	5	5	5	5
ERF-VI	At3g61630	CRF6	0	0	0	0	0	0	0
ERF-VI	At2g46310	CRF5	2	0	2	2	2	2	2
ERF-VI	At1g22985	CRF7	0	0	0	0	0	0	0
ERF-VI	At1g71130	ERF70	0	0	0	0	0	0	0
ERF-VII	At2g47520	ERF71	0	0	0	0	0	0	0
ERF-VII	At3g16770	EBP/RAP2.3	0	0	0	0	0	0	0
ERF-VII	At1g72360	ERF73	0	0	0	0	0	0	0
ERF-VII	At1g53910	ERF74	4	4	4	5	4	4	4
ERF-VII	At3g14230	RAP2.2	0	0	0	0	0	0	0
ERF-VIII	At1g28370	ERF11	0	0	0	0	0	0	0
ERF-VIII	At1g03800	ERF10	0	0	0	0	0	0	0
ERF-VIII	At3g15210	ERF4	0	0	0	0	0	0	0
ERF-VIII	At1g53170	ERF8	0	0	0	0	0	0	0
ERF-VIII	At5g44210	ERF9	1	0	3	3	3	3	3
ERF-VIII	At1g28360	ERF12	2	2	1	2	2	2	2
ERF-VIII	At1g50640	ERF3	0	0	0	0	0	0	0
ERF-VIII	At3g20310	ERF7	1	0	0	1	1	1	1
ERF-VIII	At1g80580	ERF84	1	1	1	1	1	1	1
ERF-VIII	At5g13910	LEP	1	1	3	3	2	1	2
ERF-VIII	At5g18560	PUCHI	1	1	1	1	1	1	1
ERF-VIII	At1g28160	ERF#087	0	0	0	0	0	0	0
ERF-VIII	At1g12890	ERF#088	0	0	0	0	0	0	0
ERF-VIII	At1g12980	ESR1,DRN	0	0	0	0	0	0	0
ERF-VIII	At1g24590	SOB2	1	0	1	1	1	1	1
ERF-IX	At4g18450	ERF#091	0	0	0	0	0	0	0
ERF-IX	At3g23240	ERF1	2	3	3	3	2	3	3
ERF-IX	At2g31230	ERF15	0	0	0	0	0	0	0
ERF-IX	At1g06160	ERF59	0	0	0	0	0	0	0
ERF-IX	At3g23220	ERF95	0	0	0	0	0	0	0
ERF-IX	At5g43410	ERF96	0	0	0	0	0	0	0
ERF-IX	At1g04370	ERF14	0	0	0	0	0	0	0
ERF-IX	At3g23230	ERF98	4	1	3	2	2	1	2
ERF-IX	At2g44840	ERF13	1	0	1	2	1	1	1
ERF-IX	At4g17500	ERF#100	0	0	0	0	0	0	0
ERF-IX	At5g47220	ERF2	4	3	3	1	4	3	3
ERF-IX	At5g47230	ERF5	0	1	2	1	1	1	3
ERF-IX	At4g17490	ERF6	0	0	0	0	1	0	0
ERF-IX	At5g61600	ERF104	0	0	0	0	0	0	0
ERF-IX	At5g51190	ERF105	4	1	2	6	2	2	1
ERF-IX	At5g07580	ERF106	0	3	4	1	4	5	4
ERF-IX	At5g61590	ERF107	0	0	0	0	0	0	0
ERF-X	At1g43160	RAP2.6	1	3	3	3	2	2	3
ERF-X	At4g34410	ERF109	2	2	4	4	3	4	4
ERF-X	At5g50080	ERF110	0	0	0	0	0	0	0
ERF-X	At5g64750	ERF111	1	1	1	1	1	1	1
ERF-X	At2g33710	ERF#112	0	0	0	0	0	0	0
ERF-X	At5g13330	Rap2.6L	0	1	2	2	3	2	2
ERF-X	At5g61890	ERF114	1	1	0	1	1	1	1
ERF-X	At5g07310	ERF115	0	0	0	0	0	0	0
ERF-VI-L	At1g25470	CRF12	0	0	0	0	0	0	0
ERF-VI-L	At1g49120	CRF9	0	0	0	0	0	0	0
ERF-VI-L	At1g68550	CRF10	0	0	0	0	0	0	0
ERF-VI-L	At3g25890	CRF11	1	0	1	1	1	1	1
ERF-Xb-L	At2g20350	ERF#120	0	0	0	0	0	0	0
ERF-Xb-L	At5g67010	ERF#121	0	0	0	0	0	0	0
ERF-Xb-L	At5g67000	ERF#122	0	0	0	0	0	0	0
		Total number of genes	101	76	113	123	113	105	113
