# Supplementary material for: Identification and analysis of the AP2/ERF gene family in Dendrobium officinale based on pan-genome and functional characterization of DofERF109_2
Source: Front Plant Sci. 2026 Jun 10;17:1834268. doi: 10.3389/fpls.2026.1834268 (PMC13291111; doi:10.3389/fpls.2026.1834268)
Supplement: Supplementary file 7 [file Table3.xlsx]

## Sheet: Dof
Gene name	Number of amino acids	Theoretical pI	Molecular weight	Aliphatic index	Grand average of hydropathicity (GRAVY)
DofCRF4	295	5.56	32642.5	69.15	-0.507
DofRAV2	338	9.46	36641.6	71.01	-0.411
DofDRG	464	9.32	51170.8	72.11	-0.511
DofPLT5_4	540	6.43	59778.9	65.61	-0.551
DofWRI3_2	393	9.27	43761.7	59.97	-0.677
DofRAP2.9	155	9.98	17183.3	65.03	-0.815
DofEAT3_2	484	6.82	52487.1	59.73	-0.598
DofDREB2H_2	280	5.93	31303	62.36	-0.706
DofCRF4_5	251	9.24	28723.6	67.21	-0.648
DofERF2	250	8.92	26742.8	64.16	-0.461
DofERF#025_3	205	4.51	21755.2	70.2	-0.486
DofERF74	180	6.63	19794.1	62.33	-0.749
DofLEP	286	4.97	32193.8	69.65	-0.576
DofPUCHI	295	5.38	32597	52.37	-0.608
DofDEAR1	174	9.69	19099.3	58.51	-0.912
DofESE3_2	142	5.31	15968	66.06	-0.514
DofCRF5	348	9.73	39076.9	58.91	-0.924
DofRAP2.11_2	277	6.46	29796.8	59.03	-0.495
DofPLT5_3	497	5.85	53191.9	59.74	-0.42
DofCRF5_2	262	6.23	28451.2	73.47	-0.45
DofERF98	117	5.3	13244.5	61.88	-0.913
DofERF105_2	289	5.53	31897	73.36	-0.436
DofERF105	268	5.03	29971.6	68.54	-0.511
DofERF84	205	9.34	21740.4	67.27	-0.423
DofDEAR3	133	9.71	14719.8	64.66	-0.523
DofAIL7_2	209	9.18	23401.6	72.01	-0.32
DofERF36	199	6.84	21778.1	58.99	-0.671
DofERF53	377	6.28	41344.4	58.06	-0.642
DofCRF4_6	323	4.91	35698.6	62.6	-0.544
DofERF109	183	9.28	20262.9	66.72	-0.684
DofERF74_4	377	5.04	42378.3	59.58	-0.749
DofDEAR26	205	7.7	21677.2	59.22	-0.288
DofERF#021	165	8.11	18544.9	65.88	-0.66
DofERF14	207	8.93	22205.9	61.4	-0.492
DofERF74_2	348	4.88	39514.8	54.48	-0.903
DofPLT5	375	5.65	40974.4	62.21	-0.65
DofAIL7	661	5.86	71012.3	60.21	-0.585
DofERF61	332	9.8	37016.1	79.43	-0.477
DofDREB1D_2	213	5	23741.3	53.33	-0.676
DofERF43	201	5.83	21811.5	68.11	-0.396
DofCRF4_4	317	5.56	35174.2	66.5	-0.569
DofSHN2_2	1098	8.92	124414	85.34	-0.369
DofERF111	319	5.14	34119.3	55.49	-0.563
DofEAT3	482	6.47	53245.1	67.24	-0.605
DofCRF4_3	255	6.22	28794.6	66.12	-0.426
DofCRF4_2	255	6.04	28769.7	69.18	-0.367
DofDREB2F	252	6.62	28286.9	76.59	-0.655
DofDDF2	1022	8.82	113451	78.65	-0.428
DofCRF11	267	9.45	29580.6	80.04	-0.489
DofAPD1_2	233	9.26	26376.9	68.63	-0.748
DofSHN2	271	5.19	30350.6	56.94	-0.755
DofERF12	187	9.09	20298.9	55.51	-0.672
DofSOB2	268	5.9	29637.2	55.78	-0.555
DofAPD1	233	9.59	26398	61.55	-0.839
DofERF13	143	9.51	15701.7	62.94	-0.524
DofERF36_2	210	6.1	22962.5	63.76	-0.587
DofDEAR2	160	9.78	17811.3	64.62	-0.774
DofESE3	146	5.78	16542.7	60.27	-0.526
DofWRI1_2	320	6.28	36221.4	66.19	-0.677
DofRAP2.11_4	373	4.7	40700.8	59.97	-0.745
DofRAP2.11_3	175	10.44	18831.2	67.09	-0.635
DofDREB2H	271	5.26	30721.3	56.24	-0.861
DofERF48	433	4.74	47502.5	64.27	-0.618
DofABI4	248	9.01	26592.5	51.57	-0.605
DofSMOS1	523	9.44	58220.3	67.23	-0.479
DofPLT4	608	5.9	67670.8	59.41	-0.688
DofWRI3	344	5.73	38809.7	55.09	-0.872
DofSNZ	478	6.52	53118.4	67.76	-0.593
DofERF7	199	9.36	21704.6	71.16	-0.545
DofERF#025	179	4.51	19288.5	69.44	-0.491
DofERF2_4	266	8.89	28641.2	72.37	-0.433
DofERF2_3	266	8.02	28585.1	76.39	-0.398
DofERF98_4	170	5.78	19072.7	90.06	-0.464
DofDREB2D	166	6.43	18069.4	61.75	-0.567
DofERF2_2	240	9.69	26185.8	73.71	-0.41
DofERF105_4	273	5.29	30454.5	71.5	-0.481
DofERF105_3	273	5.05	30324.2	77.95	-0.467
DofERF#025_2	195	6.42	21161.9	83.74	-0.224
DofERF34	190	9.12	21004.6	61.26	-0.653
DofERF109_2	210	8.33	22911.7	67.57	-0.465
DofERF74_3	347	4.86	39167.7	61.96	-0.691
DofERF58_2	310	6.66	34427.6	71.55	-0.523
DofRAP2.6	378	6.34	40998.3	56.9	-0.635
DofERF58_3	311	5.29	34236.2	71.29	-0.443
DofERF18_2	198	5.13	22264.8	63.28	-0.613
DofERF1	226	5.17	24996	76.42	-0.376
DofERF98_3	182	5.44	20040.6	83.63	-0.419
DofRAP2.11	219	9.58	24167.1	59.77	-0.612
DofERF114	214	6.44	23307.7	55.33	-0.707
DofWRI4	155	10.25	17785.9	56.77	-0.975
DofERF9	212	9.89	22442.2	58.68	-0.393
DofERF12_2	146	10.1	16200.6	66.99	-0.64
DofERF#062	306	5.9	34175.4	71.76	-0.525
DofERF18	181	5.36	20352.6	60.61	-0.661
DofERF1_2	226	5.17	25012	75.97	-0.388
DofERF98_2	149	5.26	16422.5	79.93	-0.425
DofRAP2.11_5	396	4.75	43395	64.6	-0.683
DofERF58	297	5	33120.1	71.31	-0.569
DofPLT5_2	659	5.86	70719.9	59.8	-0.59
DofDREB1D	245	5.15	27446.6	57.1	-0.662
DofWRI1	381	6.48	43200.3	63.31	-0.66

## Sheet: HXL
Gene name	Number of amino acids	Theoretical pI	Molecular weight	Aliphatic index	Grand average of hydropathicity (GRAVY)
HXLPLT5_4	625	6.65	68726.5	58.74	-0.665
HXLAPD1_2	233	9.2	26397.8	63.61	-0.828
HXLSHN2	281	5.36	31606.2	61.49	-0.706
HXLERF12	171	9.65	18422.6	48.71	-0.71
HXLRAV2	395	9.72	43793	81.7	-0.37
HXLAPD1	233	9.59	26398	61.55	-0.839
HXLRap2.6L	323	8.32	35249.2	58.08	-0.646
HXLERF36_2	366	8.92	40122.2	74.92	-0.414
HXLRAP2.11	334	4.69	36749.6	60.57	-0.772
HXLRAP2.11_2	212	9.68	22880.8	69.62	-0.461
HXLRAP2.9	196	9.44	21877	69.64	-0.656
HXLESE3	145	5.78	16455.6	60.69	-0.524
HXLWRI1_2	347	8.63	39359.7	61.33	-0.8
HXLDREB2H	271	5.26	30721.3	56.24	-0.851
HXLERF48	433	4.7	47403.4	64.27	-0.609
HXLABI4	415	6.2	45353.8	58.29	-0.526
HXLWRI1	390	9.25	43001.4	63.62	-0.594
HXLSNZ	478	6.52	53136.4	66.95	-0.597
HXLPLT4	625	6.17	69440.8	58.74	-0.685
HXLWRI3	344	5.64	38791.6	55.09	-0.874
HXLERF2_2	295	9.1	32172.9	85.39	-0.278
HXLERF105	343	5.54	37684.3	66.65	-0.529
HXLERF106	324	9.29	35411.4	72.04	-0.453
HXLERF2_3	342	9.24	37354.2	79.94	-0.385
HXLERF1_3	317	9.94	35495.6	79.34	-0.632
HXLAT1G51120	446	5.21	49872.4	82	-0.373
HXLERF109_2	554	9.03	60830.1	78.12	-0.266
HXLERF74_3	344	4.86	38956.4	61.08	-0.721
HXLRAP2.6_3	378	6.34	40984.3	56.9	-0.635
HXLERF1	272	5.14	30237	81.07	-0.366
HXLERF98	182	5.44	20050.7	83.63	-0.423
HXLERF114	214	6.44	23273.7	57.15	-0.702
HXLERF12_2	289	10.65	31702.1	70	-0.494
HXLAIL7	331	6.77	37280.1	63.41	-0.742
HXLEAT3	458	6.43	50331.3	72.45	-0.499
HXLCRF4	387	8.97	44363.1	80.9	-0.275
HXLERF2	249	8.8	26658.8	64.82	-0.453
HXLERF106_2	269	5.52	29593.5	79.52	-0.401
HXLWRI3_2	378	9.04	42091.8	61.56	-0.672
HXLERF#025	612	6.41	67872	71.49	-0.542
HXLPLT2_2	419	5.56	46417.4	63.41	-0.497
HXLRAP2.1	151	10.37	17331.7	62.85	-1.092
HXLEAT3_3	487	6.81	52777.4	58.95	-0.598
HXLERF48_2	267	5.57	29892.3	59.93	-0.77
HXLDEAR1	174	10.29	19379.9	63.56	-0.786
HXLESE3_2	142	5.31	15996	67.39	-0.497
HXLWRI1_3	330	6.23	37539.2	51.24	-1.013
HXLPLT5_3	605	5.67	65758.8	60.03	-0.495
HXLERF74	180	6.63	19766	61.28	-0.763
HXLLEP	299	5.14	33722.7	71.84	-0.51
HXLPUCHI	1107	6.09	122709	87.15	-0.335
HXLERF36	281	6.65	30635.3	66.8	-0.455
HXLCRF4_4	486	7.16	53474.4	72.9	-0.279
HXLERF5	447	6.71	48723.8	69.96	-0.411
HXLERF106_3	173	9.62	19443.7	62.66	-0.779
HXLERF84	246	9	26064.4	69.59	-0.402
HXLAIL7_2	185	9.05	20539.1	72.92	-0.455
HXLERF109	351	9.82	39410.6	66.5	-0.7
HXLERF74_4	377	5.04	42378.3	59.58	-0.749
HXLDEAR26	218	8.46	23124.9	60.64	-0.335
HXLRAP2.6_2	376	6.69	40308.8	53.56	-0.602
HXLERF#021	184	9.34	20647.3	63.86	-0.715
HXLPLT2	326	5.3	36404.5	61.66	-0.68
HXLPLT5_2	656	5.93	70476.7	59.92	-0.589
HXLERF14	290	9.09	32058.5	80.1	-0.208
HXLDREB1D	245	5.38	27486.8	59.06	-0.624
HXLERF1_2	199	6.44	22190	71.56	-0.444
HXLERF74_2	349	4.89	39734.1	53.75	-0.923
HXLPLT5	374	5.87	41027.6	62.38	-0.676
HXLAIL1	357	6.84	40023.3	63.42	-0.683
HXLSHN2_2	342	9.37	37844.7	68.22	-0.564
HXLCRF4_3	369	5.65	40632.2	63.77	-0.625
HXLRAP2.6	365	5.27	40064.4	62.85	-0.481
HXLERF111	319	5.14	34119.3	55.49	-0.563
HXLEAT3_2	482	6.47	53261.1	68.05	-0.594
HXLCRF4_2	248	6.76	27991.7	64.07	-0.455

## Sheet: TM
Gene name	Number of amino acids	Theoretical pI	Molecular weight	Aliphatic index	Grand average of hydropathicity (GRAVY)
TMRAV2	338	9.46	36641.6	71.01	-0.411
TMPLT5_4	604	6.58	66572.1	59.49	-0.673
TMCRF4_4	295	5.57	32730.7	67.83	-0.523
TMAPD1_2	233	9.37	26369.8	66.95	-0.776
TMDREB2F	252	6.63	28226.8	76.19	-0.675
TMDDF2	205	6.92	22570.6	60.05	-0.437
TMCRF11	285	5.44	31402.5	82.49	-0.424
TMERF36_2	210	6.1	22976.5	63.76	-0.586
TMSHN2	736	5.65	83431.3	76.92	-0.538
TMERF12	188	9.3	20314.9	55.21	-0.664
TMSOB2	268	5.81	29583.1	55.78	-0.549
TMAPD1	233	9.51	26284.9	61.97	-0.809
TMERF13	143	9.51	15701.7	62.94	-0.524
TMRap2.6L_2	319	8.82	34817.8	58.81	-0.64
TMESE3	145	5.78	16455.6	60.69	-0.524
TMWRI1	347	8.63	39285.6	61.07	-0.788
TMRAP2.11_4	373	4.7	40788.9	60.48	-0.737
TMRAP2.11_3	258	7.78	28269.7	66.67	-0.537
TMRAP2.9_2	160	9.78	17799.2	62.19	-0.819
TMDREB2H	271	5.26	30721.3	56.24	-0.851
TMERF48	433	4.7	47389.4	64.04	-0.614
TMABI4	248	9.01	26592.5	51.57	-0.605
TMSMOS1	362	5.51	40029	65.52	-0.507
TMERF9	231	9.2	24602.7	68.18	-0.349
TMSMZ	478	6.52	53136.4	66.95	-0.597
TMPLT4	625	6.17	69481.9	59.04	-0.686
TMWRI3_2	344	5.64	38795.6	55.09	-0.871
TMERF2_2	240	9.57	26126.8	75.71	-0.365
TMERF105_2	273	5.2	30449.5	71.5	-0.491
TMERF105	273	5.13	30351.3	77.95	-0.478
TMDDF1	188	5.44	20706.1	55.74	-0.648
TMERF53	388	9.09	42304.1	57.99	-0.634
TMERF34	190	9.12	21004.6	61.26	-0.653
TMERF106	251	5.67	27683.4	70.4	-0.489
TMERF2_3	266	8.89	28579.1	73.83	-0.415
TMERF98_3	170	5.68	19080.6	87.76	-0.536
TMDREB2D	166	6.43	18071.3	60	-0.596
TMERF61	903	8.58	99675.9	80.04	-0.332
TMERF109_4	232	7.71	25644.8	64.91	-0.591
TMRap2.6L	210	8.42	22995.7	67.1	-0.51
TMERF74_3	347	4.86	39167.7	61.96	-0.691
TMERF58_2	310	6.66	34427.6	71.55	-0.523
TMRAP2.6_3	378	6.34	40950.3	57.67	-0.633
TMERF58_3	311	5.29	34230.2	71.9	-0.445
TMERF18	181	5.36	20350.6	61.16	-0.646
TMERF1_3	226	5.17	24996	76.42	-0.376
TMERF98_2	182	5.44	20040.6	83.63	-0.419
TMRAP2.11	219	9.32	24084	59.77	-0.579
TMLEP	216	4.72	23846.3	65.05	-0.461
TMLEP_2	216	4.72	23846.3	65.05	-0.461
TMWRI3	331	7.14	37305.1	62.84	-0.77
TMERF9_3	256	9.2	26963.4	69.49	-0.319
TMSMZ_2	461	6.87	51080.1	69.65	-0.575
TMCRF4	251	9.39	28693.6	68.37	-0.617
TMWRI3_3	379	9.04	42168.8	59.87	-0.675
TMERF2	250	8.56	26683.8	64.16	-0.449
TMERF106_3	267	5.37	29439.3	78.65	-0.41
TMERF106_2	259	8.64	28635.5	81.47	-0.362
TMERF#025_2	193	4.49	20448.9	73.01	-0.418
TMERF#025	193	4.49	20478.9	72.49	-0.431
TMPLT4_2	355	9.09	39824.1	61.89	-0.56
TMRAP2.1_2	151	10.22	17332.6	62.85	-1.089
TMEAT3_2	487	6.81	52777.4	59.16	-0.601
TMERF48_2	267	5.57	29892.3	59.93	-0.77
TMRAP2.1	174	9.69	19099.3	58.51	-0.912
TMESE3_2	142	5.31	15968	66.06	-0.514
TMWRI1_2	330	6.23	37525.2	50.94	-1.014
TMCRF5	348	9.73	39076.9	58.91	-0.924
TMRAP2.11_2	275	6.46	29678.8	60.51	-0.476
TMPLT5_3	795	6.24	86381.1	67.64	-0.427
TMCRF5_2	262	6.23	28477.2	74.96	-0.433
TMERF74	180	7.75	19676.9	59.67	-0.788
TMLEP_3	286	4.96	32179.8	69.65	-0.576
TMPUCHI	263	5.12	29005.8	49.85	-0.668
TMERF106_4	252	5	28558.4	80.95	-0.405
TMERF36	198	6.84	21691	59.29	-0.67
TMERF53_2	376	6.28	41219.2	59.26	-0.63
TMERF98	117	5.3	13244.5	61.88	-0.913
TMCRF4_5	323	4.91	35684.5	62.29	-0.545
TMERF5_2	289	5.3	31849.9	73.04	-0.437
TMERF5	292	5.28	32403.4	76.95	-0.39
TMERF#024	155	4.83	16800.8	69.48	-0.427
TMERF84	205	9.34	21740.4	67.27	-0.423
TMRAP2.9	134	9.71	14806.9	64.18	-0.525
TMAIL7	185	9.05	20539.1	72.92	-0.455
TMERF109_2	183	9.19	20156.7	65.68	-0.707
TMERF109_3	167	9.54	18333.9	67.31	-0.535
TMERF74_4	377	5.04	42378.3	59.58	-0.749
TMDEAR26	205	7.7	21591.1	57.85	-0.299
TMRAP2.6_2	388	7.85	41434.1	55.67	-0.565
TMERF#021	165	8.11	18579	63.52	-0.666
TMPLT2	312	5.35	34716.6	62.53	-0.664
TMERF19	148	5	16283.9	58.65	-0.655
TMPLT5_2	655	5.93	70336.6	59.57	-0.592
TMDREB1D	226	5.13	25443.3	54.12	-0.696
TMERF14	246	9.51	26487.8	67.48	-0.395
TMERF1	198	6.91	21788.5	65.05	-0.461
TMERF74_2	349	4.89	39716	54.87	-0.918
TMERF109	205	7.92	22683.3	67.61	-0.668
TMERF#062	307	5.85	34245.4	70.26	-0.536
TMPLT5	374	6.14	41117.8	61.34	-0.686
TMAIL1	357	6.84	40023.3	63.42	-0.683
TMSHN2_2	1102	9.03	125021	85.64	-0.372
TMERF36_3	201	5.83	21854.6	69.1	-0.4
TMERF43	201	5.83	21811.5	68.11	-0.396
TMCRF4_3	317	5.56	35174.2	66.5	-0.569
TMRAP2.6	376	5.49	41197	65.93	-0.437
TMERF9_2	177	7.81	19605.2	61.41	-0.426
TMERF111	319	5.14	34105.3	55.49	-0.563
TMEAT3	482	6.47	53271.2	68.05	-0.595
TMCRF4_2	255	6.22	28828.6	64.98	-0.432
TMERF1_2	198	6.91	21852.7	66.06	-0.473
TMERF58	240	9.23	26742.5	77.29	-0.471

## Sheet: TP1
Gene name	Number of amino acids	Theoretical pI	Molecular weight	Aliphatic index	Grand average of hydropathicity (GRAVY)
TP1CRF4_4	295	5.57	32730.7	67.83	-0.523
TP1ERF#062	227	8.49	25491	73.13	-0.616
TP1RAV2	440	9.74	47416.2	78.07	-0.27
TP1PLT5_2	648	6.73	70907.3	62.22	-0.563
TP1DREB2F	253	6.35	28416	76.28	-0.666
TP1DDF2	205	6.92	22548.6	63.85	-0.415
TP1CRF11	285	5.29	31478.6	81.12	-0.451
TP1APD1_2	233	9.32	26430	65.28	-0.799
TP1APD1_3	233	9.32	26430	65.28	-0.799
TP1RAP2.11_6	271	5.19	30274.6	60.18	-0.72
TP1ERF12	183	9.3	20029.6	56.72	-0.671
TP1RAV1	326	9.7	35858.8	79.54	-0.441
TP1SOB2	268	5.9	29637.2	55.78	-0.555
TP1APD1	233	9.51	26399	61.55	-0.839
TP1ERF13	143	9.51	15701.7	62.94	-0.524
TP1Rap2.6L_2	319	8.63	34866.9	58.18	-0.638
TP1ERF36_2	210	6.1	22946.5	64.24	-0.574
TP1RAP2.9_2	160	9.78	17799.2	62.19	-0.819
TP1ESE3	145	5.78	16455.6	60.69	-0.524
TP1WRI1_2	347	8.63	39349.7	59.65	-0.798
TP1RAP2.11_5	372	4.68	40701.8	59.87	-0.761
TP1RAP2.11_4	258	7.73	28406.9	65.54	-0.528
TP1DREB2H_2	317	5.87	36046.4	56.09	-0.9
TP1DREB2H	384	4.73	42184.4	53.98	-0.742
TP1ABI4	248	9.01	26592.5	51.57	-0.605
TP1WRI1	393	9.3	43606	62.39	-0.647
TP1ERF9_2	231	9.2	24522.6	68.18	-0.369
TP1PLT4	625	6.17	69440.8	58.74	-0.685
TP1WRI3	410	5.75	45577.1	54.07	-0.802
TP1RAP2.7	489	6.7	54432.9	67.83	-0.58
TP1ERF7	199	9.36	21704.6	71.16	-0.545
TP1ERF#025	182	4.63	19663.9	69.34	-0.509
TP1ERF105	251	5.67	27762.5	73.11	-0.475
TP1ERF1_2	360	7.92	39395.3	77.83	-0.458
TP1ERF2	170	6.03	19063.6	87.76	-0.528
TP1DREB2D	166	6.43	18041.3	60.6	-0.581
TP1ERF5	273	5.29	30486.4	69.71	-0.51
TP1ERF105_6	273	5.12	30323.3	77.95	-0.467
TP1ERF#025_2	149	4.68	15960.9	82.75	-0.143
TP1DDF1	190	5.44	20951.4	55.16	-0.65
TP1ERF53	388	9.25	42389.2	57.73	-0.644
TP1ERF34	190	9.12	21004.6	61.26	-0.653
TP1ERF109_4	232	7.71	25674.8	64.91	-0.58
TP1Rap2.6L	210	8.78	22964.7	67.57	-0.498
TP1ERF74_3	344	4.86	38940.4	61.37	-0.714
TP1ERF58_2	333	5.68	36933.3	70.72	-0.532
TP1RAP2.6_3	378	6.53	41053.4	56.9	-0.645
TP1ERF58	244	9.35	27092.9	80.04	-0.435
TP1ERF58_3	311	5.29	34304.3	70.64	-0.444
TP1ERF18	181	5.36	20366.6	60.61	-0.66
TP1ERF1_3	226	5.17	24996	76.42	-0.376
TP1ERF98_2	138	5.45	15109	76.45	-0.46
TP1RAP2.11_2	219	9.32	24068	59.77	-0.577
TP1RAP2.11	219	9.44	24054	59.77	-0.594
TP1ERF114	215	6.44	23420.8	56.88	-0.686
TP1LEP	216	4.71	23832.2	65.05	-0.461
TP1LEP_2	216	4.72	23846.3	65.05	-0.461
TP1ERF9_3	256	9.2	26949.4	69.1	-0.32
TP1ERF12_2	146	10.1	16200.6	66.99	-0.64
TP1SMOS1	376	8.93	41679.5	65.27	-0.577
TP1AIL7	428	5.33	47246.1	60.7	-0.543
TP1RAP2.9_3	155	9.98	17183.3	65.03	-0.815
TP1EAT3_2	487	6.81	52777.4	58.95	-0.598
TP1DREB2H_3	280	6.11	31231	62.36	-0.695
TP1SNZ	476	6.9	52697	70.53	-0.551
TP1CRF4	251	9.24	28723.6	67.21	-0.648
TP1ERF13_2	250	8.56	26683.8	64.16	-0.449
TP1ERF105_2	267	5.52	29527.5	78.65	-0.4
TP1ERF106	259	7.85	28647.7	84.09	-0.294
TP1ERF#027	141	5.54	14537.3	70.92	-0.399
TP1ERF74	180	6.63	19654.9	59.67	-0.79
TP1LEP_3	347	5.12	38548	70.92	-0.562
TP1PUCHI	263	5.12	28990.9	49.85	-0.648
TP1DEAR2	174	9.69	19115.4	60.75	-0.881
TP1ESE3_2	146	6.83	16706	64.25	-0.714
TP1WRI1_3	333	6.23	37914.7	52.82	-0.984
TP1CRF5	347	9.67	38946.8	60.2	-0.901
TP1RAP2.11_3	286	6.14	30580.7	58.88	-0.477
TP1AIL1	496	5.78	53297.1	61.03	-0.418
TP1CRF5_2	262	6.78	28536.3	74.96	-0.444
TP1ERF98	117	5.3	13244.5	61.88	-0.913
TP1ERF105_5	289	5.53	31897	73.36	-0.436
TP1ERF105_4	268	5.1	29943.5	72.16	-0.481
TP1DREB1A	190	6.32	20758.4	62.37	-0.497
TP1ERF#024	155	4.83	16800.8	69.48	-0.427
TP1ERF84	205	9.34	21740.4	67.27	-0.423
TP1RAP2.9	134	9.71	14806.9	64.18	-0.525
TP1AIL7_2	222	8.94	24739	71.31	-0.326
TP1ERF105_3	292	5.12	32804.2	84.55	-0.39
TP1ERF36	198	6.84	21673	59.29	-0.675
TP1ERF53_2	376	6.28	41237.2	58.22	-0.637
TP1CRF4_5	323	4.91	35744.6	62.6	-0.533
TP1SHN2_2	262	8.74	29390.4	76.68	-0.459
TP1PLT2	354	5.12	39366.8	64.46	-0.612
TP1ERF109_2	182	9.3	20257.8	63.9	-0.763
TP1ERF109_3	167	9.4	18391.9	66.71	-0.567
TP1ERF74_4	377	5.05	42353.3	59.31	-0.751
TP1DEAR26	205	7.7	21649.1	58.29	-0.3
TP1RAP2.6_2	388	8.55	41352	55.67	-0.555
TP1ERF#021	178	6.86	20030.6	66.52	-0.646
TP1ERF14	177	6.82	18739.9	65.2	-0.367
TP1ERF74_2	349	4.89	39706	53.21	-0.93
TP1ERF109	263	8.96	28774.9	66.43	-0.629
TP1ERF#062_2	306	5.79	34151.3	71.76	-0.519
TP1PLT5	412	6.41	45003.1	64.68	-0.651
TP1AIL1_2	430	6.35	47928.8	61.95	-0.699
TP1ERF19	148	4.98	16308	63.92	-0.589
TP1PLT1	578	5.24	61450.7	62.6	-0.508
TP1ERF61	239	9.34	26136.5	74.02	-0.531
TP1DREB1D	245	5.26	27534.8	56.69	-0.665
TP1ERF1	198	6.44	21771.5	64.09	-0.477
TP1ERF43	201	5.83	21854.6	69.1	-0.4
TP1CRF4_3	317	5.7	35130.2	66.81	-0.558
TP1SHN2	1327	9.28	150228	87.05	-0.344
TP1ERF9	177	7.81	19704.3	61.41	-0.427
TP1RAP2.6	383	5.17	41720.2	64.73	-0.379
TP1ERF111	319	5.14	34117.4	55.8	-0.555
TP1EAT3	482	6.47	53245.1	67.24	-0.605
TP1CRF4_2	255	6.22	28828.6	64.98	-0.432
TP1ERF74_5	377	5.04	42378.3	59.58	-0.749
TP1ERF36_3	210	6.1	22976.5	63.76	-0.586
TP1ERF53_3	376	6.28	41237.2	58.22	-0.637
TP1ERF58_4	311	5.29	34304.3	70.64	-0.444

## Sheet: TP4
Gene name	Number of amino acids	Theoretical pI	Molecular weight	Aliphatic index	Grand average of hydropathicity (GRAVY)
TP4CRF4_4	295	5.57	32746.7	67.49	-0.532
TP4ERF#062	193	6.31	21862.8	72.85	-0.584
TP4RAV2	338	9.46	36641.6	71.01	-0.411
TP4PLT5_2	649	6.66	71347.4	57.94	-0.677
TP4DREB2F	252	6.62	28286.9	76.59	-0.655
TP4DDF2	205	6.92	22600.6	59.56	-0.45
TP4CRF11	285	5.44	31434.6	81.47	-0.432
TP4APD1_2	233	9.37	26395.9	68.63	-0.754
TP4SHN2	271	5.19	30300.6	59.82	-0.733
TP4ERF12	188	9.3	20344.9	54.68	-0.677
TP4RAV1	326	9.64	35893.8	78.34	-0.444
TP4SOB2	272	5.55	30060.8	59.26	-0.499
TP4APD1	233	9.51	26328.9	61.55	-0.823
TP4ERF13	140	9.45	15432.4	62.21	-0.527
TP4Rap2.6L_3	319	8.32	34846.8	58.81	-0.641
TP4ERF36_2	210	6.1	22976.5	63.76	-0.586
TP4RAP2.9_2	160	9.78	17839.3	61.56	-0.839
TP4ESE3_2	145	5.78	16455.6	60.69	-0.524
TP4WRI1_3	347	8.44	39316.7	60.78	-0.795
TP4RAP2.11_2	304	4.69	33667.1	60.13	-0.796
TP4RAP2.11_3	258	8.94	28404.8	64.77	-0.606
TP4DREB2H_2	271	5.26	30721.3	56.24	-0.851
TP4DREB2H	384	4.73	42184.4	53.98	-0.742
TP4WRI1	420	9.1	46308.3	66.48	-0.473
TP4ERF9_2	232	9.2	24703.8	68.32	-0.344
TP4PLT4	741	8.08	82049.2	58.66	-0.671
TP4WRI3	360	5.64	40460.6	56.97	-0.8
TP4EAT3_2	539	7.79	59747.8	65.18	-0.591
TP4ERF7	199	9.36	21704.6	71.16	-0.545
TP4ERF106	251	5.67	27696.4	71.55	-0.514
TP4ERF#025	196	4.62	21305.6	67.91	-0.58
TP4ERF106_2	251	5.67	27696.4	71.55	-0.514
TP4ERF2_3	266	8.89	28591.1	74.92	-0.417
TP4ERF2_2	170	6.03	19063.6	87.76	-0.528
TP4DREB2D	143	4.83	15397	64.9	-0.466
TP4ERF2_4	240	9.69	26215.9	75.71	-0.379
TP4ERF6	273	5.05	30326.2	77.58	-0.476
TP4ERF#025_2	159	4.77	16874.9	81.89	-0.147
TP4DDF1	244	5.88	26775	62.54	-0.531
TP4ERF53_2	389	9.09	42421.2	57.84	-0.636
TP4ERF34	190	9.12	21004.6	61.26	-0.653
TP4ERF109_3	232	7.71	25660.8	64.91	-0.58
TP4Rap2.6L	210	8.41	22952.7	67.57	-0.503
TP4Rap2.6L_2	188	8.78	20504	68.19	-0.528
TP4ERF74_3	344	4.82	38926.3	61.37	-0.713
TP4ERF58_2	329	5.92	36397.7	71.88	-0.5
TP4RAP2.6_2	378	6.34	41008.4	56.9	-0.637
TP4ERF58	244	9.23	27139.9	79.22	-0.437
TP4ERF58_3	310	5.29	34363.4	70.87	-0.459
TP4ERF18	181	5.36	20350.6	61.16	-0.646
TP4ERF1_2	226	5.17	25012	75.97	-0.388
TP4ERF98_2	138	5.44	15113	73.62	-0.474
TP4ERF114	215	6.44	23420.8	56.88	-0.686
TP4LEP	216	4.72	23862.3	65.05	-0.443
TP4ERF9_3	256	9.33	26993.4	69.1	-0.319
TP4ERF12_2	146	10.1	16200.6	66.99	-0.64
TP4WRI3_2	403	9.07	44830	64.74	-0.564
TP4AIL7	428	5.33	47228	61.61	-0.539
TP4RAP2.9_3	155	9.98	17183.3	65.03	-0.815
TP4EAT3_3	487	6.81	52764.4	59.16	-0.596
TP4DREB2H_3	280	6.11	31231	62.36	-0.695
TP4SNZ	476	7.19	52684	71.13	-0.523
TP4CRF4	327	9.49	36774.6	63.27	-0.627
TP4ERF2	250	8.56	26683.8	64.16	-0.449
TP4ERF105	267	5.52	29453.3	78.28	-0.412
TP4ERF106_3	259	8.64	28607.5	80.35	-0.38
TP4ERF#025_3	193	4.49	20380.7	70	-0.454
TP4ERF74	180	6.33	19769	61.83	-0.739
TP4LEP_2	284	5.05	31969.6	68.77	-0.589
TP4PUCHI	263	5.12	28974.8	49.85	-0.66
TP4RAP2.1	174	9.69	19099.3	58.51	-0.912
TP4ESE3_3	142	5.31	15968	66.06	-0.514
TP4WRI1_2	354	5.19	40653	58.28	-0.779
TP4CRF5	313	10.05	35043.5	58.63	-0.941
TP4RAP2.11	286	6.14	30580.7	58.88	-0.477
TP4AIL6	740	6.37	80574.9	65.96	-0.44
TP4CRF5_2	262	6.78	28536.3	74.96	-0.444
TP4ERF98	117	5.3	13244.5	61.88	-0.913
TP4ERF105_2	372	6.29	41224.3	69.06	-0.523
TP4ERF5	268	5.11	29968.5	70.34	-0.526
TP4DREB1A	190	6.32	20758.4	62.37	-0.497
TP4ERF#024	155	4.83	16800.8	69.48	-0.427
TP4ERF84	205	9.34	21740.4	67.27	-0.423
TP4RAP2.9	134	9.71	14806.9	64.18	-0.525
TP4AIL7_2	209	9.2	23280.5	73.88	-0.282
TP4ERF106_4	252	5.15	28495.3	80.95	-0.394
TP4ERF36	194	6.84	21332.7	60.52	-0.663
TP4ERF53	376	6.5	41272.3	59.26	-0.626
TP4CRF4_5	293	4.68	32240.6	63.69	-0.518
TP4ESE3	275	8.68	30885.2	79.78	-0.33
TP4AIL1	329	5.3	36687.9	64.62	-0.631
TP4ERF109_2	167	9.5	18406	66.71	-0.569
TP4ERF74_4	423	4.91	47374.1	64.14	-0.618
TP4DEAR26	205	7.7	21605.1	58.34	-0.301
TP4ERF#021	165	8.11	18544.9	65.88	-0.66
TP4ERF14	177	6.82	18735.9	65.2	-0.385
TP4ERF74_2	350	4.89	39787.1	55	-0.91
TP4ERF109	205	7.92	22683.3	67.61	-0.668
TP4ERF#062_2	307	5.85	34245.4	70.26	-0.536
TP4PLT5	375	5.65	40974.4	62.21	-0.65
TP4AIL1_2	413	6.43	45936.9	65.93	-0.581
TP4ERF19	148	5	16296	61.28	-0.62
TP4DREB1D	248	5.38	27906.2	56.77	-0.68
TP4ERF1	198	6.44	21811.6	69.49	-0.398
TP4ERF36_3	201	6.1	21790.5	66.67	-0.405
TP4ERF43	201	5.83	21827.6	70.05	-0.369
TP4CRF4_3	404	5.23	44820.2	77.28	-0.428
TP4SHN2_2	249	9.24	27706.3	69.76	-0.64
TP4ERF9	177	7.81	19605.2	61.41	-0.426
TP4RAP2.6	290	6.46	31476.7	54.9	-0.542
TP4ERF111	325	6.93	34904.6	62.22	-0.45
TP4EAT3	482	6.47	53231.1	67.03	-0.604
TP4CRF4_2	255	6.22	28794.6	66.12	-0.426

## Sheet: hs
Gene name	Number of amino acids	Theoretical pI	Molecular weight	Aliphatic index	Grand average of hydropathicity (GRAVY)
hsWRI4	152	10.14	17568.5	42.43	-1.298
hsPLT2_2	479	5.77	53144.2	68.89	-0.474
hsRAP2.9	155	9.98	17183.3	65.03	-0.815
hsEAT3_2	487	6.81	52763.4	58.95	-0.598
hsERF48	231	4.67	25549.3	64.2	-0.583
hsCRF4	251	9.24	28723.6	67.21	-0.648
hsERF2	249	6.23	27345.9	77.83	-0.346
hsERF106_3	221	9.91	24453.8	79.59	-0.434
hsERF106_2	325	9.69	35985.9	77.85	-0.452
hsERF#025_3	235	4.9	25405.8	75.32	-0.494
hsSHN1	178	10.1	19313.1	77.87	-0.357
hsCRF4_5	323	4.91	35698.6	62.6	-0.544
hsERF53	376	6.28	41237.2	58.22	-0.637
hsERF36_2	199	6.84	21778.1	58.99	-0.671
hsERF106_4	252	5.15	28495.3	80.95	-0.394
hsAIL7	255	8.76	28509.3	73.61	-0.312
hsERF84	205	9.34	21740.4	67.27	-0.423
hsERF#025	126	4.58	13998.7	68.97	-0.533
hsERF106_5	217	9.03	24345.5	67.6	-0.415
hsERF5	283	5.57	30917.9	75.97	-0.277
hsERF98	117	5.14	13145.4	61.88	-0.878
hsCRF4_3	317	5.7	35269.3	66.5	-0.585
hsSHN2_2	249	9.36	27674.3	71.73	-0.602
hsCRF4_4	294	5.57	32599.5	68.06	-0.532
hsRAV2	419	7.65	45131.1	78.85	-0.237
hsPLT5_2	621	6.73	67916.8	59.92	-0.608
hsCRF5_2	262	6.78	28655.4	74.2	-0.446
hsAIL6	381	6.8	41884.3	60.66	-0.643
hsRAP2.11	227	4.56	24760.2	59.03	-0.381
hsCRF5	299	9.8	33403.7	62.34	-0.834
hsWRI1_2	326	6.68	37024.8	51.87	-0.983
hsESE3_2	142	5.31	15968	66.06	-0.514
hsDEAR3	226	9.75	24742.1	73.54	-0.435
hsPUCHI	263	5.12	29021.9	49.85	-0.655
hsERF74	180	7.75	19816.2	62.33	-0.748
hsERF#021	165	9.21	18520.9	64.12	-0.634
hsERF74_3	377	5.1	42432.5	60.34	-0.758
hsERF109_3	517	9.79	57623.2	67.08	-0.573
hsERF109_2	209	9.5	23422.6	61.24	-0.744
hsPLT5	329	5.3	36731.9	64.04	-0.649
hsERF1	216	5.51	23805.6	62.78	-0.565
hsDREB1D	328	8.31	36794.3	57.56	-0.767
hsERF61	239	9.34	26164.6	74.81	-0.521
hsWRI4_2	696	5.71	74582.4	60.7	-0.523
hsERF19	208	6.76	23078.6	64.23	-0.735
hsDRG	156	8.44	17252.3	65.71	-0.379
hsPLT2	299	8.94	33050.8	77.02	-0.33
hsERF#062	173	5.85	19423.9	68.84	-0.572
hsERF109	205	7.92	22653.3	67.61	-0.666
hsERF74_2	349	4.86	39834.2	54.3	-0.926
hsERF18	199	8.52	21124.8	72.16	-0.157
hsRAP2.6	298	6.47	32583	55.03	-0.563
hsERF9	177	7.81	19575.1	61.98	-0.412
hsERF111	272	5.07	29197.2	56.8	-0.517
hsEAT3	482	6.47	53271.2	68.05	-0.595
hsCRF4_2	255	6.22	28794.6	66.12	-0.426
hsAPD1_2	233	9.24	26476	65.28	-0.787
hsCRF11	243	5.64	27202.9	81.89	-0.463
hsDDF2	289	9.85	32195.4	73.25	-0.294
hsDREB2F	198	9.72	22317.4	77.78	-0.618
hsRAP2.11_2	258	6.97	28276.8	67.05	-0.486
hsRAP2.11_3	366	7.12	40600.4	66.94	-0.673
hsWRI1	270	5.33	30232.5	69.81	-0.567
hsESE3	327	5.08	35973.1	93.58	-0.155
hsDEAR2	162	9.68	18014.5	69.26	-0.594
hsERF9_2	231	9.2	24616.7	68.61	-0.342
hsABI4	248	9.01	26592.5	51.57	-0.605
hsDREB2H	384	4.73	42198.4	54.24	-0.736
hsDREB2H_2	271	5.26	30721.3	56.24	-0.851
hsERF7	415	8.85	46061.2	71.9	-0.5
hsRAP2.7	479	6.7	53296.6	66.81	-0.603
hsWRI3	305	4.5	34258.8	67.21	-0.579
hsPLT4	625	6.17	69440.8	58.74	-0.685
hsERF34	193	7.86	21432.2	66.37	-0.616
hsDDF1	231	7.69	25546	69.83	-0.452
hsERF#025_2	122	4.86	13500.2	80.9	-0.296
hsERF105	273	5.12	30308.3	79.38	-0.44
hsERF105_2	273	5.28	30385.4	70.81	-0.492
hsERF2_2	327	6.66	35602.9	89.54	-0.126
hsAT1G51120_2	340	5.4	38535.5	74.26	-0.47
hsAT1G51120	374	7.57	42172.8	71.47	-0.49
hsDREB2D	257	9.55	28212.2	74.75	-0.46
hsERF1_2	263	9.67	29445.5	79.35	-0.705
hsERF2_3	453	10.03	49883	76.78	-0.427
hsERF106	371	7.16	40102.8	91.78	-0.158
hsERF1_3	226	5.17	24979.9	74.69	-0.4
hsERF58_2	311	5.29	34304.3	70.64	-0.444
hsRAP2.6_2	378	6.53	40954.3	56.9	-0.629
hsERF58	315	7.12	35394.9	73.14	-0.491
hsERF74_4	344	4.86	38940.4	61.37	-0.714
hsRap2.6L	241	7.74	26008	69.79	-0.423
hsERF109_4	232	7.71	25668.8	64.91	-0.572
hsERF36	210	6.1	22976.5	63.76	-0.586
hsRap2.6L_2	319	8.32	34818.8	58.21	-0.648
hsERF13	168	8.85	18408.7	62.32	-0.508
hsAPD1	233	9.51	26399	61.55	-0.839
hsSOB2	216	5.15	23754.5	59.21	-0.502
hsRAV1	326	9.64	35859.8	79.54	-0.441
hsERF12	175	9.12	19364.9	58.17	-0.696
hsSHN2	271	5.19	30310.6	57.31	-0.743
hsLEP	198	4.63	21855.2	67.02	-0.399
hsERF114	215	6.44	23420.8	56.88	-0.686
hsSMOS1	455	4.9	49453	85.47	-0.312
hsERF9_3	256	9.2	27007.5	71.76	-0.288
hsERF12_2	146	10.1	16204.6	66.99	-0.634

## Sheet: YD
Gene name	Number of amino acids	Theoretical pI	Molecular weight	Aliphatic index	Grand average of hydropathicity (GRAVY)
YDPLT5_4	608	6.41	66897.4	59.74	-0.662
YDRAV2	338	9.46	36641.6	71.01	-0.411
YDCRF4_3	295	5.57	32734.6	66.17	-0.55
YDDREB2F	233	9.37	26395.9	68.63	-0.754
YDAPD1_2	233	9.37	26395.9	68.63	-0.754
YDDDF2	205	6.92	22600.6	59.56	-0.45
YDCRF11	285	5.44	31434.6	81.47	-0.432
YDSHN2	1071	5.86	119700	92.44	-0.114
YDERF12	186	9.3	20199.8	55.27	-0.67
YDERF13	143	9.51	15701.7	62.94	-0.524
YDERF34_2	331	8.81	36878.4	71.63	-0.564
YDAPD1	186	9.3	20199.8	55.27	-0.67
YDRap2.6L_2	143	9.51	15701.7	62.94	-0.524
YDSOB2	186	9.3	20199.8	55.27	-0.67
YDWRI1_2	347	8.63	39359.7	61.33	-0.8
YDRAP2.11_4	387	4.74	42567.2	64.34	-0.673
YDESE3	160	9.78	17813.2	63.38	-0.804
YDRAP2.11_3	387	4.74	42567.2	64.34	-0.673
YDRAP2.9_2	160	9.78	17813.2	63.38	-0.804
YDDREB2H_2	231	9.2	24616.7	68.61	-0.342
YDERF9_2	231	9.2	24616.7	68.61	-0.342
YDABI4	384	4.73	42198.4	54.24	-0.736
YDDREB2H	384	4.73	42198.4	54.24	-0.736
YDWRI1	390	9.25	43001.4	63.62	-0.594
YDWRI3_2	199	9.36	21704.6	71.16	-0.545
YDSNZ	390	9.25	43001.4	63.62	-0.594
YDPLT4	987	9.02	109402	69.3	-0.539
YDERF7	390	9.25	43001.4	63.62	-0.594
YDERF105	273	5.12	30491.5	71.5	-0.492
YDERF106	182	4.59	19677.8	68.3	-0.537
YDERF2_2	240	9.69	26225.9	75.71	-0.383
YDDDF1	273	5.12	30491.5	71.5	-0.492
YDERF1_2	266	8.89	28591.1	74.92	-0.417
YDAT1G51120	199	9.36	21704.6	71.16	-0.545
YDERF5_3	273	5.12	30491.5	71.5	-0.492
YDERF34	190	9.12	21004.6	61.26	-0.653
YDERF#025	182	4.59	19677.8	68.3	-0.537
YDERF2_3	266	8.89	28591.1	74.92	-0.417
YDDREB2D	166	6.43	18071.3	60	-0.596
YDERF53	273	5.12	30491.5	71.5	-0.492
YDERF#025_2	273	5.12	30491.5	71.5	-0.492
YDERF109_3	232	7.71	25644.8	64.91	-0.591
YDERF58	310	6.66	34437.7	71.23	-0.532
YDRap2.6L	232	7.71	25644.8	64.91	-0.591
YDERF74_3	232	7.71	25644.8	64.91	-0.591
YDRAP2.6_3	378	6.34	40984.3	56.9	-0.635
YDERF18	181	5.36	20350.6	61.16	-0.646
YDERF1_3	312	5.36	34389.4	70.13	-0.44
YDERF58_2	378	6.34	40984.3	56.9	-0.635
YDERF98_2	182	5.44	20187.8	83.63	-0.394
YDRAP2.11	219	9.32	24068	59.77	-0.577
YDLEP	214	6.44	23273.7	57.15	-0.702
YDERF114	214	6.44	23273.7	57.15	-0.702
YDERF12_2	256	9.2	26949.4	69.1	-0.32
YDERF9	256	9.2	26949.4	69.1	-0.32
YDWRI3	331	7.14	37305.1	62.84	-0.773
YDSNZ_2	476	6.87	52793.1	70.74	-0.55
YDERF106_2	259	8.64	28623.5	79.96	-0.39
YDRAP2.9_3	185	5.41	20147.5	74.97	-0.664
YDERF#025_3	259	8.64	28623.5	79.96	-0.39
YDPLT1	259	8.64	28623.5	79.96	-0.39
YDERF106_3	476	6.87	52793.1	70.74	-0.55
YDEAT3_2	487	6.81	52777.4	58.95	-0.598
YDWRI3_3	476	6.87	52793.1	70.74	-0.55
YDERF48	251	9.24	28757.6	65.66	-0.652
YDERF2	476	6.87	52793.1	70.74	-0.55
YDCRF4_5	476	6.87	52793.1	70.74	-0.55
YDWRI1_3	174	9.69	19099.3	58.51	-0.912
YDERF74	620	5.83	67160.2	60.32	-0.503
YDESE3_2	174	9.69	19099.3	58.51	-0.912
YDRAP2.1	174	9.69	19099.3	58.51	-0.912
YDPUCHI	277	6.46	29810.9	59.39	-0.487
YDCRF5_2	262	6.23	28467.2	74.96	-0.43
YDPLT5_3	174	9.69	19099.3	58.51	-0.912
YDLEP_2	284	5.05	31969.6	68.77	-0.589
YDCRF5	174	9.69	19099.3	58.51	-0.912
YDRAP2.11_2	174	9.69	19099.3	58.51	-0.912
YDERF#024	323	4.85	35656.5	62.29	-0.542
YDERF98	117	5.3	13216.5	61.88	-0.908
YDERF5	323	4.85	35656.5	62.29	-0.542
YDERF36	277	6.46	29810.9	59.39	-0.487
YDRAP2.9	376	6.28	41237.2	58.22	-0.637
YDSHN1	171	10.1	18697.5	79.88	-0.341
YDCRF4_4	198	6.84	21673	59.29	-0.675
YDERF106_4	376	6.28	41237.2	58.22	-0.637
YDERF5_2	323	4.85	35656.5	62.29	-0.542
YDERF84	205	9.34	21740.4	67.27	-0.423
YDAIL7	376	6.28	41237.2	58.22	-0.637
YDERF53_2	277	6.46	29810.9	59.39	-0.487
YDRAP2.6_2	468	9.99	52789.8	67.82	-0.66
YDERF#021	468	9.99	52789.8	67.82	-0.66
YDERF109_2	468	9.99	52789.8	67.82	-0.66
YDERF74_4	468	9.99	52789.8	67.82	-0.66
YDDEAR26	468	9.99	52789.8	67.82	-0.66
YDERF109	468	9.99	52789.8	67.82	-0.66
YDERF14	260	9.3	28338	68.73	-0.364
YDERF1	198	6.91	21788.5	65.05	-0.461
YDERF109_4	645	6.08	69300.5	59.89	-0.589
YDERF74_2	349	4.92	39824.2	54.58	-0.904
YDPLT5_2	468	9.99	52789.8	67.82	-0.66
YDERF19	374	5.87	40997.6	62.65	-0.67
YDERF#062	645	6.08	69300.5	59.89	-0.589
YDAIL1	415	8.08	46399.6	62.34	-0.659
YDPLT5	645	6.08	69300.5	59.89	-0.589
YDERF43_2	201	5.83	21854.6	69.1	-0.4
YDCRF4_2	201	5.83	21854.6	69.1	-0.4
YDSHN2_2	1095	8.97	124366	83.26	-0.402
YDERF43	201	5.83	21854.6	69.1	-0.4
YDERF9_3	177	7.81	19665.3	61.41	-0.406
YDRAP2.6	201	5.83	21854.6	69.1	-0.4
YDERF111	318	5.14	34005.2	55.66	-0.554
YDCRF4	482	6.36	53301.1	67.45	-0.611
YDEAT3	482	6.36	53301.1	67.45	-0.611

## Sheet: Number of amino acids
Dof	HXL	TM	TP1	TP4	hs	YD
295	625	338	295	295	152	608
338	233	604	227	193	479	338
464	281	295	440	338	155	295
540	171	233	648	649	487	233
393	395	252	253	252	231	233
155	233	205	205	205	251	205
484	323	285	285	285	249	285
280	366	210	233	233	221	1071
251	334	736	233	271	325	186
250	212	188	271	188	235	143
205	196	268	183	326	178	331
180	145	233	326	272	323	186
286	347	143	268	233	376	143
295	271	319	233	140	199	186
174	433	145	143	319	252	347
142	415	347	319	210	255	387
348	390	373	210	160	205	160
277	478	258	160	145	126	387
497	625	160	145	347	217	160
262	344	271	347	304	283	231
117	295	433	372	258	117	231
289	343	248	258	271	317	384
268	324	362	317	384	249	384
205	342	231	384	420	294	390
133	317	478	248	232	419	199
209	446	625	393	741	621	390
199	554	344	231	360	262	987
377	344	240	625	539	381	390
323	378	273	410	199	227	273
183	272	273	489	251	299	182
377	182	188	199	196	326	240
205	214	388	182	251	142	273
165	289	190	251	266	226	266
207	331	251	360	170	263	199
348	458	266	170	143	180	273
375	387	170	166	240	165	190
661	249	166	273	273	377	182
332	269	903	273	159	517	266
213	378	232	149	244	209	166
201	612	210	190	389	329	273
317	419	347	388	190	216	273
1098	151	310	190	232	328	232
319	487	378	232	210	239	310
482	267	311	210	188	696	232
255	174	181	344	344	208	232
255	142	226	333	329	156	378
252	330	182	378	378	299	181
1022	605	219	244	244	173	312
267	180	216	311	310	205	378
233	299	216	181	181	349	182
271	1107	331	226	226	199	219
187	281	256	138	138	298	214
268	486	461	219	215	177	214
233	447	251	219	216	272	256
143	173	379	215	256	482	256
210	246	250	216	146	255	331
160	185	267	216	403	233	476
146	351	259	256	428	243	259
320	377	193	146	155	289	185
373	218	193	376	487	198	259
175	376	355	428	280	258	259
271	184	151	155	476	366	476
433	326	487	487	327	270	487
248	656	267	280	250	327	476
523	290	174	476	267	162	251
608	245	142	251	259	231	476
344	199	330	250	193	248	476
478	349	348	267	180	384	174
199	374	275	259	284	271	620
179	357	795	141	263	415	174
266	342	262	180	174	479	174
266	369	180	347	142	305	277
170	365	286	263	354	625	262
166	319	263	174	313	193	174
240	482	252	146	286	231	284
273	248	198	333	740	122	174
273		376	347	262	273	174
195		117	286	117	273	323
190		323	496	372	327	117
210		289	262	268	340	323
347		292	117	190	374	277
310		155	289	155	257	376
378		205	268	205	263	171
311		134	190	134	453	198
198		185	155	209	371	376
226		183	205	252	226	323
182		167	134	194	311	205
219		377	222	376	378	376
214		205	292	293	315	277
155		388	198	275	344	468
212		165	376	329	241	468
146		312	323	167	232	468
306		148	262	423	210	468
181		655	354	205	319	468
226		226	182	165	168	468
149		246	167	177	233	260
396		198	377	350	216	198
297		349	205	205	326	645
659		205	388	307	175	349
245		307	178	375	271	468
381		374	177	413	198	374
		357	349	148	215	645
		1102	263	248	455	415
		201	306	198	256	645
		201	412	201	146	201
		317	430	201		201
		376	148	404		1095
		177	578	249		201
		319	239	177		177
		482	245	290		201
		255	198	325		318
		198	201	482		482
		240	317	255		482
			1327
			177
			383
			319
			482
			255
			377
			210
			376
			311

## Sheet: Theoretical pI
Dof	HXL	TM	TP1	TP4	hs	YD
5.56	6.65	9.46	5.57	5.57	10.14	6.41
9.46	9.2	6.58	8.49	6.31	5.77	9.46
9.32	5.36	5.57	9.74	9.46	9.98	5.57
6.43	9.65	9.37	6.73	6.66	6.81	9.37
9.27	9.72	6.63	6.35	6.62	4.67	9.37
9.98	9.59	6.92	6.92	6.92	9.24	6.92
6.82	8.32	5.44	5.29	5.44	6.23	5.44
5.93	8.92	6.1	9.32	9.37	9.91	5.86
9.24	4.69	5.65	9.32	5.19	9.69	9.3
8.92	9.68	9.3	5.19	9.3	4.9	9.51
4.51	9.44	5.81	9.3	9.64	10.1	8.81
6.63	5.78	9.51	9.7	5.55	4.91	9.3
4.97	8.63	9.51	5.9	9.51	6.28	9.51
5.38	5.26	8.82	9.51	9.45	6.84	9.3
9.69	4.7	5.78	9.51	8.32	5.15	8.63
5.31	6.2	8.63	8.63	6.1	8.76	4.74
9.73	9.25	4.7	6.1	9.78	9.34	9.78
6.46	6.52	7.78	9.78	5.78	4.58	4.74
5.85	6.17	9.78	5.78	8.44	9.03	9.78
6.23	5.64	5.26	8.63	4.69	5.57	9.2
5.3	9.1	4.7	4.68	8.94	5.14	9.2
5.53	5.54	9.01	7.73	5.26	5.7	4.73
5.03	9.29	5.51	5.87	4.73	9.36	4.73
9.34	9.24	9.2	4.73	9.1	5.57	9.25
9.71	9.94	6.52	9.01	9.2	7.65	9.36
9.18	5.21	6.17	9.3	8.08	6.73	9.25
6.84	9.03	5.64	9.2	5.64	6.78	9.02
6.28	4.86	9.57	6.17	7.79	6.8	9.25
4.91	6.34	5.2	5.75	9.36	4.56	5.12
9.28	5.14	5.13	6.7	5.67	9.8	4.59
5.04	5.44	5.44	9.36	4.62	6.68	9.69
7.7	6.44	9.09	4.63	5.67	5.31	5.12
8.11	10.65	9.12	5.67	8.89	9.75	8.89
8.93	6.77	5.67	7.92	6.03	5.12	9.36
4.88	6.43	8.89	6.03	4.83	7.75	5.12
5.65	8.97	5.68	6.43	9.69	9.21	9.12
5.86	8.8	6.43	5.29	5.05	5.1	4.59
9.8	5.52	8.58	5.12	4.77	9.79	8.89
5	9.04	7.71	4.68	5.88	9.5	6.43
5.83	6.41	8.42	5.44	9.09	5.3	5.12
5.56	5.56	4.86	9.25	9.12	5.51	5.12
8.92	10.37	6.66	9.12	7.71	8.31	7.71
5.14	6.81	6.34	7.71	8.41	9.34	6.66
6.47	5.57	5.29	8.78	8.78	5.71	7.71
6.22	10.29	5.36	4.86	4.82	6.76	7.71
6.04	5.31	5.17	5.68	5.92	8.44	6.34
6.62	6.23	5.44	6.53	6.34	8.94	5.36
8.82	5.67	9.32	9.35	9.23	5.85	5.36
9.45	6.63	4.72	5.29	5.29	7.92	6.34
9.26	5.14	4.72	5.36	5.36	4.86	5.44
5.19	6.09	7.14	5.17	5.17	8.52	9.32
9.09	6.65	9.2	5.45	5.44	6.47	6.44
5.9	7.16	6.87	9.32	6.44	7.81	6.44
9.59	6.71	9.39	9.44	4.72	5.07	9.2
9.51	9.62	9.04	6.44	9.33	6.47	9.2
6.1	9	8.56	4.71	10.1	6.22	7.14
9.78	9.05	5.37	4.72	9.07	9.24	6.87
5.78	9.82	8.64	9.2	5.33	5.64	8.64
6.28	5.04	4.49	10.1	9.98	9.85	5.41
4.7	8.46	4.49	8.93	6.81	9.72	8.64
10.44	6.69	9.09	5.33	6.11	6.97	8.64
5.26	9.34	10.22	9.98	7.19	7.12	6.87
4.74	5.3	6.81	6.81	9.49	5.33	6.81
9.01	5.93	5.57	6.11	8.56	5.08	6.87
9.44	9.09	9.69	6.9	5.52	9.68	9.24
5.9	5.38	5.31	9.24	8.64	9.2	6.87
5.73	6.44	6.23	8.56	4.49	9.01	6.87
6.52	4.89	9.73	5.52	6.33	4.73	9.69
9.36	5.87	6.46	7.85	5.05	5.26	5.83
4.51	6.84	6.24	5.54	5.12	8.85	9.69
8.89	9.37	6.23	6.63	9.69	6.7	9.69
8.02	5.65	7.75	5.12	5.31	4.5	6.46
5.78	5.27	4.96	5.12	5.19	6.17	6.23
6.43	5.14	5.12	9.69	10.05	7.86	9.69
9.69	6.47	5	6.83	6.14	7.69	5.05
5.29	6.76	6.84	6.23	6.37	4.86	9.69
5.05		6.28	9.67	6.78	5.12	9.69
6.42		5.3	6.14	5.3	5.28	4.85
9.12		4.91	5.78	6.29	6.66	5.3
8.33		5.3	6.78	5.11	5.4	4.85
4.86		5.28	5.3	6.32	7.57	6.46
6.66		4.83	5.53	4.83	9.55	6.28
6.34		9.34	5.1	9.34	9.67	10.1
5.29		9.71	6.32	9.71	10.03	6.84
5.13		9.05	4.83	9.2	7.16	6.28
5.17		9.19	9.34	5.15	5.17	4.85
5.44		9.54	9.71	6.84	5.29	9.34
9.58		5.04	8.94	6.5	6.53	6.28
6.44		7.7	5.12	4.68	7.12	6.46
10.25		7.85	6.84	8.68	4.86	9.99
9.89		8.11	6.28	5.3	7.74	9.99
10.1		5.35	4.91	9.5	7.71	9.99
5.9		5	8.74	4.91	6.1	9.99
5.36		5.93	5.12	7.7	8.32	9.99
5.17		5.13	9.3	8.11	8.85	9.99
5.26		9.51	9.4	6.82	9.51	9.3
4.75		6.91	5.05	4.89	5.15	6.91
5		4.89	7.7	7.92	9.64	6.08
5.86		7.92	8.55	5.85	9.12	4.92
5.15		5.85	6.86	5.65	5.19	9.99
6.48		6.14	6.82	6.43	4.63	5.87
		6.84	4.89	5	6.44	6.08
		9.03	8.96	5.38	4.9	8.08
		5.83	5.79	6.44	9.2	6.08
		5.83	6.41	6.1	10.1	5.83
		5.56	6.35	5.83		5.83
		5.49	4.98	5.23		8.97
		7.81	5.24	9.24		5.83
		5.14	9.34	7.81		7.81
		6.47	5.26	6.46		5.83
		6.22	6.44	6.93		5.14
		6.91	5.83	6.47		6.36
		9.23	5.7	6.22		6.36
			9.28
			7.81
			5.17
			5.14
			6.47
			6.22
			5.04
			6.1
			6.28
			5.29

## Sheet: Molecular weight
Dof	HXL	TM	TP1	TP4	hs	YD
32642.5	68726.5	36641.6	32730.7	32746.7	17568.5	66897.4
36641.6	26397.8	66572.1	25491	21862.8	53144.2	36641.6
51170.8	31606.2	32730.7	47416.2	36641.6	17183.3	32734.6
59778.9	18422.6	26369.8	70907.3	71347.4	52763.4	26395.9
43761.7	43793	28226.8	28416	28286.9	25549.3	26395.9
17183.3	26398	22570.6	22548.6	22600.6	28723.6	22600.6
52487.1	35249.2	31402.5	31478.6	31434.6	27345.9	31434.6
31303	40122.2	22976.5	26430	26395.9	24453.8	119700
28723.6	36749.6	83431.3	26430	30300.6	35985.9	20199.8
26742.8	22880.8	20314.9	30274.6	20344.9	25405.8	15701.7
21755.2	21877	29583.1	20029.6	35893.8	19313.1	36878.4
19794.1	16455.6	26284.9	35858.8	30060.8	35698.6	20199.8
32193.8	39359.7	15701.7	29637.2	26328.9	41237.2	15701.7
32597	30721.3	34817.8	26399	15432.4	21778.1	20199.8
19099.3	47403.4	16455.6	15701.7	34846.8	28495.3	39359.7
15968	45353.8	39285.6	34866.9	22976.5	28509.3	42567.2
39076.9	43001.4	40788.9	22946.5	17839.3	21740.4	17813.2
29796.8	53136.4	28269.7	17799.2	16455.6	13998.7	42567.2
53191.9	69440.8	17799.2	16455.6	39316.7	24345.5	17813.2
28451.2	38791.6	30721.3	39349.7	33667.1	30917.9	24616.7
13244.5	32172.9	47389.4	40701.8	28404.8	13145.4	24616.7
31897	37684.3	26592.5	28406.9	30721.3	35269.3	42198.4
29971.6	35411.4	40029	36046.4	42184.4	27674.3	42198.4
21740.4	37354.2	24602.7	42184.4	46308.3	32599.5	43001.4
14719.8	35495.6	53136.4	26592.5	24703.8	45131.1	21704.6
23401.6	49872.4	69481.9	43606	82049.2	67916.8	43001.4
21778.1	60830.1	38795.6	24522.6	40460.6	28655.4	109402
41344.4	38956.4	26126.8	69440.8	59747.8	41884.3	43001.4
35698.6	40984.3	30449.5	45577.1	21704.6	24760.2	30491.5
20262.9	30237	30351.3	54432.9	27696.4	33403.7	19677.8
42378.3	20050.7	20706.1	21704.6	21305.6	37024.8	26225.9
21677.2	23273.7	42304.1	19663.9	27696.4	15968	30491.5
18544.9	31702.1	21004.6	27762.5	28591.1	24742.1	28591.1
22205.9	37280.1	27683.4	39395.3	19063.6	29021.9	21704.6
39514.8	50331.3	28579.1	19063.6	15397	19816.2	30491.5
40974.4	44363.1	19080.6	18041.3	26215.9	18520.9	21004.6
71012.3	26658.8	18071.3	30486.4	30326.2	42432.5	19677.8
37016.1	29593.5	99675.9	30323.3	16874.9	57623.2	28591.1
23741.3	42091.8	25644.8	15960.9	26775	23422.6	18071.3
21811.5	67872	22995.7	20951.4	42421.2	36731.9	30491.5
35174.2	46417.4	39167.7	42389.2	21004.6	23805.6	30491.5
124414	17331.7	34427.6	21004.6	25660.8	36794.3	25644.8
34119.3	52777.4	40950.3	25674.8	22952.7	26164.6	34437.7
53245.1	29892.3	34230.2	22964.7	20504	74582.4	25644.8
28794.6	19379.9	20350.6	38940.4	38926.3	23078.6	25644.8
28769.7	15996	24996	36933.3	36397.7	17252.3	40984.3
28286.9	37539.2	20040.6	41053.4	41008.4	33050.8	20350.6
113451	65758.8	24084	27092.9	27139.9	19423.9	34389.4
29580.6	19766	23846.3	34304.3	34363.4	22653.3	40984.3
26376.9	33722.7	23846.3	20366.6	20350.6	39834.2	20187.8
30350.6	122709	37305.1	24996	25012	21124.8	24068
20298.9	30635.3	26963.4	15109	15113	32583	23273.7
29637.2	53474.4	51080.1	24068	23420.8	19575.1	23273.7
26398	48723.8	28693.6	24054	23862.3	29197.2	26949.4
15701.7	19443.7	42168.8	23420.8	26993.4	53271.2	26949.4
22962.5	26064.4	26683.8	23832.2	16200.6	28794.6	37305.1
17811.3	20539.1	29439.3	23846.3	44830	26476	52793.1
16542.7	39410.6	28635.5	26949.4	47228	27202.9	28623.5
36221.4	42378.3	20448.9	16200.6	17183.3	32195.4	20147.5
40700.8	23124.9	20478.9	41679.5	52764.4	22317.4	28623.5
18831.2	40308.8	39824.1	47246.1	31231	28276.8	28623.5
30721.3	20647.3	17332.6	17183.3	52684	40600.4	52793.1
47502.5	36404.5	52777.4	52777.4	36774.6	30232.5	52777.4
26592.5	70476.7	29892.3	31231	26683.8	35973.1	52793.1
58220.3	32058.5	19099.3	52697	29453.3	18014.5	28757.6
67670.8	27486.8	15968	28723.6	28607.5	24616.7	52793.1
38809.7	22190	37525.2	26683.8	20380.7	26592.5	52793.1
53118.4	39734.1	39076.9	29527.5	19769	42198.4	19099.3
21704.6	41027.6	29678.8	28647.7	31969.6	30721.3	67160.2
19288.5	40023.3	86381.1	14537.3	28974.8	46061.2	19099.3
28641.2	37844.7	28477.2	19654.9	19099.3	53296.6	19099.3
28585.1	40632.2	19676.9	38548	15968	34258.8	29810.9
19072.7	40064.4	32179.8	28990.9	40653	69440.8	28467.2
18069.4	34119.3	29005.8	19115.4	35043.5	21432.2	19099.3
26185.8	53261.1	28558.4	16706	30580.7	25546	31969.6
30454.5	27991.7	21691	37914.7	80574.9	13500.2	19099.3
30324.2		41219.2	38946.8	28536.3	30308.3	19099.3
21161.9		13244.5	30580.7	13244.5	30385.4	35656.5
21004.6		35684.5	53297.1	41224.3	35602.9	13216.5
22911.7		31849.9	28536.3	29968.5	38535.5	35656.5
39167.7		32403.4	13244.5	20758.4	42172.8	29810.9
34427.6		16800.8	31897	16800.8	28212.2	41237.2
40998.3		21740.4	29943.5	21740.4	29445.5	18697.5
34236.2		14806.9	20758.4	14806.9	49883	21673
22264.8		20539.1	16800.8	23280.5	40102.8	41237.2
24996		20156.7	21740.4	28495.3	24979.9	35656.5
20040.6		18333.9	14806.9	21332.7	34304.3	21740.4
24167.1		42378.3	24739	41272.3	40954.3	41237.2
23307.7		21591.1	32804.2	32240.6	35394.9	29810.9
17785.9		41434.1	21673	30885.2	38940.4	52789.8
22442.2		18579	41237.2	36687.9	26008	52789.8
16200.6		34716.6	35744.6	18406	25668.8	52789.8
34175.4		16283.9	29390.4	47374.1	22976.5	52789.8
20352.6		70336.6	39366.8	21605.1	34818.8	52789.8
25012		25443.3	20257.8	18544.9	18408.7	52789.8
16422.5		26487.8	18391.9	18735.9	26399	28338
43395		21788.5	42353.3	39787.1	23754.5	21788.5
33120.1		39716	21649.1	22683.3	35859.8	69300.5
70719.9		22683.3	41352	34245.4	19364.9	39824.2
27446.6		34245.4	20030.6	40974.4	30310.6	52789.8
43200.3		41117.8	18739.9	45936.9	21855.2	40997.6
		40023.3	39706	16296	23420.8	69300.5
		125021	28774.9	27906.2	49453	46399.6
		21854.6	34151.3	21811.6	27007.5	69300.5
		21811.5	45003.1	21790.5	16204.6	21854.6
		35174.2	47928.8	21827.6		21854.6
		41197	16308	44820.2		124366
		19605.2	61450.7	27706.3		21854.6
		34105.3	26136.5	19605.2		19665.3
		53271.2	27534.8	31476.7		21854.6
		28828.6	21771.5	34904.6		34005.2
		21852.7	21854.6	53231.1		53301.1
		26742.5	35130.2	28794.6		53301.1
			150228
			19704.3
			41720.2
			34117.4
			53245.1
			28828.6
			42378.3
			22976.5
			41237.2
			34304.3

[truncated: 2 more sheets: Aliphatic index, Grand average of hydropathicity]
