# Supplementary material for: Identification and analysis of the AP2/ERF gene family in Dendrobium officinale based on pan-genome and functional characterization of DofERF109_2
Source: Front Plant Sci. 2026 Jun 10;17:1834268. doi: 10.3389/fpls.2026.1834268 (PMC13291111; doi:10.3389/fpls.2026.1834268)
Supplement: Supplementary file 8 [file Table4.xlsx]

## Sheet: Selection pressure analysis res
Selection pressure analysis results
Gene name	Gene1	Gene2	Ka	Ks	Ka/Ks
DRG	DofDRG	hsDRG	0.28798694736122893	NaN	NaN
AIL1	HXLAIL1	TMAIL1	0	0.02054923064108579	0
AIL1	HXLAIL1	TP1AIL1	0.4840618333040666	NaN	NaN
AIL1	HXLAIL1	TP1AIL1_2	0.0036452076616895956	0.02900914092383353	0.12565720823172466
AIL1	HXLAIL1	TP4AIL1	0.453673208152039	3.498854141257186	0.1296633668727408
AIL1	HXLAIL1	TP4AIL1_2	0.0012140836321775116	0.012261853501147058	0.09901305965398607
AIL1	HXLAIL1	YDAIL1	0.011189682670083186	0.04113484380858491	0.27202443558927236
AIL1	TMAIL1	TP1AIL1	0.4860200589596069	NaN	NaN
AIL1	TMAIL1	TP1AIL1_2	0.0036452076616895956	0.02479564669566605	0.14700998552002797
AIL1	TMAIL1	TP4AIL1	0.453673208152039	NaN	NaN
AIL1	TMAIL1	TP4AIL1_2	0.0012140836321775116	0.016394095359374306	0.07405615287477797
AIL1	TMAIL1	YDAIL1	0.011189682670083186	0.036847076055723293	0.3036789853599562
AIL1	TP1AIL1	TP1AIL1_2	0.49362266839606495	NaN	NaN
AIL1	TP1AIL1	TP4AIL1	0.5292954215377398	NaN	NaN
AIL1	TP1AIL1	TP4AIL1_2	0.5546241673841797	NaN	NaN
AIL1	TP1AIL1	YDAIL1	0.5699466140119641	NaN	NaN
AIL1	TP1AIL1_2	TP4AIL1	0.4715587370861947	NaN	NaN
AIL1	TP1AIL1_2	TP4AIL1_2	0.004827048038170503	0.024525345983200896	0.19681875401378157
AIL1	TP1AIL1_2	YDAIL1	0.009952752690672523	0.01999199250162398	0.4978369559644466
AIL1	TP4AIL1_2	YDAIL1	0.012420536338026467	0.036847076055723293	0.3370833636634579
AIL7	DofAIL7	DofAIL7_2	0.4122285516197525	NaN	NaN
AIL7	DofAIL7	HXLAIL7	0.5701089035544045	NaN	NaN
AIL7	DofAIL7	HXLAIL7_2	0.4201222376786333	NaN	NaN
AIL7	DofAIL7	TMAIL7	0.4201222376786333	NaN	NaN
AIL7	DofAIL7	TP1AIL7	0.37998813698733136	NaN	NaN
AIL7	DofAIL7	TP1AIL7_2	0.4389562716022617	NaN	NaN
AIL7	DofAIL7	TP4AIL7	0.377762052190208	4.343720128462236	0.08696740144810926
AIL7	DofAIL7	TP4AIL7_2	0.4201222376786333	NaN	NaN
AIL7	DofAIL7	hsAIL7	0.39613420275450884	NaN	NaN
AIL7	DofAIL7	YDAIL7	0.4782097257493703	NaN	NaN
AIL7	DofAIL7_2	HXLAIL7	0.5581348662884306	NaN	NaN
AIL7	DofAIL7_2	HXLAIL7_2	0.008212831382827393	0.012245169965571585	0.6706996641058083
AIL7	DofAIL7_2	TMAIL7	0.008212831382827393	0.012245169965571585	0.6706996641058083
AIL7	DofAIL7_2	TP1AIL7	0.3758287594465265	NaN	NaN
AIL7	DofAIL7_2	TP1AIL7_2	0.01415462035215988	0.01567581180434542	0.9029593190341914
AIL7	DofAIL7_2	TP4AIL7	0.37233552789546487	NaN	NaN
AIL7	DofAIL7_2	TP4AIL7_2	0.007253942558004868	0.010856643130339287	0.6681570418146526
AIL7	DofAIL7_2	hsAIL7	0.007253942558004868	0.010856643130339287	0.6681570418146526
AIL7	DofAIL7_2	YDAIL7	0.008212831382827393	0.012245169965571585	0.6706996641058083
AIL7	HXLAIL7	HXLAIL7_2	0.6369476960309616	NaN	NaN
AIL7	HXLAIL7	TMAIL7	0.6369476960309616	NaN	NaN
AIL7	HXLAIL7	TP1AIL7	0.47877350205557656	NaN	NaN
AIL7	HXLAIL7	TP1AIL7_2	0.5165924063932421	NaN	NaN
AIL7	HXLAIL7	TP4AIL7	0.47877350205557656	NaN	NaN
AIL7	HXLAIL7	TP4AIL7_2	0.6369476960309616	NaN	NaN
AIL7	HXLAIL7	hsAIL7	0.6141651439158178	NaN	NaN
AIL7	HXLAIL7	YDAIL7	0.591718583626068	NaN	NaN
AIL7	HXLAIL7_2	TMAIL7	0	0	NaN
AIL7	HXLAIL7_2	TP1AIL7	0.41449896158167443	NaN	NaN
AIL7	HXLAIL7_2	TP1AIL7_2	0.005836605331541222	0.012097036447412734	0.48248224735980955
AIL7	HXLAIL7_2	TP4AIL7	0.41092077003849864	NaN	NaN
AIL7	HXLAIL7_2	TP4AIL7_2	0	0	NaN
AIL7	HXLAIL7_2	hsAIL7	0	0	NaN
AIL7	HXLAIL7_2	YDAIL7	0	0	NaN
AIL7	TMAIL7	TP1AIL7	0.41449896158167443	NaN	NaN
AIL7	TMAIL7	TP1AIL7_2	0.005836605331541222	0.012097036447412734	0.48248224735980955
AIL7	TMAIL7	TP4AIL7	0.41092077003849864	NaN	NaN
AIL7	TMAIL7	TP4AIL7_2	0	0	NaN
AIL7	TMAIL7	hsAIL7	0	0	NaN
AIL7	TMAIL7	YDAIL7	0	0	NaN
AIL7	TP1AIL7_2	TP4AIL7	0.397290686472197	NaN	NaN
AIL7	TP1AIL7_2	TP4AIL7_2	0.0051582046515774565	0.010740040331061419	0.4802779591673731
AIL7	TP1AIL7_2	hsAIL7	0.0051582046515774565	0.010740040331061419	0.4802779591673731
AIL7	TP1AIL7_2	YDAIL7	0.005836605331541222	0.012097036447412734	0.48248224735980955
AIL7	TP4AIL7	TP4AIL7_2	0.41092077003849864	NaN	NaN
AIL7	TP4AIL7	hsAIL7	0.3758393103575498	NaN	NaN
AIL7	TP4AIL7	YDAIL7	0.3978411759254282	NaN	NaN
AIL7	TP4AIL7_2	hsAIL7	0	0	NaN
AIL7	TP4AIL7_2	YDAIL7	0	0	NaN
AIL7	hsAIL7	YDAIL7	0.03998814840236785	0.02684610155801672	1.4895327843392845
PLT1	TP1PLT1	YDPLT1	0.5401926335627864	2.7383414667404633	0.19727000453518864
PLT5	DofPLT5	DofPLT5_2	0.48464483872622377	NaN	NaN
PLT5	DofPLT5	DofPLT5_3	0.5808364710434923	NaN	NaN
PLT5	DofPLT5	DofPLT5_4	0.6268654963919138	4.009700130976763	0.1563372511448155
PLT5	DofPLT5	HXLPLT5	0.001760908654744391	0.021196015675758406	0.08307734253840537
PLT5	DofPLT5	HXLPLT5_2	0.48520036449595993	NaN	NaN
PLT5	DofPLT5	HXLPLT5_3	0.5407113582552688	NaN	NaN
PLT5	DofPLT5	HXLPLT5_4	0.6574239657232106	2.7089152667628924	0.24268901053845846
PLT5	DofPLT5	TMPLT5	0.00470267044801571	0.015380224969859335	0.3057608362186864
PLT5	DofPLT5	TMPLT5_2	0.48520036449595993	NaN	NaN
PLT5	DofPLT5	TMPLT5_3	0.5829390983049163	NaN	NaN
PLT5	DofPLT5	TMPLT5_4	0.6574239657232106	2.7089152667628924	0.24268901053845846
PLT5	DofPLT5	TP1PLT5	0.008783158835044786	0.013270488393077866	0.6618564874843826
PLT5	DofPLT5	TP1PLT5_2	0.6855654989766107	2.2922219523653506	0.299083384254816
PLT5	DofPLT5	TP4PLT5	0	0.003771221019401874	0
PLT5	DofPLT5	TP4PLT5_2	0.597457978458377	2.8945756437494214	0.20640606845032167
PLT5	DofPLT5	hsPLT5	0.23455035533665433	1.0718820664523627	0.21882104634230148
PLT5	DofPLT5	hsPLT5_2	0.5499061779486665	3.348918793888886	0.1642040944534506
PLT5	DofPLT5	YDPLT5	0.002937148848787541	0.01729737141936087	0.16980319018298948
PLT5	DofPLT5	YDPLT5_2	0.48520036449595993	NaN	NaN
PLT5	DofPLT5	YDPLT5_3	0.5876304696004324	NaN	NaN
PLT5	DofPLT5	YDPLT5_4	0.7065616179206464	3.1183043524642295	0.22658520081989061
PLT5	DofPLT5_2	DofPLT5_3	0.3122312278817416	2.661266269498828	0.11732430965674896
PLT5	DofPLT5_2	DofPLT5_4	0.5245437726664205	NaN	NaN
PLT5	DofPLT5_2	HXLPLT5	0.4835356530267142	NaN	NaN
PLT5	DofPLT5_2	HXLPLT5_2	6.615215423359904E-4	0.017765449417199812	0.0372364090995374
PLT5	DofPLT5_2	HXLPLT5_3	0.3093937881451252	1.8269086975326148	0.16935372225387402
PLT5	DofPLT5_2	HXLPLT5_4	0.46098942730539005	NaN	NaN
PLT5	DofPLT5_2	TMPLT5	0.473276692910419	NaN	NaN
PLT5	DofPLT5_2	TMPLT5_2	6.625442126977349E-4	0.02004573667936118	0.03305162705144588
PLT5	DofPLT5_2	TMPLT5_3	0.3036289356957879	2.00371674922008	0.15153286302266597
PLT5	DofPLT5_2	TMPLT5_4	0.476523472655069	NaN	NaN
PLT5	DofPLT5_2	TP1PLT5	0.4921338605355514	NaN	NaN
PLT5	DofPLT5_2	TP1PLT5_2	0.5006628859889699	NaN	NaN
PLT5	DofPLT5_2	TP4PLT5	0.48464483872622377	NaN	NaN
PLT5	DofPLT5_2	TP4PLT5_2	0.429819921416595	NaN	NaN
PLT5	DofPLT5_2	hsPLT5	0.41021423448248073	NaN	NaN
PLT5	DofPLT5_2	hsPLT5_2	0.43408348886539705	NaN	NaN
PLT5	DofPLT5_2	YDPLT5	0.4862770511443959	NaN	NaN
PLT5	DofPLT5_2	YDPLT5_2	0	0.022579315790698405	0
PLT5	DofPLT5_2	YDPLT5_3	0.3097749429363325	1.9120411078140933	0.16201270028680353
PLT5	DofPLT5_2	YDPLT5_4	0.4787557860841428	NaN	NaN
PLT5	DofPLT5_3	DofPLT5_4	0.5895084103471169	NaN	NaN
PLT5	DofPLT5_3	HXLPLT5	0.5703022614232989	NaN	NaN
PLT5	DofPLT5_3	HXLPLT5_2	0.31211021734126854	2.688429926108256	0.11609386367495028
PLT5	DofPLT5_3	HXLPLT5_3	0.021823027692090827	0.044060911277222725	0.495292245654761
PLT5	DofPLT5_3	HXLPLT5_4	0.5895084103471169	NaN	NaN
PLT5	DofPLT5_3	TMPLT5	0.5571092722610657	NaN	NaN
PLT5	DofPLT5_3	TMPLT5_2	0.3133331554768367	2.703991885677966	0.11587799398971768
PLT5	DofPLT5_3	TMPLT5_3	0.0198482621255836	0.03777233237541833	0.5254709168687861
PLT5	DofPLT5_3	TMPLT5_4	0.5895084103471169	NaN	NaN
PLT5	DofPLT5_3	TP1PLT5	0.5911398547597898	NaN	NaN
PLT5	DofPLT5_3	TP1PLT5_2	0.5836687821395927	NaN	NaN
PLT5	DofPLT5_3	TP4PLT5	0.5808364710434923	NaN	NaN
PLT5	DofPLT5_3	TP4PLT5_2	0.4924628487518189	NaN	NaN
PLT5	DofPLT5_3	hsPLT5	0.544083294401652	NaN	NaN
PLT5	DofPLT5_3	hsPLT5_2	0.4924628487518189	NaN	NaN
PLT5	DofPLT5_3	YDPLT5	0.5738606352031514	NaN	NaN
PLT5	DofPLT5_3	YDPLT5_2	0.3006401305092583	2.5517040545939382	0.11781935682078941
PLT5	DofPLT5_3	YDPLT5_3	0.01626794928191954	0.04725972587155061	0.3442243682524725
PLT5	DofPLT5_3	YDPLT5_4	0.5895084103471169	NaN	NaN
PLT5	DofPLT5_4	HXLPLT5	0.6202074167864979	2.7681328617200176	0.22405261877535873
PLT5	DofPLT5_4	HXLPLT5_2	0.5263518508526288	NaN	NaN
PLT5	DofPLT5_4	HXLPLT5_3	0.5683871364585213	NaN	NaN
PLT5	DofPLT5_4	HXLPLT5_4	0.045863685418634476	0.06277332336766078	0.7306238216831814
PLT5	DofPLT5_4	TMPLT5	0.6395661748876968	NaN	NaN
PLT5	DofPLT5_4	TMPLT5_2	0.5173377722388973	NaN	NaN
PLT5	DofPLT5_4	TMPLT5_3	0.5573137217330062	NaN	NaN
PLT5	DofPLT5_4	TMPLT5_4	0.045863685418634476	0.06277332336766078	0.7306238216831814
PLT5	DofPLT5_4	TP1PLT5	0.518286945475168	2.637299114236996	0.19652186688923032
PLT5	DofPLT5_4	TP1PLT5_2	0.07583304902419498	0.10009705999951987	0.7575951683751623
PLT5	DofPLT5_4	TP4PLT5	0.6268654963919138	3.34943108899083	0.18715581235641598
PLT5	DofPLT5_4	TP4PLT5_2	0.05192941792692882	0.07523102390147707	0.6902659997680723
PLT5	DofPLT5_4	hsPLT5	0.5487179142008282	2.2325248810384974	0.24578356051538497
PLT5	DofPLT5_4	hsPLT5_2	0.05192941792692882	0.07523102390147707	0.6902659997680723
PLT5	DofPLT5_4	YDPLT5	0.6169004116122535	3.003819686597373	0.20537198499789372
PLT5	DofPLT5_4	YDPLT5_2	0.536786433589636	NaN	NaN
PLT5	DofPLT5_4	YDPLT5_3	0.5661326550881934	NaN	NaN
PLT5	DofPLT5_4	YDPLT5_4	0.045863685418634476	0.06277332336766078	0.7306238216831814
PLT5	HXLPLT5	HXLPLT5_2	0.4833731719949299	NaN	NaN
PLT5	HXLPLT5	HXLPLT5_3	0.5068914181043894	NaN	NaN
PLT5	HXLPLT5	HXLPLT5_4	0.6497434510025388	2.2866479839136353	0.28414668789137026
PLT5	HXLPLT5	TMPLT5	0.006438435793793549	0.02112139582068961	0.30483003341506126
PLT5	HXLPLT5	TMPLT5_2	0.4833731719949299	NaN	NaN
PLT5	HXLPLT5	TMPLT5_3	0.5801895215240637	NaN	NaN
PLT5	HXLPLT5	TMPLT5_4	0.6497434510025388	2.2866479839136353	0.28414668789137026
PLT5	HXLPLT5	TP1PLT5	0.0040935774140415	0.017198205797937675	0.23802351606540154
PLT5	HXLPLT5	TP1PLT5_2	0.6773485163230928	1.9598276936713641	0.345616361331342
PLT5	HXLPLT5	TP4PLT5	0.001760908654744391	0.01729737141936087	0.10180209536192382
PLT5	HXLPLT5	TP4PLT5_2	0.591143485852339	2.4118068219655915	0.24510399442794703
PLT5	HXLPLT5	hsPLT5	0.23506957913384474	1.0889519236851837	0.2158677293468866
PLT5	HXLPLT5	hsPLT5_2	0.5441846320588799	2.6102510266655994	0.20847980768885477
PLT5	HXLPLT5	YDPLT5	0.0011670883506616002	0.0037902797030752175	0.3079161545029753
PLT5	HXLPLT5	YDPLT5_2	0.4833731719949299	NaN	NaN
PLT5	HXLPLT5	YDPLT5_3	0.5858898155948941	NaN	NaN
PLT5	HXLPLT5	YDPLT5_4	0.6979974369392189	2.472450168614978	0.28231001206799833
PLT5	HXLPLT5_2	HXLPLT5_3	0.30929629068567266	1.8644968918984106	0.16588726536880977
PLT5	HXLPLT5_2	HXLPLT5_4	0.46258401140356853	NaN	NaN
PLT5	HXLPLT5_2	TMPLT5	0.47311881890621377	NaN	NaN
PLT5	HXLPLT5_2	TMPLT5_2	0.001325381391971315	0.015556113230112353	0.08520003501939942
PLT5	HXLPLT5_2	TMPLT5_3	0.301766884671636	2.1272284024694335	0.14185918367831313
PLT5	HXLPLT5_2	TMPLT5_4	0.47815866836183163	NaN	NaN
PLT5	HXLPLT5_2	TP1PLT5	0.48611331813930464	NaN	NaN
PLT5	HXLPLT5_2	TP1PLT5_2	0.5221308306853403	NaN	NaN
PLT5	HXLPLT5_2	TP4PLT5	0.48520036449595993	NaN	NaN
PLT5	HXLPLT5_2	TP4PLT5_2	0.43128132138391717	NaN	NaN
PLT5	HXLPLT5_2	hsPLT5	0.40727996088028334	NaN	NaN
PLT5	HXLPLT5_2	hsPLT5_2	0.43555164721343753	NaN	NaN
PLT5	HXLPLT5_2	YDPLT5	0.48611331813930464	NaN	NaN
PLT5	HXLPLT5_2	YDPLT5_2	6.733629317140184E-4	0.018022267573417405	0.03736283067438303
PLT5	HXLPLT5_2	YDPLT5_3	0.3096785806678946	1.953624292767572	0.15851491088350114
PLT5	HXLPLT5_2	YDPLT5_4	0.4804443407100901	NaN	NaN
PLT5	HXLPLT5_3	HXLPLT5_4	0.541361956147467	NaN	NaN
PLT5	HXLPLT5_3	TMPLT5	0.5325364074390473	NaN	NaN
PLT5	HXLPLT5_3	TMPLT5_2	0.3117352258696641	1.8353324260199968	0.16985218669387125
PLT5	HXLPLT5_3	TMPLT5_3	0.015850734055480296	0.024653000125886077	0.6429535543155557
PLT5	HXLPLT5_3	TMPLT5_4	0.5514374800460715	NaN	NaN
PLT5	HXLPLT5_3	TP1PLT5	0.4910555997744168	NaN	NaN
PLT5	HXLPLT5_3	TP1PLT5_2	0.5837775013626084	NaN	NaN
PLT5	HXLPLT5_3	TP4PLT5	0.5407113582552688	NaN	NaN
PLT5	HXLPLT5_3	TP4PLT5_2	0.5062289528884037	NaN	NaN
PLT5	HXLPLT5_3	hsPLT5	0.48304915466351517	NaN	NaN
PLT5	HXLPLT5_3	hsPLT5_2	0.5084244845374609	NaN	NaN
PLT5	HXLPLT5_3	YDPLT5	0.5097408753866036	NaN	NaN
PLT5	HXLPLT5_3	YDPLT5_2	0.2999621908590874	1.7593130694690957	0.1704996092307814
PLT5	HXLPLT5_3	YDPLT5_3	0.0064389592417768236	0.009790063545779463	0.6577035186408657
PLT5	HXLPLT5_3	YDPLT5_4	0.541361956147467	NaN	NaN
PLT5	HXLPLT5_4	TMPLT5	0.6523662852479282	3.0067631231016323	0.216966305139122
PLT5	HXLPLT5_4	TMPLT5_2	0.4548266324901822	NaN	NaN
PLT5	HXLPLT5_4	TMPLT5_3	0.546505877385194	NaN	NaN
PLT5	HXLPLT5_4	TMPLT5_4	0	0	NaN
PLT5	HXLPLT5_4	TP1PLT5	0.5866762626095978	2.6344291229776546	0.22269578539523838
PLT5	HXLPLT5_4	TP1PLT5_2	0.02297862512002137	0.028340640876119955	0.8108011819656252
PLT5	HXLPLT5_4	TP4PLT5	0.6574239657232106	2.5627049796982138	0.2565351731593503
PLT5	HXLPLT5_4	TP4PLT5_2	0.004800839390757942	0.0097661603745363	0.4915790040961606
PLT5	HXLPLT5_4	hsPLT5	0.5061953551054956	2.145718404517402	0.2359094996061914
PLT5	HXLPLT5_4	hsPLT5_2	0.005049006265511516	0.010069377178550196	0.5014219028627628
PLT5	HXLPLT5_4	YDPLT5	0.6467013646956101	2.384082084593789	0.2712580111543425
PLT5	HXLPLT5_4	YDPLT5_2	0.47338414945750684	NaN	NaN
PLT5	HXLPLT5_4	YDPLT5_3	0.5093232300868944	NaN	NaN
PLT5	HXLPLT5_4	YDPLT5_4	0	0	NaN
PLT5	TMPLT5	TMPLT5_2	0.47311881890621377	NaN	NaN
PLT5	TMPLT5	TMPLT5_3	0.5745591810694503	NaN	NaN
PLT5	TMPLT5	TMPLT5_4	0.6523662852479282	3.0067631231016323	0.216966305139122
PLT5	TMPLT5	TP1PLT5	0.007027869871750306	0.011439687941451573	0.6143410473886183
PLT5	TMPLT5	TP1PLT5_2	0.680105174621642	2.345833317098168	0.289920502733307
PLT5	TMPLT5	TP4PLT5	0.00470267044801571	0.01150549888311124	0.408732424016719
PLT5	TMPLT5	TP4PLT5_2	0.5933919287969467	3.2642636409903445	0.18178431464467054
PLT5	TMPLT5	hsPLT5	0.23467459963486098	1.0758654321797423	0.2181263498348504
PLT5	TMPLT5	hsPLT5_2	0.5464858605438148	4.529935888021898	0.12063876267848253
PLT5	TMPLT5	YDPLT5	0.007615021974897206	0.02502638349045666	0.30427976050958583
PLT5	TMPLT5	YDPLT5_2	0.47311881890621377	NaN	NaN
PLT5	TMPLT5	YDPLT5_3	0.5594534473944125	NaN	NaN
PLT5	TMPLT5	YDPLT5_4	0.7009456946009821	3.824899820867903	0.1832585760225039
PLT5	TMPLT5_2	TMPLT5_3	0.2985378847036489	1.958205810779228	0.1524548048322111
PLT5	TMPLT5_2	TMPLT5_4	0.4701537522775825	NaN	NaN
PLT5	TMPLT5_2	TP1PLT5	0.48611331813930464	NaN	NaN
PLT5	TMPLT5_2	TP1PLT5_2	0.5135778639483551	NaN	NaN
PLT5	TMPLT5_2	TP4PLT5	0.48520036449595993	NaN	NaN
PLT5	TMPLT5_2	TP4PLT5_2	0.4242626027848717	NaN	NaN
PLT5	TMPLT5_2	hsPLT5	0.40727996088028334	NaN	NaN
PLT5	TMPLT5_2	hsPLT5_2	0.42848748715762475	NaN	NaN
PLT5	TMPLT5_2	YDPLT5	0.48611331813930464	NaN	NaN
PLT5	TMPLT5_2	YDPLT5_2	6.732118264075162E-4	0.013486034832301576	0.04991918193738073
PLT5	TMPLT5_2	YDPLT5_3	0.3120859256903603	1.9213622582703782	0.1624295076823784
PLT5	TMPLT5_2	YDPLT5_4	0.47217237234626486	NaN	NaN
PLT5	TMPLT5_3	TMPLT5_4	0.5563130857839921	NaN	NaN
PLT5	TMPLT5_3	TP1PLT5	0.5340571331211617	NaN	NaN
PLT5	TMPLT5_3	TP1PLT5_2	0.5891700207009607	NaN	NaN
PLT5	TMPLT5_3	TP4PLT5	0.5829390983049163	NaN	NaN
PLT5	TMPLT5_3	TP4PLT5_2	0.5110168545686461	NaN	NaN
PLT5	TMPLT5_3	hsPLT5	0.4816764494802334	NaN	NaN
PLT5	TMPLT5_3	hsPLT5_2	0.5142335080887024	NaN	NaN
PLT5	TMPLT5_3	YDPLT5	0.5831386528737803	NaN	NaN
PLT5	TMPLT5_3	YDPLT5_2	0.2990543672689405	1.8705688534600275	0.15987348806528764
PLT5	TMPLT5_3	YDPLT5_3	0.013345391616788129	0.028878642680659074	0.46211976665115057
PLT5	TMPLT5_3	YDPLT5_4	0.546505877385194	NaN	NaN
PLT5	TMPLT5_4	TP1PLT5	0.5866762626095978	2.6344291229776546	0.22269578539523838
PLT5	TMPLT5_4	TP1PLT5_2	0.023822136285886766	0.029267807751633994	0.813936475462765
PLT5	TMPLT5_4	TP4PLT5	0.6574239657232106	2.5627049796982138	0.2565351731593503
PLT5	TMPLT5_4	TP4PLT5_2	0.004972492020191052	0.010077833764792946	0.4934088154502531
PLT5	TMPLT5_4	hsPLT5	0.5061953551054956	2.145718404517402	0.2359094996061914
PLT5	TMPLT5_4	hsPLT5_2	0.005239215467597513	0.01040103343189073	0.5037206640960785
PLT5	TMPLT5_4	YDPLT5	0.6467013646956101	2.384082084593789	0.2712580111543425
PLT5	TMPLT5_4	YDPLT5_2	0.48882348843823986	NaN	NaN
PLT5	TMPLT5_4	YDPLT5_3	0.5189098390454777	NaN	NaN
PLT5	TMPLT5_4	YDPLT5_4	0	0	NaN
PLT5	TP1PLT5	TP1PLT5_2	0.6267242223744107	2.2286306707199826	0.2812149319348373
PLT5	TP1PLT5	TP4PLT5	0.008783158835044786	0.009454899877290852	0.9289531300210296
PLT5	TP1PLT5	TP4PLT5_2	0.5489166829419188	2.9473550921311786	0.18624043109274868
PLT5	TP1PLT5	hsPLT5	0.2370381926133911	1.052817889839305	0.22514643311159063
PLT5	TP1PLT5	hsPLT5_2	0.543678428599047	3.2432707446179077	0.16763276069420416
PLT5	TP1PLT5	YDPLT5	0.005267286573769036	0.02107418341676965	0.24994024535145812
PLT5	TP1PLT5	YDPLT5_2	0.48611331813930464	NaN	NaN
PLT5	TP1PLT5	YDPLT5_3	0.5036108370111348	NaN	NaN
PLT5	TP1PLT5	YDPLT5_4	0.6279895294851168	2.9975028596162376	0.20950423031973908
PLT5	TP1PLT5_2	TP4PLT5	0.6855654989766107	2.2043165788886734	0.31101045355392865
PLT5	TP1PLT5_2	TP4PLT5_2	0.029463405095620527	0.03155104397615509	0.9338329697707528
PLT5	TP1PLT5_2	hsPLT5	0.5754094380937669	1.676602617248471	0.34319965397530555
PLT5	TP1PLT5_2	hsPLT5_2	0.031013592846067046	0.032544450542015935	0.9529610219114776
PLT5	TP1PLT5_2	YDPLT5	0.6773485163230928	2.02182510724903	0.3350183524255064
PLT5	TP1PLT5_2	YDPLT5_2	0.5321621792768509	NaN	NaN
PLT5	TP1PLT5_2	YDPLT5_3	0.5508492816768333	NaN	NaN
PLT5	TP1PLT5_2	YDPLT5_4	0.02361546043091929	0.029267807751633994	0.8068749334189836
PLT5	TP4PLT5	TP4PLT5_2	0.597457978458377	2.723217970782261	0.21939410831911982
PLT5	TP4PLT5	hsPLT5	0.23455035533665433	1.0718820664523627	0.21882104634230148
PLT5	TP4PLT5	hsPLT5_2	0.5499061779486665	3.0572994520607897	0.17986663935650765
PLT5	TP4PLT5	YDPLT5	0.002937148848787541	0.021196015675758406	0.13857079998986402
PLT5	TP4PLT5	YDPLT5_2	0.48520036449595993	NaN	NaN
PLT5	TP4PLT5	YDPLT5_3	0.5876304696004324	NaN	NaN
PLT5	TP4PLT5	YDPLT5_4	0.7065616179206464	2.871194951616574	0.2460862567074485
PLT5	TP4PLT5_2	hsPLT5	0.47222003275089897	2.105562236696029	0.2242726548382105
PLT5	TP4PLT5_2	hsPLT5_2	0	0	NaN
PLT5	TP4PLT5_2	YDPLT5	0.5937816242898877	2.5197773386567155	0.2356484500358395
PLT5	TP4PLT5_2	YDPLT5_2	0.44194382973499	NaN	NaN
PLT5	TP4PLT5_2	YDPLT5_3	0.4759341198066581	NaN	NaN
PLT5	TP4PLT5_2	YDPLT5_4	0.004930463257475206	0.010077833764792946	0.4892383990992041
PLT5	hsPLT5	hsPLT5_2	0.47222003275089897	2.105562236696029	0.2242726548382105
PLT5	hsPLT5	YDPLT5	0.23506957913384474	1.0889519236851837	0.2158677293468866
PLT5	hsPLT5	YDPLT5_2	0.40727996088028334	NaN	NaN
PLT5	hsPLT5	YDPLT5_3	0.4861732608802702	NaN	NaN
PLT5	hsPLT5	YDPLT5_4	0.5487179142008282	2.2325248810384974	0.24578356051538497
PLT5	hsPLT5_2	YDPLT5	0.5466818596712162	2.755868037496305	0.19837011505379423
PLT5	hsPLT5_2	YDPLT5_2	0.4461584155170169	NaN	NaN
PLT5	hsPLT5_2	YDPLT5_3	0.47810653858428287	NaN	NaN
PLT5	hsPLT5_2	YDPLT5_4	0.0051925780761348	0.01040103343189073	0.499236745092442
PLT5	YDPLT5	YDPLT5_2	0.48611331813930464	NaN	NaN
PLT5	YDPLT5	YDPLT5_3	0.5887991452492001	NaN	NaN
PLT5	YDPLT5	YDPLT5_3	0.5887991452492001	NaN	NaN
PLT5	YDPLT5_2	YDPLT5_3	0.3004696377013887	1.8392980284170402	0.16336103940696475
PLT5	YDPLT5_2	YDPLT5_4	0.49138964887695147	NaN	NaN
PLT5	YDPLT5_3	YDPLT5_3	0	0	NaN
PLT2	HXLPLT2	HXLPLT2_2	0.4632658926369184	NaN	NaN
PLT3	HXLPLT2	TMPLT2	0.0055401913973061176	0.009523937502845574	0.5817122797845757
PLT4	HXLPLT2	TP1PLT2	0.005300375417319332	0	#NAME?
PLT5	HXLPLT2	hsPLT2	0.037390920168914016	0.7426695390703099	0.05034664571771827
PLT6	HXLPLT2	hsPLT2_2	0.5234607727517281	NaN	NaN
PLT7	HXLPLT2_2	TMPLT2	0.47211645593256174	NaN	NaN
PLT8	HXLPLT2_2	TP1PLT2	0.4753780899905242	NaN	NaN
PLT9	HXLPLT2_2	hsPLT2	0.38624585080501805	2.614766392501827	0.1477171543555963
PLT10	HXLPLT2_2	hsPLT2_2	0.02627221081240328	0.045977265209567034	0.5714174319123381
PLT11	TMPLT2	TP1PLT2	0	0.009493797653942598	0
PLT12	TMPLT2	hsPLT2	0.04326389530372501	0.8988191487949413	0.048134149524661864
PLT13	TMPLT2	hsPLT2_2	0.5379361368414852	NaN	NaN
PLT14	TP1PLT2	hsPLT2	0.037390920168914016	0.7426695390703099	0.05034664571771827
PLT15	TP1PLT2	hsPLT2_2	0.5186841254607087	NaN	NaN
PLT16	hsPLT2	hsPLT2_2	0.378261687891001	2.6457288600462263	0.14297069272789806
WRI4	DofWRI4	hsWRI4	0.3998051118221735	1.7572022913882126	0.2275236686075126
WRI4	DofWRI4	hsWRI4_2	0.5037593716194944	NaN	NaN
WRI4	hsWRI4	hsWRI4_2	0.6138163393649272	NaN	NaN
AIL6	TP4AIL6	hsAIL6	0.027252007585234675	0.05751081978895814	0.47385879188018387
PLT4	DofPLT4	HXLPLT4	0.0014066350389813891	0.0050062764105390165	0.2809743057774829
PLT4	DofPLT4	TMPLT4	0.00140630534582232	0	#NAME?
PLT4	DofPLT4	TMPLT4_2	0.42793418880984035	NaN	NaN
PLT4	DofPLT4	TP1PLT4	0.0014066350389813891	0.0050062764105390165	0.2809743057774829
PLT4	DofPLT4	TP4PLT4	0.0021109431081131587	0.0050062764105390165	0.42165932022236813
PLT4	DofPLT4	hsPLT4	0.0014066350389813891	0.0024989610791078974	0.5628879340063764
PLT4	DofPLT4	YDPLT4	0.0014066350389813891	0.0024989610791078974	0.5628879340063764
PLT4	HXLPLT4	TMPLT4	0.0013704891890239934	0.004842631836475164	0.2830050343082739
PLT4	HXLPLT4	TMPLT4_2	0.361412224133039	NaN	NaN
PLT4	HXLPLT4	TP1PLT4	0	0.00483872646111654	0
PLT4	HXLPLT4	TP4PLT4	6.850879672523275E-4	0	#NAME?
PLT4	HXLPLT4	hsPLT4	0	0.002415461025031629	0
PLT4	HXLPLT4	YDPLT4	0	0.002415461025031629	0
PLT4	TMPLT4	TMPLT4_2	0.361412224133039	NaN	NaN
PLT4	TMPLT4	TP1PLT4	0.0013704891890239934	0.004842631836475164	0.2830050343082739
PLT4	TMPLT4	TP4PLT4	0.002056674049332012	0.004842631836475164	0.4247017156747179
PLT4	TMPLT4	hsPLT4	0.0013704891890239934	0.002417407411176503	0.5669252037069764
PLT4	TMPLT4	YDPLT4	0.0013704891890239934	0.002417407411176503	0.5669252037069764
PLT4	TMPLT4_2	TP1PLT4	0.361412224133039	NaN	NaN
PLT4	TMPLT4_2	TP4PLT4	0.3590276424064341	NaN	NaN
PLT4	TMPLT4_2	hsPLT4	0.361412224133039	NaN	NaN
PLT4	TMPLT4_2	YDPLT4	0.361412224133039	NaN	NaN
PLT4	TP1PLT4	TP4PLT4	6.850879672523275E-4	0.00483872646111654	0.14158435546163173
PLT4	TP1PLT4	hsPLT4	0	0.007269846904244761	0
PLT4	TP1PLT4	YDPLT4	0	0.007269846904244761	0
PLT4	TP4PLT4	hsPLT4	6.850879672523275E-4	0.002415461025031629	0.2836261732864668
PLT4	TP4PLT4	YDPLT4	0.06824936667542031	0.10591716298548794	0.6443655093440463
PLT4	hsPLT4	YDPLT4	0	0	NaN
WRI3	DofWRI3	DofWRI3_2	0.4085463755505113	NaN	NaN
WRI3	DofWRI3	HXLWRI3	0.002494804795213646	0.0266694765273651	0.09354532297076655
WRI3	DofWRI3	HXLWRI3_2	0.4316319486148636	3.392334942005998	0.12723742083074663
WRI3	DofWRI3	TMWRI3	0.4252050943152291	2.215509267329706	0.19192205628989198
WRI3	DofWRI3	TMWRI3_2	0.0012461062056593085	0.026689250510736333	0.04668944169706209
WRI3	DofWRI3	TMWRI3_3	0.4482332677459641	NaN	NaN
WRI3	DofWRI3	TP1WRI3	0.0037461056029421402	0.013206504105354558	0.2836561116445106
WRI3	DofWRI3	TP4WRI3	0.002494804795213646	0.0266694765273651	0.09354532297076655
WRI3	DofWRI3	TP4WRI3_2	0.4482332677459641	3.8633905785101765	0.11602069701138384
WRI3	DofWRI3	hsWRI3	0.0859136106543884	0.12447286564761359	0.6902195928999691
WRI3	DofWRI3	YDWRI3	0.4246297422913968	2.2246073458831095	0.19087851304511005
WRI3	DofWRI3	YDWRI3_2	0.003743768172930831	0.03582770720151482	0.10449365771227867
WRI3	DofWRI3	YDWRI3_3	0.3821122359331559	NaN	NaN
WRI3	DofWRI3_2	HXLWRI3	0.4129515831750374	NaN	NaN
WRI3	DofWRI3_2	HXLWRI3_2	0.00928804439979125	0.034844976148049364	0.2665533292468963
WRI3	DofWRI3_2	TMWRI3	0.5308119766677587	2.0840488400651096	0.2547022730288678
WRI3	DofWRI3_2	TMWRI3_2	0.4106834801593242	NaN	NaN
WRI3	DofWRI3_2	TMWRI3_3	0.004607867042923692	0.026762954194113564	0.17217333368739912
WRI3	DofWRI3_2	TP1WRI3	0.4082960519214436	NaN	NaN
WRI3	DofWRI3_2	TP4WRI3	0.4129515831750374	NaN	NaN
WRI3	DofWRI3_2	TP4WRI3_2	0.008598546460099044	0.020749515779395985	0.41439745156064295
WRI3	DofWRI3_2	hsWRI3	0.5022834175857179	NaN	NaN
WRI3	DofWRI3_2	YDWRI3	0.5429762443526065	1.9702953010205944	0.27558114972479
WRI3	DofWRI3_2	YDWRI3_2	0.42937760530778224	4.111989767035035	0.10442088371668944
WRI3	DofWRI3_2	YDWRI3_3	0.010333114080227801	0.02264322920935926	0.45634454276321834
WRI3	HXLWRI3	HXLWRI3_2	0.4336885738133396	NaN	NaN
WRI3	HXLWRI3	TMWRI3	0.4282663596793703	2.7135199675295576	0.15782686871815155
WRI3	HXLWRI3	TMWRI3_2	0.0012458474625573653	0.04042894862715173	0.030815727464173156
WRI3	HXLWRI3	TMWRI3_3	0.4527793203823499	NaN	NaN
WRI3	HXLWRI3	TP1WRI3	0.0037453261353652696	0.0266694765273651	0.14043493247879288
WRI3	HXLWRI3	TP4WRI3	0	0.008791309449826397	0
WRI3	HXLWRI3	TP4WRI3_2	0.4527793203823499	NaN	NaN
WRI3	HXLWRI3	hsWRI3	0.08589168977630024	0.14260821185637246	0.6022913313211294
WRI3	HXLWRI3	YDWRI3	0.4276902761861659	2.730130112468468	0.15665563858400378
WRI3	HXLWRI3	YDWRI3_2	0.0012455888268846694	0.05444566647734076	0.022877648626141063
WRI3	HXLWRI3	YDWRI3_3	0.38416715436643717	NaN	NaN
WRI3	HXLWRI3_2	TMWRI3	0.5260584137247236	2.100126591730226	0.2504889066193487
WRI3	HXLWRI3_2	TMWRI3_2	0.43136315235580475	3.5098105768265695	0.12290211762534094
WRI3	HXLWRI3_2	TMWRI3_3	0.0046291978384862716	0.04684449136879874	0.09882053798047206
WRI3	HXLWRI3_2	TP1WRI3	0.4278165418190865	2.8203086040896306	0.15169139334565188
WRI3	HXLWRI3_2	TP4WRI3	0.4210772706803825	2.7482627172776892	0.1532157999426938
WRI3	HXLWRI3_2	TP4WRI3_2	0.005790975590399889	0.042827072991598124	0.13521763655284055
WRI3	HXLWRI3_2	hsWRI3	0.5529465240901714	2.7634198447270393	0.20009501095002433
WRI3	HXLWRI3_2	YDWRI3	0.5382274734214636	1.9837050507387968	0.2713243449276948
WRI3	HXLWRI3_2	YDWRI3_2	0.4901890524624776	2.2152630279828474	0.22127803618373446
WRI3	HXLWRI3_2	YDWRI3_3	0.0034615446063009604	0.019084999245873195	0.18137515027932005
WRI3	TMWRI3	TMWRI3_2	0.4242908638892753	2.262817726566582	0.18750554183304025
WRI3	TMWRI3	TMWRI3_3	0.5200308980954691	2.1340217374249644	0.24368584863759113
WRI3	TMWRI3	TP1WRI3	0.43275745588744696	2.8609611134705704	0.1512629632922477
WRI3	TMWRI3	TP4WRI3	0.4282663596793703	2.5499791061745114	0.16794896814737326
WRI3	TMWRI3	TP4WRI3_2	0.5200308980954691	2.21629592536728	0.23463964903932705
WRI3	TMWRI3	hsWRI3	0.47623341719774825	2.571829627334398	0.18517300373872192
WRI3	TMWRI3	YDWRI3	0.0013152129630834635	0	#NAME?
WRI3	TMWRI3	YDWRI3_2	0.4415511519833982	5.044974752071896	0.08752296566044453
WRI3	TMWRI3	YDWRI3_3	0.5233101092523513	2.265553752219502	0.23098551898831732
WRI3	TMWRI3_2	TMWRI3_3	0.4504335511362586	4.101045105851082	0.10983384466891423
WRI3	TMWRI3_2	TP1WRI3	0.0024942862316312503	0.013225912170161325	0.188590866137653
WRI3	TMWRI3_2	TP4WRI3	0.0012458474625573653	0.04042894862715173	0.030815727464173156
WRI3	TMWRI3_2	TP4WRI3_2	0.4504335511362586	3.413827056945607	0.13194386933568542
WRI3	TMWRI3_2	hsWRI3	0.08344401094260803	0.1336657207988992	0.6242738261079667
WRI3	TMWRI3_2	YDWRI3	0.4237160489420372	2.2724471671086297	0.18645804183036582
WRI3	TMWRI3_2	YDWRI3_2	0.002492731833526642	0.03130111483321098	0.07963715819098603
WRI3	TMWRI3_2	YDWRI3_3	0.3818713643807686	NaN	NaN
WRI3	TMWRI3_3	TP1WRI3	0.4466609335206445	3.0056960699350874	0.14860482335138125
WRI3	TMWRI3_3	TP4WRI3	0.4400894356917571	3.188628843435498	0.13801839514742495
WRI3	TMWRI3_3	TP4WRI3_2	0.0011492053579643024	0.011356683867550949	0.10119198274488263
WRI3	TMWRI3_3	hsWRI3	0.49619429977633206	NaN	NaN
WRI3	TMWRI3_3	YDWRI3	0.5320809656016703	2.012119733908684	0.26443802356039003
WRI3	TMWRI3_3	YDWRI3_2	0.46986199322210087	3.514568721255109	0.133689801078724
WRI3	TMWRI3_3	YDWRI3_3	0.008119943982992147	0.034856224137471456	0.23295535256393335
WRI3	TP1WRI3	TP4WRI3	0.004780892683076992	0.03836063337520564	0.12463018105866618
WRI3	TP1WRI3	TP4WRI3_2	0.4466609335206445	2.7832200571421803	0.1604835134665124
WRI3	TP1WRI3	hsWRI3	0.08348653316211312	0.12744365679052955	0.6550858258825251
WRI3	TP1WRI3	YDWRI3	0.43219436979828896	2.8803310008984453	0.15005024410856843
WRI3	TP1WRI3	YDWRI3_2	0.004995855275086649	0.04505859295746242	0.1108746400448631
WRI3	TP1WRI3	YDWRI3_3	0.3794620462868721	NaN	NaN
WRI3	TP4WRI3	TP4WRI3_2	0.4400894356917571	2.9149554010961505	0.15097638733212326
WRI3	TP4WRI3	hsWRI3	0.08589168977630024	0.15486797742977854	0.5546123298165105
WRI3	TP4WRI3	YDWRI3	0.4276902761861659	2.5635500540291463	0.16683515717353076
WRI3	TP4WRI3	YDWRI3_2	0.0012455888268846694	0.05444566647734076	0.022877648626141063
WRI3	TP4WRI3	YDWRI3_3	0.38416715436643717	NaN	NaN
WRI3	TP4WRI3_2	hsWRI3	0.5027258151059787	NaN	NaN
WRI3	TP4WRI3_2	YDWRI3	0.5320809656016703	2.0811339079488707	0.2556687792022379
WRI3	TP4WRI3_2	YDWRI3_2	0.46986199322210087	3.122926684442934	0.15045565928996973
WRI3	TP4WRI3_2	YDWRI3_3	0.009215821053048176	0.03062626463152168	0.30091234317759125
WRI3	hsWRI3	YDWRI3	0.4755660938902499	2.587490659373667	0.18379432295433534
WRI3	hsWRI3	YDWRI3_2	0.0874689926901428	0.12481385240637317	0.7007955527673185
WRI3	hsWRI3	YDWRI3_3	0.5740627146369088	2.999275786813296	0.1914004431205859
WRI3	YDWRI3	YDWRI3_2	0.4409822428153719	5.487012355792801	0.08036837065799822
WRI3	YDWRI3	YDWRI3_3	0.5354304847085869	2.1222938349645935	0.25228857375327557
WRI3	YDWRI3_2	YDWRI3_3	0.4415370247490641	2.5136232848323816	0.1756575965115264
EAT3	DofEAT3	DofEAT3_2	0.40866983654353073	NaN	NaN
EAT3	DofEAT3	HXLEAT3	0.20995199211024462	0.8120667897406489	0.25854030082586843
EAT3	DofEAT3	HXLEAT3_2	0.001808864307638059	0	#NAME?
EAT3	DofEAT3	HXLEAT3_3	0.4177511761310595	NaN	NaN
EAT3	DofEAT3	TMEAT3	9.040230113682918E-4	0.008897781078032511	0.10160095010656191
EAT3	DofEAT3	TMEAT3_2	0.40570724413891635	NaN	NaN
EAT3	DofEAT3	TP1EAT3	0	0	NaN
EAT3	DofEAT3	TP1EAT3_2	0.41642411712930055	NaN	NaN
EAT3	DofEAT3	TP4EAT3	9.038868222706268E-4	0.002955668849907442	0.30581464574386685
EAT3	DofEAT3	TP4EAT3_2	0.44119992052903906	2.1415179300382867	0.20602205302159257
EAT3	DofEAT3	TP4EAT3_3	0.4128851492179936	NaN	NaN
EAT3	DofEAT3	hsEAT3	9.038868222706268E-4	0.00890218166653791	0.10153542762087348
EAT3	DofEAT3	hsEAT3_2	0.40737248085478134	NaN	NaN
EAT3	DofEAT3	YDEAT3	0.001808319140048942	0.005928884630334946	0.30500157328019767
EAT3	DofEAT3	YDEAT3_2	0.4177511761310595	NaN	NaN
EAT3	DofEAT3_2	HXLEAT3	0.5088784155816507	NaN	NaN
EAT3	DofEAT3_2	HXLEAT3_2	0.4290457848175561	NaN	NaN
EAT3	DofEAT3_2	HXLEAT3_3	0.0027102340717678154	0.02068587170058383	0.13101860588699885
EAT3	DofEAT3_2	TMEAT3	0.4282155895986798	NaN	NaN
EAT3	DofEAT3_2	TMEAT3_2	0.0045214907101169995	0.014728013774059051	0.3069993537133197
EAT3	DofEAT3_2	TP1EAT3	0.40866983654353073	NaN	NaN
EAT3	DofEAT3_2	TP1EAT3_2	0.0027088065563606774	0.008810674012462728	0.307446008390398
EAT3	DofEAT3_2	TP4EAT3	0.40671991054752504	NaN	NaN
EAT3	DofEAT3_2	TP4EAT3_2	0.38931556985537585	NaN	NaN
EAT3	DofEAT3_2	TP4EAT3_3	9.015778696508683E-4	0.005868000594095821	0.15364311151536092
EAT3	DofEAT3_2	hsEAT3	0.4290457848175561	NaN	NaN
EAT3	DofEAT3_2	hsEAT3_2	0.003613920559710491	0.011770717321942174	0.30702636558722424
EAT3	DofEAT3_2	YDEAT3	0.42884287248537506	NaN	NaN
EAT3	DofEAT3_2	YDEAT3_2	0.0027102340717678154	0.02068587170058383	0.13101860588699885
EAT3	HXLEAT3	HXLEAT3_2	0.20991283931182664	0.8128479021622262	0.258243687107324
EAT3	HXLEAT3	HXLEAT3_3	0.49897538441742423	NaN	NaN
EAT3	HXLEAT3	TMEAT3	0.20867003182376515	0.8215655974480991	0.2539907129411507
EAT3	HXLEAT3	TMEAT3_2	0.4976853782037395	6.376255034814252	0.07805292848017922
EAT3	HXLEAT3	TP1EAT3	0.20995199211024462	0.8120667897406489	0.25854030082586843
EAT3	HXLEAT3	TP1EAT3_2	0.49705807640409805	NaN	NaN
EAT3	HXLEAT3	TP4EAT3	0.21119671979653398	0.8128479021622262	0.25982317138881394
EAT3	HXLEAT3	TP4EAT3_2	0.4716590786404026	2.1269937561576917	0.2217491599469625
EAT3	HXLEAT3	TP4EAT3_3	0.49415987209722756	NaN	NaN
EAT3	HXLEAT3	hsEAT3	0.20863115287060002	0.822361771807713	0.25369753315744203
EAT3	HXLEAT3	hsEAT3_2	0.49705807640409805	NaN	NaN
EAT3	HXLEAT3	YDEAT3	0.20983457779228842	0.8144150792224526	0.25765065400388215
EAT3	HXLEAT3	YDEAT3_2	0.49897538441742423	NaN	NaN
EAT3	HXLEAT3_2	HXLEAT3_3	0.427264730262764	NaN	NaN
EAT3	HXLEAT3_2	TMEAT3	9.038868222706268E-4	0.00890218166653791	0.10153542762087348
EAT3	HXLEAT3_2	TMEAT3_2	0.42617856661257836	NaN	NaN
EAT3	HXLEAT3_2	TP1EAT3	0.001808864307638059	0	#NAME?
EAT3	HXLEAT3_2	TP1EAT3_2	0.42597636827032004	NaN	NaN
EAT3	HXLEAT3_2	TP4EAT3	0.0027145256597388206	0.002957125565780335	0.917960904721509
EAT3	HXLEAT3_2	TP4EAT3_2	0.44801585187575976	2.1723942176028936	0.20623137745695083
EAT3	HXLEAT3_2	TP4EAT3_3	0.4331457572783558	NaN	NaN
EAT3	HXLEAT3_2	hsEAT3	9.037506741999776E-4	0.008906586610059152	0.10146992487327032
EAT3	HXLEAT3_2	hsEAT3_2	0.4278442673316104	NaN	NaN
EAT3	HXLEAT3_2	YDEAT3	0.0018080466794656394	0.005931815399700965	0.3048049471594795
EAT3	HXLEAT3_2	YDEAT3_2	0.427264730262764	NaN	NaN
EAT3	HXLEAT3_3	TMEAT3	0.42643159187525337	NaN	NaN
EAT3	HXLEAT3_3	TMEAT3_2	0.0017968115204928365	0.017514782816388706	0.10258828438406598
EAT3	HXLEAT3_3	TP1EAT3	0.4177511761310595	NaN	NaN
EAT3	HXLEAT3_3	TP1EAT3_2	0	0.017531842837988122	0
EAT3	HXLEAT3_3	TP4EAT3	0.41571594637809495	NaN	NaN
EAT3	HXLEAT3_3	TP4EAT3_2	0.38249065364683044	NaN	NaN
EAT3	HXLEAT3_3	TP4EAT3_3	0.0017957359869423084	0.02349103207743792	0.0764434691938049
EAT3	HXLEAT3_3	hsEAT3	0.427264730262764	NaN	NaN
EAT3	HXLEAT3_3	hsEAT3_2	8.97599030019198E-4	0.017531842837988122	0.051198213348928386
EAT3	HXLEAT3_3	YDEAT3	0.42706180236622815	NaN	NaN
EAT3	HXLEAT3_3	YDEAT3_2	0	0	NaN
EAT3	TMEAT3	TMEAT3_2	0.4253466619906327	NaN	NaN
EAT3	TMEAT3	TP1EAT3	9.040230113682918E-4	0.008897781078032511	0.10160095010656191
EAT3	TMEAT3	TP1EAT3_2	0.4251449451516504	NaN	NaN
EAT3	TMEAT3	TP4EAT3	0.001808864307638059	0.005923031771213274	0.3053950033544276
EAT3	TMEAT3	TP4EAT3_2	0.4436726200694808	2.0169721530966562	0.21996963090854305
EAT3	TMEAT3	TP4EAT3_3	0.43231717968885297	NaN	NaN
EAT3	TMEAT3	hsEAT3	0	0.011893212550004497	0
EAT3	TMEAT3	hsEAT3_2	0.42701110131636655	NaN	NaN
EAT3	TMEAT3	YDEAT3	9.03614567137814E-4	0.008910995915064506	0.10140444185483309
EAT3	TMEAT3	YDEAT3_2	0.42643159187525337	NaN	NaN
EAT3	TMEAT3_2	TP1EAT3	0.40570724413891635	NaN	NaN
EAT3	TMEAT3_2	TP1EAT3_2	0.0017958703582160729	0.0175446596810291	0.10235994261877494
EAT3	TMEAT3_2	TP4EAT3	0.4037550373437685	NaN	NaN
EAT3	TMEAT3_2	TP4EAT3_2	0.3782831280503266	NaN	NaN
EAT3	TMEAT3_2	TP4EAT3_3	0.0035949739292098016	0.023508290802263368	0.1529236625260599
EAT3	TMEAT3_2	hsEAT3	0.42617856661257836	NaN	NaN
EAT3	TMEAT3_2	hsEAT3_2	0.0026954206909418784	0.02348528479961203	0.1147706197280778
EAT3	TMEAT3_2	YDEAT3	0.42597636827032004	NaN	NaN
EAT3	TMEAT3_2	YDEAT3_2	0.0017968115204928365	0.017514782816388706	0.10258828438406598
EAT3	TP1EAT3	TP1EAT3_2	0.41642411712930055	NaN	NaN
EAT3	TP1EAT3	TP4EAT3	9.038868222706268E-4	0.002955668849907442	0.30581464574386685
EAT3	TP1EAT3	TP4EAT3_2	0.44119992052903906	2.1415179300382867	0.20602205302159257
EAT3	TP1EAT3	TP4EAT3_3	0.4128851492179936	NaN	NaN
EAT3	TP1EAT3	hsEAT3	9.038868222706268E-4	0.00890218166653791	0.10153542762087348
EAT3	TP1EAT3	hsEAT3_2	0.40737248085478134	NaN	NaN
EAT3	TP1EAT3	YDEAT3	0.001808319140048942	0.005928884630334946	0.30500157328019767
EAT3	TP1EAT3	YDEAT3_2	0.4177511761310595	NaN	NaN
EAT3	TP1EAT3_2	TP4EAT3	0.41439403562300786	NaN	NaN
EAT3	TP1EAT3_2	TP4EAT3_2	0.38165877222297473	NaN	NaN
EAT3	TP1EAT3_2	TP4EAT3_3	0.001794795950754098	0.01167338740583368	0.15375108255699313
EAT3	TP1EAT3_2	hsEAT3	0.42597636827032004	NaN	NaN
EAT3	TP1EAT3_2	hsEAT3_2	8.971292935727084E-4	0.017561777985632937	0.051084195137111876
EAT3	TP1EAT3_2	YDEAT3	0.4257743668239225	NaN	NaN
EAT3	TP1EAT3_2	YDEAT3_2	0	0.017531842837988122	0
EAT3	TP4EAT3	TP4EAT3_2	0.44171424452434654	2.074029361657517	0.21297395913977735
EAT3	TP4EAT3	TP4EAT3_3	0.41093657540959055	NaN	NaN
EAT3	TP4EAT3	hsEAT3	0.0018085916827607546	0.005925956755601137	0.3051982586695891
EAT3	TP4EAT3	hsEAT3_2	0.4054163449678865	NaN	NaN
EAT3	TP4EAT3	YDEAT3	0.0027137071668747025	0.0029600433094793986	0.9167795478478925
EAT3	TP4EAT3	YDEAT3_2	0.41571594637809495	NaN	NaN
EAT3	TP4EAT3_2	TP4EAT3_3	0.3964311612317201	NaN	NaN
EAT3	TP4EAT3_2	hsEAT3	0.44356895953446984	1.97471092242052	0.2246247562102716
EAT3	TP4EAT3_2	hsEAT3_2	0.3842540486823476	NaN	NaN
EAT3	TP4EAT3_2	YDEAT3	0.43832580052270187	2.0652316068184	0.2122405056534876
EAT3	TP4EAT3_2	YDEAT3_2	0.38249065364683044	NaN	NaN
EAT3	TP4EAT3_3	hsEAT3	0.4331457572783558	NaN	NaN
EAT3	TP4EAT3_3	hsEAT3_2	0.0026938071462018526	0.01167338740583368	0.23076482023167025
EAT3	TP4EAT3_3	YDEAT3	0.43294163351239456	NaN	NaN
EAT3	TP4EAT3_3	YDEAT3_2	0.0017957359869423084	0.02349103207743792	0.0764434691938049
EAT3	hsEAT3	hsEAT3_2	0.4278442673316104	NaN	NaN
EAT3	hsEAT3	YDEAT3	9.034785010655232E-4	0.0029600433094793986	0.305224757412223
EAT3	hsEAT3	YDEAT3_2	0.427264730262764	NaN	NaN
EAT3	hsEAT3_2	YDEAT3	0.4276411035926597	NaN	NaN
EAT3	hsEAT3_2	YDEAT3_2	8.97599030019198E-4	0.017531842837988122	0.051198213348928386
EAT3	YDEAT3	YDEAT3_2	0.42706180236622815	NaN	NaN
RAP2.7	TP1RAP2.7	hsRAP2.7	0	0	NaN
WRI1	DofWRI1	DofWRI1_2	0.3086282377160816	1.0728362122749528	0.2876750748948289
WRI1	DofWRI1	HXLWRI1	0.5758465027782678	3.4494467685971637	0.16693879958392735
WRI1	DofWRI1	HXLWRI1_2	0.22816884161304304	1.059954795016128	0.21526280430626407
WRI1	DofWRI1	HXLWRI1_3	0.06001031711464186	0.1133233978347858	0.529549221619095
WRI1	DofWRI1	TMWRI1	0.22804517382975834	1.043893951180137	0.2184562651904918
WRI1	DofWRI1	TMWRI1_2	0.061532139958790574	0.11322374428522507	0.5434561482420441
WRI1	DofWRI1	TP1WRI1	0.587469320289093	NaN	NaN
WRI1	DofWRI1	TP1WRI1_2	0.2298085334013425	1.0475902986507784	0.21936871093338636
WRI1	DofWRI1	TP1WRI1_3	0.06001031711464186	0.10765497217497891	0.5574319132896438
WRI1	DofWRI1	TP4WRI1	0.6036317820530006	NaN	NaN
WRI1	DofWRI1	TP4WRI1_2	0.14967292586959088	0.22058531484798738	0.6785262471925452
WRI1	DofWRI1	TP4WRI1_3	0.22961824346417653	1.047167278798332	0.21927560965013443
WRI1	DofWRI1	hsWRI1	0.20427947118082748	0.950945654095808	0.21481718781822864
WRI1	DofWRI1	hsWRI1_2	0.060950954822413396	0.11988242231182024	0.5084227833157798
WRI1	DofWRI1	YDWRI1	0.5758465027782678	3.4494467685971637	0.16693879958392735
WRI1	DofWRI1	YDWRI1_2	0.22816884161304304	1.059954795016128	0.21526280430626407
WRI1	DofWRI1	YDWRI1_3	0.06001031711464186	0.11903499135936688	0.5041401392089037
WRI1	DofWRI1_2	HXLWRI1	0.6923114470891183	3.104795676052377	0.222981322870613
WRI1	DofWRI1_2	HXLWRI1_2	0.03772065808992814	0.045924634246164865	0.8213600110071244
WRI1	DofWRI1_2	HXLWRI1_3	0.25520589192821375	0.9943969664512259	0.2566438761765182
WRI1	DofWRI1_2	TMWRI1	0.036289993608744374	0.04110617737124619	0.882835523259559
WRI1	DofWRI1_2	TMWRI1_2	0.2574270747713092	0.9711987028965756	0.2650611805838903
WRI1	DofWRI1_2	TP1WRI1	0.6847411796575481	NaN	NaN
WRI1	DofWRI1_2	TP1WRI1_2	0.03627332758902792	0.04117128577678219	0.8810346071213451
WRI1	DofWRI1_2	TP1WRI1_3	0.24441168183076534	0.955663922618225	0.2557506630167147
WRI1	DofWRI1_2	TP4WRI1	0.6828548141384045	NaN	NaN
WRI1	DofWRI1_2	TP4WRI1_2	0.349931037475495	1.149195160049953	0.30450096697264567
WRI1	DofWRI1_2	TP4WRI1_3	0.036289993608744374	0.04110617737124619	0.882835523259559
WRI1	DofWRI1_2	hsWRI1	0.0017152666138464984	0	#NAME?
WRI1	DofWRI1_2	hsWRI1_2	0.24957919952722052	1.0519110787982944	0.23726263992992674
WRI1	DofWRI1_2	YDWRI1	0.6923114470891183	3.104795676052377	0.222981322870613
WRI1	DofWRI1_2	YDWRI1_2	0.03772065808992814	0.045924634246164865	0.8213600110071244
WRI1	DofWRI1_2	YDWRI1_3	0.25520589192821375	0.9761033766081066	0.2614537538175895
WRI1	HXLWRI1	HXLWRI1_2	0.6426849893149844	NaN	NaN
WRI1	HXLWRI1	HXLWRI1_3	0.5340665253729024	2.624949166760848	0.20345785439797043
WRI1	HXLWRI1	TMWRI1	0.6368790995669631	NaN	NaN
WRI1	HXLWRI1	TMWRI1_2	0.5346388841052017	2.7413044731035043	0.19503082906362554
WRI1	HXLWRI1	TP1WRI1	0.014078311064557088	0.039371738363530334	0.35757402770911667
WRI1	HXLWRI1	TP1WRI1_2	0.6364224741779353	NaN	NaN
WRI1	HXLWRI1	TP1WRI1_3	0.5340665253729024	3.077196229435053	0.17355621336860683
WRI1	HXLWRI1	TP4WRI1	0.04173591685354887	0.091411751555493	0.45657058467162615
WRI1	HXLWRI1	TP4WRI1_2	0.6365256578270969	NaN	NaN
WRI1	HXLWRI1	TP4WRI1_3	0.6400802426091416	NaN	NaN
WRI1	HXLWRI1	hsWRI1	0.6671828200162366	NaN	NaN
WRI1	HXLWRI1	hsWRI1_2	0.5169477604001611	2.6276323336954506	0.19673519532054773
WRI1	HXLWRI1	YDWRI1	0	0.0036518635753579453	0
WRI1	HXLWRI1	YDWRI1_2	0.6426849893149844	NaN	NaN
WRI1	HXLWRI1	YDWRI1_3	0.5340665253729024	3.077196229435053	0.17355621336860683
WRI1	HXLWRI1_2	HXLWRI1_3	0.19042555805161626	0.8567733525794416	0.22225896437874992
WRI1	HXLWRI1_2	TMWRI1	0.0037367733518617516	0.004246295844000165	0.8800077736320829
WRI1	HXLWRI1_2	TMWRI1_2	0.19225549697894745	0.8256471391940234	0.23285431251735766
WRI1	HXLWRI1_2	TP1WRI1	0.5964474112361352	NaN	NaN
WRI1	HXLWRI1_2	TP1WRI1_2	0.0037352224953344903	0.004252314722211721	0.8783974703997732
WRI1	HXLWRI1_2	TP1WRI1_3	0.19042555805161626	0.8427814971144671	0.2259489069273581
WRI1	HXLWRI1_2	TP4WRI1	0.6659433261636487	NaN	NaN
WRI1	HXLWRI1_2	TP4WRI1_2	0.2557333543467884	1.063189916181364	0.24053402920270378
WRI1	HXLWRI1_2	TP4WRI1_3	0.0037367733518617516	0.004246295844000165	0.8800077736320829
WRI1	HXLWRI1_2	hsWRI1	0.011898036715212904	0.014262797975388049	0.834200746287244
WRI1	HXLWRI1_2	hsWRI1_2	0.18485145286535865	0.8842278477818697	0.20905409542242745
WRI1	HXLWRI1_2	YDWRI1	0.6426849893149844	NaN	NaN
WRI1	HXLWRI1_2	YDWRI1_2	0	0	NaN
WRI1	HXLWRI1_2	YDWRI1_3	0.19042555805161626	0.8427814971144671	0.2259489069273581
WRI1	HXLWRI1_3	TMWRI1	0.19033115663769595	0.8451276697264469	0.22520994573435613
WRI1	HXLWRI1_3	TMWRI1_2	0.0013037812931277486	0.018210302780290826	0.07159580534480968
WRI1	HXLWRI1_3	TP1WRI1	0.497427512180645	4.064651517153059	0.12237888293288438
WRI1	HXLWRI1_3	TP1WRI1_2	0.19192169109407	0.8474883075468005	0.2264593970029157
WRI1	HXLWRI1_3	TP1WRI1_3	0	0.01364707857816721	0
WRI1	HXLWRI1_3	TP4WRI1	0.5605679280948035	2.910799488566439	0.19258211714571988
WRI1	HXLWRI1_3	TP4WRI1_2	0.07529365891352616	0.11890008598676485	0.6332515093547311
WRI1	HXLWRI1_3	TP4WRI1_3	0.1920169452191386	0.8451276697264469	0.2272046604287505
WRI1	HXLWRI1_3	hsWRI1	0.20427947118082748	0.9308439483113666	0.21945619515645834
WRI1	HXLWRI1_3	hsWRI1_2	0	0.01835655684844558	0
WRI1	HXLWRI1_3	YDWRI1	0.5340665253729024	2.624949166760848	0.20345785439797043
WRI1	HXLWRI1_3	YDWRI1_2	0.19042555805161626	0.8567733525794416	0.22225896437874992
WRI1	HXLWRI1_3	YDWRI1_3	0	0.01364707857816721	0
WRI1	TMWRI1	TMWRI1_2	0.19216000479447165	0.8144512591875345	0.23593800442541293
WRI1	TMWRI1	TP1WRI1	0.5910132099656757	NaN	NaN
WRI1	TMWRI1	TP1WRI1_2	0.0024870489111474296	0	#NAME?
WRI1	TMWRI1	TP1WRI1_3	0.19033115663769595	0.831328890311112	0.2289480840326233
WRI1	TMWRI1	TP4WRI1	0.6599193438185634	NaN	NaN
WRI1	TMWRI1	TP4WRI1_2	0.2555907320454241	1.0466332621686067	0.24420276068414293
WRI1	TMWRI1	TP4WRI1_3	0.002488080241635588	0	#NAME?
WRI1	TMWRI1	hsWRI1	0.01025887761154587	0.008898220941091342	1.1529133384597268
WRI1	TMWRI1	hsWRI1_2	0.18475892965697277	0.8720978017446991	0.21185574517829106
WRI1	TMWRI1	YDWRI1	0.6368790995669631	NaN	NaN
WRI1	TMWRI1	YDWRI1_2	0.0037367733518617516	0.004246295844000165	0.8800077736320829
WRI1	TMWRI1	YDWRI1_3	0.19033115663769595	0.831328890311112	0.2289480840326233
WRI1	TMWRI1_2	TP1WRI1	0.49794583532353365	6.6420682914317	0.07496849075850155
WRI1	TMWRI1_2	TP1WRI1_2	0.19375467015593573	0.8166667132727278	0.23725060297790157
WRI1	TMWRI1_2	TP1WRI1_3	0.0013037812931277486	0.013616107710278784	0.09575286277616074
WRI1	TMWRI1_2	TP4WRI1	0.561183658870519	3.086568858722752	0.18181472196370874
WRI1	TMWRI1_2	TP4WRI1_2	0.07690514194206778	0.12444125040646231	0.6180036096621707
WRI1	TMWRI1_2	TP4WRI1_3	0.19385101964960016	0.8144512591875345	0.2380142672294209
WRI1	TMWRI1_2	hsWRI1	0.20660880179603242	0.909571735176587	0.2271495406087138
WRI1	TMWRI1_2	hsWRI1_2	0.0013223143921181158	0.018314530789651458	0.0722002877008066
WRI1	TMWRI1_2	YDWRI1	0.5346388841052017	2.7413044731035043	0.19503082906362554
WRI1	TMWRI1_2	YDWRI1_2	0.19225549697894745	0.8256471391940234	0.23285431251735766
WRI1	TMWRI1_2	YDWRI1_3	0.0013037812931277486	0.022832813561042282	0.05710121048560925
WRI1	TP1WRI1	TP1WRI1_2	0.5906043278883115	NaN	NaN
WRI1	TP1WRI1	TP1WRI1_3	0.49392952459696726	NaN	NaN
WRI1	TP1WRI1	TP4WRI1	0.056599654385549265	0.08144673885139984	0.694928430330596
WRI1	TP1WRI1	TP4WRI1_2	0.5975445405882309	NaN	NaN
WRI1	TP1WRI1	TP4WRI1_3	0.5940209840695343	NaN	NaN
WRI1	TP1WRI1	hsWRI1	0.6531879646575636	NaN	NaN
WRI1	TP1WRI1	hsWRI1_2	0.48023129073783377	4.181305946250827	0.11485198569801708
WRI1	TP1WRI1	YDWRI1	0.014078311064557088	0.03553172997488929	0.3962180021773891
WRI1	TP1WRI1	YDWRI1_2	0.5964474112361352	NaN	NaN
WRI1	TP1WRI1	YDWRI1_3	0.497427512180645	NaN	NaN
WRI1	TP1WRI1_2	TP1WRI1_3	0.19192169109407	0.8336257642655538	0.23022523933525263
WRI1	TP1WRI1_2	TP4WRI1	0.659435796296741	NaN	NaN
WRI1	TP1WRI1_2	TP4WRI1_2	0.2574239052617098	1.0504487619136107	0.2450608869229934
WRI1	TP1WRI1_2	TP4WRI1_3	0.0024870489111474296	0	#NAME?
WRI1	TP1WRI1_2	hsWRI1	0.010253341326652725	0.00891408502712128	1.1502404672444486
WRI1	TP1WRI1_2	hsWRI1_2	0.18636157507761664	0.8746063981701996	0.21308050737738876
WRI1	TP1WRI1_2	YDWRI1	0.6364224741779353	NaN	NaN
WRI1	TP1WRI1_2	YDWRI1_2	0.0037352224953344903	0.004252314722211721	0.8783974703997732
WRI1	TP1WRI1_2	YDWRI1_3	0.19192169109407	0.8336257642655538	0.23022523933525263
WRI1	TP1WRI1_3	TP4WRI1	0.5605679280948035	3.7244845717987896	0.15050886029689464
WRI1	TP1WRI1_3	TP4WRI1_2	0.07529365891352616	0.11306631811958982	0.6659247436879331
WRI1	TP1WRI1_3	TP4WRI1_3	0.1920169452191386	0.831328890311112	0.23097590791928235
WRI1	TP1WRI1_3	hsWRI1	0.20482457719138705	0.9038539608232105	0.22661246846209238
WRI1	TP1WRI1_3	hsWRI1_2	0	0.013725125689208213	0
WRI1	TP1WRI1_3	YDWRI1	0.5340665253729024	3.077196229435053	0.17355621336860683
WRI1	TP1WRI1_3	YDWRI1_2	0.19042555805161626	0.8427814971144671	0.2259489069273581
WRI1	TP1WRI1_3	YDWRI1_3	0	0.009070405337435023	0
WRI1	TP4WRI1	TP4WRI1_2	0.6339191429453753	NaN	NaN
WRI1	TP4WRI1	TP4WRI1_3	0.6632345716127653	NaN	NaN
WRI1	TP4WRI1	hsWRI1	0.6991909371473771	NaN	NaN
WRI1	TP4WRI1	hsWRI1_2	0.5434359513551362	2.9219202176236414	0.1859858965612365
WRI1	TP4WRI1	YDWRI1	0.04173591685354887	0.08731524615033552	0.4779911721452381
WRI1	TP4WRI1	YDWRI1_2	0.6659433261636487	NaN	NaN
WRI1	TP4WRI1	YDWRI1_3	0.5605679280948035	3.7244845717987896	0.15050886029689464
WRI1	TP4WRI1_2	TP4WRI1_3	0.2780603576856725	1.0333643590512642	0.2690825895533699
WRI1	TP4WRI1_2	hsWRI1	0.22087630304264486	1.0202292279827743	0.21649674110921882
WRI1	TP4WRI1_2	hsWRI1_2	0.07650894780217149	0.11971051953701692	0.6391163291085156
WRI1	TP4WRI1_2	YDWRI1	0.6365256578270969	NaN	NaN
WRI1	TP4WRI1_2	YDWRI1_2	0.2557333543467884	1.063189916181364	0.24053402920270378
WRI1	TP4WRI1_2	YDWRI1_3	0.07529365891352616	0.12477958694467971	0.603413272612508
WRI1	TP4WRI1_3	hsWRI1	0.008629696539187767	0.008898220941091342	0.9698226866155291
WRI1	TP4WRI1_3	hsWRI1_2	0.18645496354661276	0.8720978017446991	0.21380052004900732
WRI1	TP4WRI1_3	YDWRI1	0.6400802426091416	NaN	NaN
WRI1	TP4WRI1_3	YDWRI1_2	0.0037367733518617516	0.004246295844000165	0.8800077736320829
WRI1	TP4WRI1_3	YDWRI1_3	0.1920169452191386	0.831328890311112	0.23097590791928235
WRI1	hsWRI1	hsWRI1_2	0.19700292581542111	0.9715706682508722	0.20276746947300017
WRI1	hsWRI1	YDWRI1	0.6671828200162366	NaN	NaN
WRI1	hsWRI1	YDWRI1_2	0.011898036715212904	0.014262797975388049	0.834200746287244
WRI1	hsWRI1	YDWRI1_3	0.20427947118082748	0.9112669803843889	0.22417082543104844
WRI1	hsWRI1_2	YDWRI1	0.5169477604001611	2.6276323336954506	0.19673519532054773
WRI1	hsWRI1_2	YDWRI1_2	0.18485145286535865	0.8842278477818697	0.20905409542242745
WRI1	hsWRI1_2	YDWRI1_3	0	0.023016766016970596	0
WRI1	YDWRI1	YDWRI1_2	0.6426849893149844	NaN	NaN
WRI1	YDWRI1	YDWRI1_3	0.5340665253729024	3.077196229435053	0.17355621336860683
WRI1	YDWRI1_2	YDWRI1_3	0.19042555805161626	0.8427814971144671	0.2259489069273581
SMOS1	DofSMOS1	TMSMOS1	0.10592056593526111	0.25797126656783737	0.41059055663242916
SMOS1	DofSMOS1	TP1SMOS1	0.7385780273256631	3.7457068417869754	0.1971798804663815
SMOS1	DofSMOS1	hsSMOS1	0.7812892289478626	NaN	NaN
SMOS1	TMSMOS1	TP1SMOS1	0.8232354528743479	2.9684942199419186	0.27732425663623334
SMOS1	TMSMOS1	hsSMOS1	0.8022488222529414	NaN	NaN
SMOS1	TP1SMOS1	hsSMOS1	0.6214182241594961	NaN	NaN
SNZ	DofSNZ	HXLSNZ	9.074411270348986E-4	0	#NAME?
SNZ	DofSNZ	TP1SNZ	0.48734650038030203	1.9650610711171754	0.24800577831570195
SNZ	DofSNZ	TP4SNZ	0.4800999964241158	1.784745862027354	0.26900188236254197
SNZ	DofSNZ	YDSNZ	0.0018159815167577541	0.0030241976459538383	0.6004837412618875
SNZ	DofSNZ	YDSNZ_2	0.47674824866907134	2.201986701861144	0.21650823243669834
SNZ	HXLSNZ	TP1SNZ	0.4897776303966188	1.9819277020334547	0.24712184500681217
SNZ	HXLSNZ	TP4SNZ	0.48161594462648505	1.781125975010622	0.2703997086020897
SNZ	HXLSNZ	YDSNZ	9.068924926043317E-4	0.003030307152753731	0.2992741154243098
SNZ	HXLSNZ	YDSNZ_2	0.47830987602253217	2.1897975484700085	0.21842652822253952
SNZ	TP1SNZ	TP4SNZ	0.007339508113672682	0.012121475967748575	0.6054962393359355
SNZ	TP1SNZ	YDSNZ	0.48845815125041425	1.9661168398311142	0.24843800803434038
SNZ	TP1SNZ	YDSNZ_2	0.00549117767175535	0.009109423726581085	0.6028018716191916
SNZ	TP4SNZ	YDSNZ	0.4803109581627216	1.7689922422132673	0.27151671256725385
SNZ	TP4SNZ	YDSNZ_2	0.008256964131277026	0.009091020399258638	0.9082549338411309
SNZ	YDSNZ	YDSNZ_2	0.47700118928446233	2.168853779190906	0.2199323872642112
SMZ	TMSMZ	TMSMZ_2	0.4967904734016323	2.121640410076863	0.23415394571205142
RAV2	DofRAV2	HXLRAV2	0.1891248369946849	1.1615823776970882	0.1628165514783696
RAV2	DofRAV2	TMRAV2	0	0.03268045916582771	0
RAV2	DofRAV2	TP1RAV2	0.014003518613546456	0.038810564302533324	0.36081718638222404
RAV2	DofRAV2	TP4RAV2	0	0.012080798111949726	0
RAV2	DofRAV2	hsRAV2	0.0021749652748424037	0.015766346356665382	0.137949860141371
RAV2	DofRAV2	YDRAV2	0	0.012080798111949726	0
RAV2	HXLRAV2	TMRAV2	0.18943175806909968	1.1794510013082038	0.16061011255150823
RAV2	HXLRAV2	TP1RAV2	0.20469403811404602	1.2245821459219364	0.16715419116284802
RAV2	HXLRAV2	TP4RAV2	0.18917614647929792	1.1386784459466635	0.1661365832932953
RAV2	HXLRAV2	hsRAV2	0.2231909495493971	1.1727404327489954	0.19031572828628415
RAV2	HXLRAV2	YDRAV2	0.18917614647929792	1.1386784459466635	0.1661365832932953
RAV2	TMRAV2	TP1RAV2	0.014003518613546456	0.038810564302533324	0.36081718638222404
RAV2	TMRAV2	TP4RAV2	0	0.02024414401076715	0
RAV2	TMRAV2	hsRAV2	0.0021749652748424037	0.024926765577118915	0.08725421146652394
RAV2	TMRAV2	YDRAV2	0	0.02024414401076715	0
RAV2	TP1RAV2	TP4RAV2	0.014006632071205297	0.026318489858452546	0.5321974074704318
RAV2	TP1RAV2	hsRAV2	0.03952537101828394	0.0788718571855023	0.5011340220545641
RAV2	TP1RAV2	YDRAV2	0.014006632071205297	0.026318489858452546	0.5321974074704318
RAV2	TP4RAV2	hsRAV2	0.002175491010477925	0.020317269484998082	0.10707595388663174
RAV2	TP4RAV2	YDRAV2	0	0	NaN
RAV2	hsRAV2	YDRAV2	0.002175491010477925	0.020317269484998082	0.10707595388663174
RAV1	TP1RAV1	TP4RAV1	0.002708195224281387	0.012703197121515897	0.21319004958951723
RAV1	TP1RAV1	hsRAV1	0.001352875225909325	0.052157143313369014	0.02593844562730401
RAV1	TP4RAV1	hsRAV1	0.001352570249363012	0.056713054801932006	0.023849363327135307
AT1G51120	HXLAT1G51120	hsAT1G51120	0.05645787225629389	0.07712792070288911	0.732003037833471
AT1G51120	HXLAT1G51120	hsAT1G51120_2	0.012385602573309836	0.009345915328359001	1.3252423265303173
AT1G51120	HXLAT1G51120	YDAT1G51120	0.017125986723173347	0.025573961569831674	0.6696649901662486
AT1G51120	hsAT1G51120	hsAT1G51120_2	0.014480344746977385	0.029593285342817202	0.4893118347365921
AT1G51120	hsAT1G51120	YDAT1G51120	0.021840342121130916	0.028825452458550865	0.7576756046600106
AT1G51120	hsAT1G51120_2	YDAT1G51120	0.013202598086765868	0.025005380153166626	0.52799029672396
APD1	DofAPD1	DofAPD1_2	0.17417914230271958	0.8353724802292477	0.20850476455116207
APD1	DofAPD1	HXLAPD1	0	0.013086482501209806	0
APD1	DofAPD1	HXLAPD1_2	0.17596270218647436	0.8109999307948187	0.21697005820212895
APD1	DofAPD1	TMAPD1	0.007371066702196989	0.019781366440795655	0.372626770969443
APD1	DofAPD1	TMAPD1_2	0.17774327947466229	0.8436109957966009	0.21069341243806775
APD1	DofAPD1	TP1APD1	0.0018376732011686375	0.013086482501209806	0.14042529770690865
APD1	DofAPD1	TP1APD1_2	0.17510193540590796	0.8126686806994051	0.21546534222927158
APD1	DofAPD1	TP1APD1_3	0.17510193540590796	0.8126686806994051	0.21546534222927158
APD1	DofAPD1	TP4APD1	0.001836548208797447	0	#NAME?
APD1	DofAPD1	TP4APD1_2	0.1754664782337701	0.8419339330251093	0.20840884462669246
APD1	DofAPD1	hsAPD1	0.0018376732011686375	0.013086482501209806	0.14042529770690865
APD1	DofAPD1	hsAPD1_2	0.1773427964401847	0.8150594356950134	0.2175826555384416
APD1	DofAPD1	YDAPD1	0.001836548208797447	0	#NAME?
APD1	DofAPD1	YDAPD1_2	0.1754664782337701	0.8419339330251093	0.20840884462669246
APD1	DofAPD1_2	HXLAPD1	0.17417914230271958	0.8159119289966575	0.21347787195232087
APD1	DofAPD1_2	HXLAPD1_2	0.012955288195380915	0	#NAME?
APD1	DofAPD1_2	TMAPD1	0.16935910160247736	0.8015694941388218	0.21128436503740808
APD1	DofAPD1_2	TMAPD1_2	0.0036900443440873194	0	#NAME?
APD1	DofAPD1_2	TP1APD1	0.1765122614881831	0.8159119289966575	0.21633739526917276
APD1	DofAPD1_2	TP1APD1_2	0.011107885853628839	0	#NAME?
APD1	DofAPD1_2	TP1APD1_3	0.011107885853628839	0	#NAME?
APD1	DofAPD1_2	TP4APD1	0.17173445136085763	0.8386976820490493	0.20476323595087048
APD1	DofAPD1_2	TP4APD1_2	0.0018433189002421517	0	#NAME?
APD1	DofAPD1_2	hsAPD1	0.1765122614881831	0.8159119289966575	0.21633739526917276
APD1	DofAPD1_2	hsAPD1_2	0.009240837678682917	0	#NAME?
APD1	DofAPD1_2	YDAPD1	0.17173445136085763	0.8386976820490493	0.20476323595087048
APD1	DofAPD1_2	YDAPD1_2	0.0018433189002421517	0	#NAME?
APD1	HXLAPD1	HXLAPD1_2	0.17596270218647436	0.7919714259883055	0.2221831450129524
APD1	HXLAPD1	TMAPD1	0.007371066702196989	0.006535989076832832	1.1277660680805197
APD1	HXLAPD1	TMAPD1_2	0.17774327947466229	0.823959216501083	0.21571854032951238
APD1	HXLAPD1	TP1APD1	0.0018376732011686375	0	#NAME?
APD1	HXLAPD1	TP1APD1_2	0.17510193540590796	0.7937003356505026	0.2206146671998035
APD1	HXLAPD1	TP1APD1_3	0.17510193540590796	0.7937003356505026	0.2206146671998035
APD1	HXLAPD1	TP4APD1	0.001836548208797447	0.013115088290786666	0.1400332325698196
APD1	HXLAPD1	TP4APD1_2	0.1754664782337701	0.8223463126536618	0.21337297381142306
APD1	HXLAPD1	hsAPD1	0.0018376732011686375	0	#NAME?
APD1	HXLAPD1	hsAPD1_2	0.1773427964401847	0.7960007076732606	0.22279225976891934
APD1	HXLAPD1	YDAPD1	0.001836548208797447	0.013115088290786666	0.1400332325698196
APD1	HXLAPD1	YDAPD1_2	0.1754664782337701	0.8223463126536618	0.21337297381142306
APD1	HXLAPD1_2	TMAPD1	0.17114288166033204	0.77786420381822	0.2200163998037974
APD1	HXLAPD1_2	TMAPD1_2	0.012959285706264131	0	#NAME?
APD1	HXLAPD1_2	TP1APD1	0.1782949144829979	0.7919714259883055	0.22512796375260974
APD1	HXLAPD1_2	TP1APD1_2	0.005518111955472766	0	#NAME?
APD1	HXLAPD1_2	TP1APD1_3	0.005518111955472766	0	#NAME?
APD1	HXLAPD1_2	TP4APD1	0.1735178623886989	0.8141976904170298	0.2131151493439186
APD1	HXLAPD1_2	TP4APD1_2	0.014833610843732723	0	#NAME?
APD1	HXLAPD1_2	hsAPD1	0.1782949144829979	0.7919714259883055	0.22512796375260974
APD1	HXLAPD1_2	hsAPD1_2	0.00736315163911574	0	#NAME?
APD1	HXLAPD1_2	YDAPD1	0.1735178623886989	0.8141976904170298	0.2131151493439186
APD1	HXLAPD1_2	YDAPD1_2	0.014833610843732723	0	#NAME?
APD1	TMAPD1	TMAPD1_2	0.17289559209078445	0.8095048076603089	0.2135819212618393
APD1	TMAPD1	TP1APD1	0.009225208561238757	0.006535989076832832	1.4114479771604898
APD1	TMAPD1	TP1APD1_2	0.1702810439435246	0.7796425292235779	0.21840912669695212
APD1	TMAPD1	TP1APD1_3	0.1702810439435246	0.7796425292235779	0.21840912669695212
APD1	TMAPD1	TP4APD1	0.005518111955472766	0.019824942801116612	0.2783418853123736
APD1	TMAPD1	TP4APD1_2	0.17063404027521012	0.807932965696809	0.2111982646085561
APD1	TMAPD1	hsAPD1	0.009225208561238757	0.006535989076832832	1.4114479771604898
APD1	TMAPD1	hsAPD1_2	0.1725076917433995	0.7818846933793471	0.22063060346892344
APD1	TMAPD1	YDAPD1	0.005518111955472766	0.019824942801116612	0.2783418853123736
APD1	TMAPD1	YDAPD1_2	0.17063404027521012	0.807932965696809	0.2111982646085561
APD1	TMAPD1_2	TP1APD1	0.1800882527242363	0.823959216501083	0.21856452251238287
APD1	TMAPD1_2	TP1APD1_2	0.01111131433885544	0	#NAME?
APD1	TMAPD1_2	TP1APD1_3	0.01111131433885544	0	#NAME?
APD1	TMAPD1_2	TP4APD1	0.17528401642074654	0.8469873412590678	0.20694998364459907
APD1	TMAPD1_2	TP4APD1_2	0.0018438853786554477	0	#NAME?
APD1	TMAPD1_2	hsAPD1	0.1800882527242363	0.823959216501083	0.21856452251238287
APD1	TMAPD1_2	hsAPD1_2	0.009243685027811565	0	#NAME?
APD1	TMAPD1_2	YDAPD1	0.17528401642074654	0.8469873412590678	0.20694998364459907
APD1	TMAPD1_2	YDAPD1_2	0.0018438853786554477	0	#NAME?
APD1	TP1APD1	TP1APD1_2	0.17743505459137143	0.7937003356505026	0.2235542138784014
APD1	TP1APD1	TP1APD1_3	0.17743505459137143	0.7937003356505026	0.2235542138784014
APD1	TP1APD1	TP4APD1	0.003677604671785682	0.013115088290786666	0.28041021076230155
APD1	TP1APD1	TP4APD1_2	0.17780505359869456	0.8223463126536618	0.21621675790693146
APD1	TP1APD1	hsAPD1	0	0	NaN
APD1	TP1APD1	hsAPD1_2	0.1796818276388735	0.7960007076732606	0.2257307385618916
APD1	TP1APD1	YDAPD1	0.003677604671785682	0.013115088290786666	0.28041021076230155
APD1	TP1APD1	YDAPD1_2	0.17780505359869456	0.8223463126536618	0.21621675790693146
APD1	TP1APD1_2	TP1APD1_3	0	0	NaN
APD1	TP1APD1_2	TP4APD1	0.1726566771149308	0.8158597857347626	0.21162542894479883
APD1	TP1APD1_2	TP4APD1_2	0.009250811083412117	0	#NAME?
APD1	TP1APD1_2	hsAPD1	0.17743505459137143	0.7937003356505026	0.2235542138784014
APD1	TP1APD1_2	hsAPD1_2	0.0018368293277389019	0	#NAME?
APD1	TP1APD1_2	YDAPD1	0.1726566771149308	0.8158597857347626	0.21162542894479883
APD1	TP1APD1_2	YDAPD1_2	0.009250811083412117	0	#NAME?
APD1	TP1APD1_3	TP4APD1	0.1726566771149308	0.8158597857347626	0.21162542894479883
APD1	TP1APD1_3	TP4APD1_2	0.009250811083412117	0	#NAME?
APD1	TP1APD1_3	hsAPD1	0.17743505459137143	0.7937003356505026	0.2235542138784014
APD1	TP1APD1_3	hsAPD1_2	0.0018368293277389019	0	#NAME?
APD1	TP1APD1_3	YDAPD1	0.1726566771149308	0.8158597857347626	0.21162542894479883
APD1	TP1APD1_3	YDAPD1_2	0.009250811083412117	0	#NAME?
APD1	TP4APD1	TP4APD1_2	0.17301529880006317	0.8452954474692208	0.20468026808622208
APD1	TP4APD1	hsAPD1	0.003677604671785682	0.013115088290786666	0.28041021076230155
APD1	TP4APD1	hsAPD1_2	0.17488998724628577	0.8182712152403037	0.2137310759427428
APD1	TP4APD1	YDAPD1	0	0	NaN
APD1	TP4APD1	YDAPD1_2	0.17301529880006317	0.8452954474692208	0.20468026808622208
APD1	TP4APD1_2	hsAPD1	0.17780505359869456	0.8223463126536618	0.21621675790693146
APD1	TP4APD1_2	hsAPD1_2	0.007388084985506723	0	#NAME?
APD1	TP4APD1_2	YDAPD1	0.17301529880006317	0.8452954474692208	0.20468026808622208
APD1	TP4APD1_2	YDAPD1_2	0	0	NaN
APD1	hsAPD1	hsAPD1_2	0.1796818276388735	0.7960007076732606	0.2257307385618916
APD1	hsAPD1	YDAPD1	0.003677604671785682	0.013115088290786666	0.28041021076230155
APD1	hsAPD1	YDAPD1_2	0.17780505359869456	0.8223463126536618	0.21621675790693146
APD1	hsAPD1_2	YDAPD1	0.17488998724628577	0.8182712152403037	0.2137310759427428
APD1	hsAPD1_2	YDAPD1_2	0.007388084985506723	0	#NAME?
APD1	YDAPD1	YDAPD1_2	0.17301529880006317	0.8452954474692208	0.20468026808622208
ERF53	DofERF53	TMERF53	0.25719111503283926	1.1393420498025595	0.22573652493332338
ERF53	DofERF53	TMERF53_2	0.0023364504877119835	0.014925865737971184	0.15653701625950497
ERF53	DofERF53	TP1ERF53	0.2587842898091272	1.0892791424048334	0.2375738961069259
ERF53	DofERF53	TP1ERF53_2	0.0011668613788954215	0.007435005126488452	0.1569415701864525
ERF53	DofERF53	TP1ERF53_3	0.0011668613788954215	0.007435005126488452	0.1569415701864525
ERF53	DofERF53	TP4ERF53	0.003508094487999742	0.0074212108285909816	0.47271187532962217
ERF53	DofERF53	TP4ERF53_2	0.28420853510215077	1.0851283828064906	0.26191235950081426
ERF53	DofERF53	hsERF53	0.0011668613788954215	0.007435005126488452	0.1569415701864525
ERF53	DofERF53	YDERF53	0.25719111503283926	1.1393420498025595	0.22573652493332338
ERF53	DofERF53	YDERF53_2	0.0011668613788954215	0.0037082893840980585	0.3146629774631866
ERF53	TMERF53	TMERF53_2	0.2567397344403798	1.1418267299767186	0.22484999492489952
ERF53	TMERF53	TP1ERF53	0.003392711468218316	0.018221363875791156	0.18619415601078368
ERF53	TMERF53	TP1ERF53_2	0.25719111503283926	1.1575523525828506	0.22218529853873809
ERF53	TMERF53	TP1ERF53_3	0.25719111503283926	1.1575523525828506	0.22218529853873809
ERF53	TMERF53	TP4ERF53	0.2573796834023	1.1521469806876956	0.223391362140857
ERF53	TMERF53	TP4ERF53_2	0.0011284561090695148	0.014572407428935355	0.0774378643043443
ERF53	TMERF53	hsERF53	0.25719111503283926	1.1575523525828506	0.22218529853873809
ERF53	TMERF53	YDERF53	0.0011288807399387792	0.003612288740985986	0.3125112140483674
ERF53	TMERF53	YDERF53_2	0.25719111503283926	1.1575523525828506	0.22218529853873809
ERF53	TMERF53_2	TP1ERF53	0.258331536483726	1.0916770596914467	0.23663732254000208
ERF53	TMERF53_2	TP1ERF53_2	0.0011673154107436465	0.007425803237033677	0.15719719112971597
ERF53	TMERF53_2	TP1ERF53_3	0.0011673154107436465	0.007425803237033677	0.15719719112971597
ERF53	TMERF53_2	TP4ERF53	0.003509462437809664	0.007412043031547523	0.4734811202353396
ERF53	TMERF53_2	TP4ERF53_2	0.28375695034534776	1.0874820413469746	0.2609302402767786
ERF53	TMERF53_2	hsERF53	0.0011673154107436465	0.007425803237033677	0.15719719112971597
ERF53	TMERF53_2	YDERF53	0.2567397344403798	1.1418267299767186	0.22484999492489952
ERF53	TMERF53_2	YDERF53_2	0.0011673154107436465	0.011166459370312978	0.10453764904630898
ERF53	TP1ERF53	TP1ERF53_2	0.2587842898091272	1.106373899551251	0.23390310446955678
ERF53	TP1ERF53	TP1ERF53_3	0.2587842898091272	1.106373899551251	0.23390310446955678
ERF53	TP1ERF53	TP4ERF53	0.25897468821978903	1.101399344517643	0.2351324154212265
ERF53	TP1ERF53	TP4ERF53_2	0.004525327201415498	0.018243526429443453	0.2480511220742946
ERF53	TP1ERF53	hsERF53	0.2587842898091272	1.106373899551251	0.23390310446955678
ERF53	TP1ERF53	YDERF53	0.004527034399255873	0.021919368286121496	0.2065312439739524
ERF53	TP1ERF53	YDERF53_2	0.2587842898091272	1.106373899551251	0.23390310446955678
ERF53	TP1ERF53_2	TP1ERF53_3	0	0	NaN
ERF53	TP1ERF53_2	TP4ERF53	0.002336905493411678	0	#NAME?
ERF53	TP1ERF53_2	TP4ERF53_2	0.28420853510215077	1.1018654790484008	0.2579339678992399
ERF53	TP1ERF53_2	hsERF53	0	0	NaN
ERF53	TP1ERF53_2	YDERF53	0.25719111503283926	1.1575523525828506	0.22218529853873809
ERF53	TP1ERF53_2	YDERF53_2	0	0.0037082893840980585	0
ERF53	TP1ERF53_3	TP4ERF53	0.002336905493411678	0	#NAME?
ERF53	TP1ERF53_3	TP4ERF53_2	0.28420853510215077	1.1018654790484008	0.2579339678992399
ERF53	TP1ERF53_3	hsERF53	0	0	NaN
ERF53	TP1ERF53_3	YDERF53	0.25719111503283926	1.1575523525828506	0.22218529853873809
ERF53	TP1ERF53_3	YDERF53_2	0	0.0037082893840980585	0
ERF53	TP4ERF53	TP4ERF53_2	0.277777720691332	1.1078302197490166	0.25074033524222117
ERF53	TP4ERF53	hsERF53	0.002336905493411678	0	#NAME?
ERF53	TP4ERF53	YDERF53	0.2573796834023	1.1521469806876956	0.223391362140857
ERF53	TP4ERF53	YDERF53_2	0.002336905493411678	0.0037014263900482574	0.6313526860063292
ERF53	TP4ERF53_2	hsERF53	0.28420853510215077	1.1018654790484008	0.2579339678992399
ERF53	TP4ERF53_2	YDERF53	0.002258612661214355	0.018260183758752303	0.12369057677920561
ERF53	TP4ERF53_2	YDERF53_2	0.28420853510215077	1.1018654790484008	0.2579339678992399
ERF53	hsERF53	YDERF53	0.25719111503283926	1.1575523525828506	0.22218529853873809
ERF53	hsERF53	YDERF53_2	0	0.0037082893840980585	0
ERF53	YDERF53	YDERF53_2	0.25719111503283926	1.1575523525828506	0.22218529853873809
ERF58	DofERF58	DofERF58_2	0.6505316933532499	2.5003810797462567	0.2601730186741243
ERF58	DofERF58	DofERF58_3	0.5501067518694971	1.7533834554288545	0.3137401292148888
ERF58	DofERF58	TMERF58	0.00370256845775038	0.011289018403186383	0.3279796635556295
ERF58	DofERF58	TMERF58_2	0.6505316933532499	2.5003810797462567	0.2601730186741243
ERF58	DofERF58	TMERF58_3	0.5546849680724857	1.6255953565723211	0.3412195820010687
ERF58	DofERF58	TP1ERF58	0.01282473996595774	0.016713783592076238	0.7673151860143602
ERF58	DofERF58	TP1ERF58_2	0.5714576768183708	2.136654020242059	0.26745447386640114
ERF58	DofERF58	TP1ERF58_3	0.5582240802613998	1.6373972183797711	0.3409216004493832
ERF58	DofERF58	TP1ERF58_4	0.5582240802613998	1.6373972183797711	0.3409216004493832
ERF58	DofERF58	TP4ERF58	0.007305993846736778	0.011080533953480742	0.6593539514800852
ERF58	DofERF58	TP4ERF58_2	0.6017598543937029	2.2383332353351038	0.2688428357735629
ERF58	DofERF58	TP4ERF58_3	0.5472210706918316	1.7372129530141542	0.3149994188924131
ERF58	DofERF58	hsERF58	0.6031436248206843	3.39944961986495	0.1774239045333007
ERF58	DofERF58	hsERF58_2	0.5582240802613998	1.693150433114145	0.32969550096897193
ERF58	DofERF58	YDERF58	0.5900736776104417	3.0672709444449247	0.1923774222421116
ERF58	DofERF58	YDERF58_2	0.5393165173214285	1.6836765003807894	0.3203207487896005
ERF58	DofERF58_2	DofERF58_3	0.28737254634310844	1.423552577791647	0.20186999119407914
ERF58	DofERF58_2	TMERF58	0.644169144876092	2.6045756806225455	0.24732210688618683
ERF58	DofERF58_2	TMERF58_2	0	0	NaN
ERF58	DofERF58_2	TMERF58_3	0.30146298782783326	1.503342208542056	0.20052851979736044
ERF58	DofERF58_2	TP1ERF58	0.671867631959502	NaN	NaN
ERF58	DofERF58_2	TP1ERF58_2	0.0028476541092155813	0	#NAME?
ERF58	DofERF58_2	TP1ERF58_3	0.29715769444624685	1.6956799255291242	0.17524397734054734
ERF58	DofERF58_2	TP1ERF58_4	0.29715769444624685	1.6956799255291242	0.17524397734054734
ERF58	DofERF58_2	TP4ERF58	0.6599169988944722	2.480753492738488	0.2660147414187429
ERF58	DofERF58_2	TP4ERF58_2	0.004347313222475044	0.00443952461667596	0.9792294441043199
ERF58	DofERF58_2	TP4ERF58_3	0.2911009568340591	1.5007659930420774	0.19396825233492443
ERF58	DofERF58_2	hsERF58	0.11856070777364863	0.20670394884772314	0.573577372055873
ERF58	DofERF58_2	hsERF58_2	0.29715769444624685	1.647918433002159	0.18032305998597778
ERF58	DofERF58_2	YDERF58	0.004281138987999265	0.008852924626868194	0.48358470996197317
ERF58	DofERF58_2	YDERF58_2	0.3046677770068248	1.4317534142391564	0.2127934698648701
ERF58	DofERF58_3	TMERF58	0.5461201755937946	1.8605999008765068	0.293518329941071
ERF58	DofERF58_3	TMERF58_2	0.28737254634310844	1.423552577791647	0.20186999119407914
ERF58	DofERF58_3	TMERF58_3	0.004234309059429928	0.009043063587776467	0.46823833740962023
ERF58	DofERF58_3	TP1ERF58	0.5563302690000772	1.9455204081707906	0.2859544760690266
ERF58	DofERF58_3	TP1ERF58_2	0.30595121161809324	1.4469323224275716	0.21144818377184887
ERF58	DofERF58_3	TP1ERF58_3	0.005643102098552169	0.018279655797601067	0.3087094287241854
ERF58	DofERF58_3	TP1ERF58_4	0.005643102098552169	0.018279655797601067	0.3087094287241854
ERF58	DofERF58_3	TP4ERF58	0.5629288497342819	1.953530887200463	0.2881596873756092
ERF58	DofERF58_3	TP4ERF58_2	0.3033393373453336	1.410057460156052	0.21512551503522614
ERF58	DofERF58_3	TP4ERF58_3	0.009935095013500478	0.013714667867563615	0.7244138253612283
ERF58	DofERF58_3	hsERF58	0.3512256143987895	2.264712701902601	0.1550861679292576
ERF58	DofERF58_3	hsERF58_2	0.005645757076383919	0.009070405337435023	0.6224371311260998
ERF58	DofERF58_3	YDERF58	0.2940094544940592	1.5339555888139187	0.19166751413017924
ERF58	DofERF58_3	YDERF58_2	0.0070613679210631	0.022911289021256213	0.30820474197291275
ERF58	TMERF58	TMERF58_2	0.644169144876092	2.6045756806225455	0.24732210688618683
ERF58	TMERF58	TMERF58_3	0.5507510542249199	1.7121975793539281	0.3216632594660819
ERF58	TMERF58	TP1ERF58	0.009285169660793544	0.017030059969600397	0.5452223701718073
ERF58	TMERF58	TP1ERF58_2	0.5645851729905638	2.1775828795976357	0.2592714969796628
ERF58	TMERF58	TP1ERF58_3	0.554335684487087	1.7259107181451971	0.32118444984386035
ERF58	TMERF58	TP1ERF58_4	0.554335684487087	1.7259107181451971	0.32118444984386035
ERF58	TMERF58	TP4ERF58	0	0	NaN
ERF58	TMERF58	TP4ERF58_2	0.5947251753998115	2.182946977769093	0.27244142045429015
ERF58	TMERF58	TP4ERF58_3	0.5431423496807641	1.842898770757817	0.29472174939778106
ERF58	TMERF58	hsERF58	0.5964608508264532	3.774507233015575	0.15802350187839526
ERF58	TMERF58	hsERF58_2	0.554335684487087	1.7902358344632654	0.3096439440076808
ERF58	TMERF58	YDERF58	0.5829131518690717	2.9370641539606615	0.1984679670966694
ERF58	TMERF58	YDERF58_2	0.5352051285773637	1.7795685597593778	0.3007499349447547
ERF58	TMERF58_2	TMERF58_3	0.30146298782783326	1.503342208542056	0.20052851979736044
ERF58	TMERF58_2	TP1ERF58	0.671867631959502	NaN	NaN
ERF58	TMERF58_2	TP1ERF58_2	0.0028476541092155813	0	#NAME?
ERF58	TMERF58_2	TP1ERF58_3	0.29715769444624685	1.6956799255291242	0.17524397734054734
ERF58	TMERF58_2	TP1ERF58_4	0.29715769444624685	1.6956799255291242	0.17524397734054734
ERF58	TMERF58_2	TP4ERF58	0.6599169988944722	2.480753492738488	0.2660147414187429
ERF58	TMERF58_2	TP4ERF58_2	0.004347313222475044	0.00443952461667596	0.9792294441043199
ERF58	TMERF58_2	TP4ERF58_3	0.2911009568340591	1.5007659930420774	0.19396825233492443
ERF58	TMERF58_2	hsERF58	0.11856070777364863	0.20670394884772314	0.573577372055873
ERF58	TMERF58_2	hsERF58_2	0.29715769444624685	1.647918433002159	0.18032305998597778
ERF58	TMERF58_2	YDERF58	0.004281138987999265	0.008852924626868194	0.48358470996197317
ERF58	TMERF58_2	YDERF58_2	0.3046677770068248	1.4317534142391564	0.2127934698648701
ERF58	TMERF58_3	TP1ERF58	0.561011544141259	1.7817541020102445	0.31486474116058094
ERF58	TMERF58_3	TP1ERF58_2	0.3086190668100106	1.4749992083300683	0.20923337793476926
ERF58	TMERF58_3	TP1ERF58_3	0.00423032848925637	0.018251851293384053	0.23177530987170508
ERF58	TMERF58_3	TP1ERF58_4	0.00423032848925637	0.018251851293384053	0.23177530987170508
ERF58	TMERF58_3	TP4ERF58	0.5675961823797329	1.7904160417024575	0.31701915597227404
ERF58	TMERF58_3	TP4ERF58_2	0.3060009370968493	1.436655992335264	0.2129952742545201
ERF58	TMERF58_3	TP4ERF58_3	0.008511735760085307	0.004536875838339751	1.8761227027980862
ERF58	TMERF58_3	hsERF58	0.3727625910124329	1.9081374447881463	0.19535416174059694
ERF58	TMERF58_3	hsERF58_2	0.004232317838391563	0.009056713826570735	0.4673127493522783
ERF58	TMERF58_3	YDERF58	0.2944186198069898	1.5677450867696243	0.1877975075741722
ERF58	TMERF58_3	YDERF58_2	0.008485653278218572	0.022876344538568738	0.3709357176323363
ERF58	TP1ERF58	TP1ERF58_2	0.62090349667886	3.2074995892620324	0.193578667556966
ERF58	TP1ERF58	TP1ERF58_3	0.5646233735387459	1.796887711732981	0.3142229588704814
ERF58	TP1ERF58	TP1ERF58_4	0.5646233735387459	1.796887711732981	0.3142229588704814
ERF58	TP1ERF58	TP4ERF58	0.009138096598101797	0.016713783592076238	0.5467401529857091
ERF58	TP1ERF58	TP4ERF58_2	0.6150639726467391	2.372019408889842	0.2592997217230203
ERF58	TP1ERF58	TP4ERF58_3	0.5534708972623035	1.9268240557562617	0.28724516678564666
ERF58	TP1ERF58	hsERF58	0.6130208299099642	4.5330701156885365	0.13523303506565137
ERF58	TP1ERF58	hsERF58_2	0.5646233735387459	1.8675281230277552	0.3023372802672137
ERF58	TP1ERF58	YDERF58	0.6076719431426796	3.5794389547394756	0.1697673715982979
ERF58	TP1ERF58	YDERF58_2	0.5453034637356454	1.8560190422837086	0.2938027311749375
ERF58	TP1ERF58_2	TP1ERF58_3	0.30371783031092814	1.6265899815117584	0.18672058340642902
ERF58	TP1ERF58_2	TP1ERF58_4	0.30371783031092814	1.6265899815117584	0.18672058340642902
ERF58	TP1ERF58_2	TP4ERF58	0.5813989161507773	2.106100244744393	0.27605472132754005
ERF58	TP1ERF58_2	TP4ERF58_2	0.004026404928265336	0.004179739135545642	0.9633148858558398
ERF58	TP1ERF58_2	TP4ERF58_3	0.29909388702547857	1.472594396650489	0.20310676701322977
ERF58	TP1ERF58_2	hsERF58	0.12113882187314362	0.20395028661273096	0.5939624988277997
ERF58	TP1ERF58_2	hsERF58_2	0.3046709862264813	1.6036509276650623	0.18998585101689583
ERF58	TP1ERF58_2	YDERF58	0.0042791034894991125	0.008866006460140321	0.48264159390555955
ERF58	TP1ERF58_2	YDERF58_2	0.3115743714968655	1.4102569706913854	0.2209344665349285
ERF58	TP1ERF58_3	TP1ERF58_4	0	0	NaN
ERF58	TP1ERF58_3	TP4ERF58	0.5711896032786126	1.8055113115815924	0.3163589170639212
ERF58	TP1ERF58_3	TP4ERF58_2	0.30110025497830284	1.5792991776836602	0.1906543479747283
ERF58	TP1ERF58_3	TP4ERF58_3	0.004237798208467197	0.023069869573205167	0.1836940687947906
ERF58	TP1ERF58_3	hsERF58	0.36653583860715894	2.4128073406216997	0.15191260090940992
ERF58	TP1ERF58_3	hsERF58_2	0	0.018307545148926987	0
ERF58	TP1ERF58_3	YDERF58	0.29011349448723744	1.7792328903928205	0.16305537968286207
ERF58	TP1ERF58_3	YDERF58_2	0.00563846189099343	0.032374968438260265	0.1741611548362153
ERF58	TP1ERF58_4	TP4ERF58	0.5711896032786126	1.8055113115815924	0.3163589170639212
ERF58	TP1ERF58_4	TP4ERF58_2	0.30110025497830284	1.5792991776836602	0.1906543479747283
ERF58	TP1ERF58_4	TP4ERF58_3	0.004237798208467197	0.023069869573205167	0.1836940687947906
ERF58	TP1ERF58_4	hsERF58	0.36653583860715894	2.4128073406216997	0.15191260090940992
ERF58	TP1ERF58_4	hsERF58_2	0	0.018307545148926987	0
ERF58	TP1ERF58_4	YDERF58	0.29011349448723744	1.7792328903928205	0.16305537968286207
ERF58	TP1ERF58_4	YDERF58_2	0.00563846189099343	0.032374968438260265	0.1741611548362153
ERF58	TP4ERF58	TP4ERF58_2	0.6109128206319929	2.112639795713255	0.289170364901576
ERF58	TP4ERF58	TP4ERF58_3	0.5601741221620598	1.935009732580013	0.2894942142824062
ERF58	TP4ERF58	hsERF58	0.6136832882818137	3.2405777941456693	0.18937465083864846
ERF58	TP4ERF58	hsERF58_2	0.5711896032786126	1.8758753779948332	0.30449229729171584
ERF58	TP4ERF58	YDERF58	0.599123792588341	2.736120698296129	0.21896833460652332
ERF58	TP4ERF58	YDERF58_2	0.5519380497190935	1.8644387127471296	0.29603442899222393
ERF58	TP4ERF58_2	TP4ERF58_3	0.2964768142619719	1.4342598241628748	0.20671067352459283
ERF58	TP4ERF58_2	hsERF58	0.12437080772474038	0.21387526040653626	0.5815109587164737
ERF58	TP4ERF58_2	hsERF58_2	0.3020498447690577	1.5578891643008	0.19388403982167848
ERF58	TP4ERF58_2	YDERF58	0.0028978543658516698	0.004428057143208636	0.6544302099389443
ERF58	TP4ERF58_2	YDERF58_2	0.30248623322973495	1.4908060071753266	0.20290113654885547
ERF58	TP4ERF58_3	hsERF58	0.36017180706527807	2.0392121186701746	0.1766230220817616
ERF58	TP4ERF58_3	hsERF58_2	0.004239794590883617	0.01373559947223843	0.3086719731055667
ERF58	TP4ERF58_3	YDERF58	0.2840811343711331	1.5651765911086026	0.1815010114417317
ERF58	TP4ERF58_3	YDERF58_2	0.009926876188572561	0.027759529473689044	0.3576024657759932
ERF58	hsERF58	hsERF58_2	0.36653583860715894	2.2888143553026654	0.16014223161348942
ERF58	hsERF58	YDERF58	0.12220434989412512	0.2186315189149995	0.5589512001773004
ERF58	hsERF58	YDERF58_2	0.3684887361578085	1.930398895698779	0.1908873533749202
ERF58	hsERF58_2	YDERF58	0.29011349448723744	1.7261916482612605	0.1680656344151936
ERF58	hsERF58_2	YDERF58_2	0.0056411125033062545	0.022946340433652002	0.24583931017746383
ERF58	YDERF58	YDERF58_2	0.29760617631209657	1.490541042942742	0.19966318788816398
ERF61	DofERF61	TMERF61	0.29305531245364774	1.2984161766791957	0.22570214213069986
ERF61	DofERF61	TP1ERF61	0	0.02787129810137362	0
ERF61	DofERF61	hsERF61	0.00187500097656342	0.022182763007764537	0.08452513223475008
ERF61	TMERF61	TP1ERF61	0.2928791096517736	1.3035800668017998	0.2246728966716425
ERF61	TMERF61	hsERF61	0.2964547517013322	1.2928861977088824	0.2292968648181706
ERF61	TP1ERF61	hsERF61	0.0018741224807356529	0.016598187791828138	0.11291127105203305
ERF#062	DofERF#062	TMERF#062	0.0043098406638517215	0.0230876252576514	0.18667319032404212
ERF#062	DofERF#062	TP1ERF#062	0.5660829007606281	1.738062811462034	0.3256976082955524
ERF#062	DofERF#062	TP1ERF#062_2	0.002871160343394492	0.013756595068850817	0.20871155464157598
ERF#062	DofERF#062	TP4ERF#062	0.42946641640141525	1.506451665292688	0.2850847632857669
ERF#062	DofERF#062	TP4ERF#062_2	0.0043098406638517215	0.009149941927366703	0.4710238270432463
ERF#062	DofERF#062	hsERF#062	0	0.02496763151589299	0
ERF#062	DofERF#062	YDERF#062	0.0043098406638517215	0.009149941927366703	0.4710238270432463
ERF#062	TMERF#062	TP1ERF#062	0.5713055033115565	1.6018007240489383	0.356664530571221
ERF#062	TMERF#062	TP1ERF#062_2	0.004308293321449557	0.009160419220453473	0.4703161741582697
ERF#062	TMERF#062	TP4ERF#062	0.43165433578458146	1.4221195541316116	0.30352886614245483
ERF#062	TMERF#062	TP4ERF#062_2	0	0.013730360583267095	0
ERF#062	TMERF#062	hsERF#062	0	0	NaN
ERF#062	TMERF#062	YDERF#062	0	0.013793492228567659	0
ERF#062	TP1ERF#062	TP1ERF#062_2	0.5663785370481026	1.5494686435069125	0.36553081562607037
ERF#062	TP1ERF#062	TP4ERF#062	0.02743162911491541	0.11296475704102558	0.24283351581018336
ERF#062	TP1ERF#062	TP4ERF#062_2	0.5713055033115565	1.6616331008697294	0.3438216914507328
ERF#062	TP1ERF#062	hsERF#062	0.45510258042062857	1.7297713022057928	0.26309985594065805
ERF#062	TP1ERF#062	YDERF#062	0.5660829007606281	1.6720862317525655	0.3385488678818311
ERF#062	TP1ERF#062_2	TP4ERF#062	0.43189417961497323	1.4164992047102276	0.304902521779619
ERF#062	TP1ERF#062_2	TP4ERF#062_2	0.004308293321449557	0.00456622415044147	0.9435133229351047
ERF#062	TP1ERF#062_2	hsERF#062	0.002522070472500437	0.008253178193260362	0.30558778853944873
ERF#062	TP1ERF#062_2	YDERF#062	0.004308293321449557	0.013782930001204976	0.31258181831242726
ERF#062	TP4ERF#062	TP4ERF#062_2	0.43165433578458146	1.477274566290489	0.2921964173988911
ERF#062	TP4ERF#062	hsERF#062	0.4610225560983541	1.3426128438167684	0.3433771382580872
ERF#062	TP4ERF#062	YDERF#062	0.43165433578458146	1.536809941176886	0.2808768502981061
ERF#062	TP4ERF#062_2	hsERF#062	0	0.016552395965273373	0
ERF#062	TP4ERF#062_2	YDERF#062	0	0.009167417423081844	0
ERF#062	hsERF#062	YDERF#062	0	0.02496763151589299	0
RAP2.1	HXLRAP2.1	TMRAP2.1	0.14127115630768083	1.8795003246358544	0.07516420958057113
RAP2.1	HXLRAP2.1	TMRAP2.1_2	0.0029440665870792354	0	#NAME?
RAP2.1	HXLRAP2.1	TP4RAP2.1	0.14127115630768083	1.8795003246358544	0.07516420958057113
RAP2.1	HXLRAP2.1	YDRAP2.1	0.14127115630768083	1.8795003246358544	0.07516420958057113
RAP2.1	TMRAP2.1	TMRAP2.1_2	0.14127115630768083	1.8795003246358544	0.07516420958057113
RAP2.1	TMRAP2.1	TP4RAP2.1	0	0.007604627889329712	0
RAP2.1	TMRAP2.1	YDRAP2.1	0	0.007604627889329712	0
RAP2.1	TMRAP2.1_2	TP4RAP2.1	0.14127115630768083	1.8795003246358544	0.07516420958057113
RAP2.1	TMRAP2.1_2	YDRAP2.1	0.14127115630768083	1.8795003246358544	0.07516420958057113
RAP2.1	TP4RAP2.1	YDRAP2.1	0	0	NaN
RAP2.9	DofRAP2.9	HXLRAP2.9	0.2834520597654385	2.1978688137642055	0.1289667781763467
RAP2.9	DofRAP2.9	TMRAP2.9	0.315432928727721	1.9659395287363197	0.16044894775093982
RAP2.9	DofRAP2.9	TMRAP2.9_2	0.24738315678209954	2.0987527858307446	0.11787150847505769
RAP2.9	DofRAP2.9	TP1RAP2.9	0.315432928727721	1.9659395287363197	0.16044894775093982
RAP2.9	DofRAP2.9	TP1RAP2.9_2	0.24738315678209954	2.0987527858307446	0.11787150847505769
RAP2.9	DofRAP2.9	TP1RAP2.9_3	0	0.008368287652989852	0
RAP2.9	DofRAP2.9	TP4RAP2.9	0.315432928727721	1.9659395287363197	0.16044894775093982
RAP2.9	DofRAP2.9	TP4RAP2.9_2	0.24961467583130353	2.016101168550962	0.12381059032405094
RAP2.9	DofRAP2.9	TP4RAP2.9_3	0	0	NaN
RAP2.9	DofRAP2.9	hsRAP2.9	0.011696143468429801	0	#NAME?
RAP2.9	DofRAP2.9	YDRAP2.9	0.32040504350947446	1.7498164104656007	0.18310780582073713
RAP2.9	DofRAP2.9	YDRAP2.9_2	0.25155659671878206	2.0987527858307446	0.11986004183870992
RAP2.9	DofRAP2.9	YDRAP2.9_3	0.05508899625207017	0.07605146016119675	0.72436474112798
RAP2.9	HXLRAP2.9	TMRAP2.9	0.3192240952923896	NaN	NaN
RAP2.9	HXLRAP2.9	TMRAP2.9_2	0.005604883628369944	0.033572038136976186	0.16695094904579938
RAP2.9	HXLRAP2.9	TP1RAP2.9	0.3192240952923896	NaN	NaN
RAP2.9	HXLRAP2.9	TP1RAP2.9_2	0.005604883628369944	0.033572038136976186	0.16695094904579938
RAP2.9	HXLRAP2.9	TP1RAP2.9_3	0.2834520597654385	2.1978688137642055	0.1289667781763467
RAP2.9	HXLRAP2.9	TP4RAP2.9	0.3192240952923896	NaN	NaN
RAP2.9	HXLRAP2.9	TP4RAP2.9_2	0.012670409269840338	0.03787621063873982	0.33452156528248456
RAP2.9	HXLRAP2.9	TP4RAP2.9_3	0.2834520597654385	2.1978688137642055	0.1289667781763467
RAP2.9	HXLRAP2.9	hsRAP2.9	0.2727289448714277	2.2701561906823926	0.1201366434568748
RAP2.9	HXLRAP2.9	YDRAP2.9	0.31876086927292446	NaN	NaN
RAP2.9	HXLRAP2.9	YDRAP2.9_2	0.011251969130733945	0.016598187791828138	0.6779034718641802
RAP2.9	HXLRAP2.9	YDRAP2.9_3	0.25289883979921524	2.3142262102057014	0.1092800862266339
RAP2.9	TMRAP2.9	TMRAP2.9_2	0.30929911746075434	NaN	NaN
RAP2.9	TMRAP2.9	TP1RAP2.9	0	0	NaN
RAP2.9	TMRAP2.9	TP1RAP2.9_2	0.30929911746075434	NaN	NaN
RAP2.9	TMRAP2.9	TP1RAP2.9_3	0.315432928727721	1.8365875834731114	0.17174946164626465
RAP2.9	TMRAP2.9	TP4RAP2.9	0	0	NaN
RAP2.9	TMRAP2.9	TP4RAP2.9_2	0.32093593154316286	NaN	NaN
RAP2.9	TMRAP2.9	TP4RAP2.9_3	0.315432928727721	1.9659395287363197	0.16044894775093982
RAP2.9	TMRAP2.9	hsRAP2.9	0.315432928727721	1.9659395287363197	0.16044894775093982
RAP2.9	TMRAP2.9	YDRAP2.9	0	0.0303071537534075	0
RAP2.9	TMRAP2.9	YDRAP2.9_2	0.30929911746075434	NaN	NaN
RAP2.9	TMRAP2.9	YDRAP2.9_3	0.315432928727721	1.9659395287363197	0.16044894775093982
RAP2.9	TMRAP2.9_2	TP1RAP2.9	0.30929911746075434	NaN	NaN
RAP2.9	TMRAP2.9_2	TP1RAP2.9_2	0	0	NaN
RAP2.9	TMRAP2.9_2	TP1RAP2.9_3	0.24738315678209954	2.0987527858307446	0.11787150847505769
RAP2.9	TMRAP2.9_2	TP4RAP2.9	0.30929911746075434	NaN	NaN
RAP2.9	TMRAP2.9_2	TP4RAP2.9_2	0.005610124335122944	0.05960582173078241	0.09412040925233468
RAP2.9	TMRAP2.9_2	TP4RAP2.9_3	0.24738315678209954	2.0987527858307446	0.11787150847505769
RAP2.9	TMRAP2.9_2	hsRAP2.9	0.235181397531478	2.157574579380298	0.10900267354791841
RAP2.9	TMRAP2.9_2	YDRAP2.9	0.3088495282646226	NaN	NaN
RAP2.9	TMRAP2.9_2	YDRAP2.9_2	0.005610124335122944	0.016552395965273373	0.338931254840259
RAP2.9	TMRAP2.9_2	YDRAP2.9_3	0.21439300223083713	2.191417138662437	0.09783304075174615
RAP2.9	TP1RAP2.9	TP1RAP2.9_2	0.30929911746075434	NaN	NaN
RAP2.9	TP1RAP2.9	TP1RAP2.9_3	0.315432928727721	1.8365875834731114	0.17174946164626465
RAP2.9	TP1RAP2.9	TP4RAP2.9	0	0	NaN
RAP2.9	TP1RAP2.9	TP4RAP2.9_2	0.32093593154316286	NaN	NaN
RAP2.9	TP1RAP2.9	TP4RAP2.9_3	0.315432928727721	1.9659395287363197	0.16044894775093982
RAP2.9	TP1RAP2.9	hsRAP2.9	0.315432928727721	1.9659395287363197	0.16044894775093982
RAP2.9	TP1RAP2.9	YDRAP2.9	0	0.0303071537534075	0
RAP2.9	TP1RAP2.9	YDRAP2.9_2	0.30929911746075434	NaN	NaN
RAP2.9	TP1RAP2.9	YDRAP2.9_3	0.315432928727721	1.9659395287363197	0.16044894775093982
RAP2.9	TP1RAP2.9_2	TP1RAP2.9_3	0.24738315678209954	2.0987527858307446	0.11787150847505769
RAP2.9	TP1RAP2.9_2	TP4RAP2.9	0.30929911746075434	NaN	NaN
RAP2.9	TP1RAP2.9_2	TP4RAP2.9_2	0.005610124335122944	0.05960582173078241	0.09412040925233468
RAP2.9	TP1RAP2.9_2	TP4RAP2.9_3	0.24738315678209954	2.0987527858307446	0.11787150847505769
RAP2.9	TP1RAP2.9_2	hsRAP2.9	0.235181397531478	2.157574579380298	0.10900267354791841
RAP2.9	TP1RAP2.9_2	YDRAP2.9	0.3088495282646226	NaN	NaN
RAP2.9	TP1RAP2.9_2	YDRAP2.9_2	0.005610124335122944	0.016552395965273373	0.338931254840259
RAP2.9	TP1RAP2.9_2	YDRAP2.9_3	0.21439300223083713	2.191417138662437	0.09783304075174615
RAP2.9	TP1RAP2.9_3	TP4RAP2.9	0.315432928727721	1.8365875834731114	0.17174946164626465
RAP2.9	TP1RAP2.9_3	TP4RAP2.9_2	0.24961467583130353	2.016101168550962	0.12381059032405094
RAP2.9	TP1RAP2.9_3	TP4RAP2.9_3	0	0.008368287652989852	0
RAP2.9	TP1RAP2.9_3	hsRAP2.9	0.011696143468429801	0.008356632414931387	1.3996240216970024
RAP2.9	TP1RAP2.9_3	YDRAP2.9	0.32040504350947446	1.6504979712286012	0.19412628739614304
RAP2.9	TP1RAP2.9_3	YDRAP2.9_2	0.25155659671878206	2.0987527858307446	0.11986004183870992
RAP2.9	TP1RAP2.9_3	YDRAP2.9_3	0.05508899625207017	0.08534429975045393	0.6454912210089012
RAP2.9	TP4RAP2.9	TP4RAP2.9_2	0.32093593154316286	NaN	NaN
RAP2.9	TP4RAP2.9	TP4RAP2.9_3	0.315432928727721	1.9659395287363197	0.16044894775093982
RAP2.9	TP4RAP2.9	hsRAP2.9	0.315432928727721	1.9659395287363197	0.16044894775093982
RAP2.9	TP4RAP2.9	YDRAP2.9	0	0.0303071537534075	0
RAP2.9	TP4RAP2.9	YDRAP2.9_2	0.30929911746075434	NaN	NaN
RAP2.9	TP4RAP2.9	YDRAP2.9_3	0.315432928727721	1.9659395287363197	0.16044894775093982
RAP2.9	TP4RAP2.9_2	TP4RAP2.9_3	0.24961467583130353	2.016101168550962	0.12381059032405094
RAP2.9	TP4RAP2.9_2	hsRAP2.9	0.26382436782535346	1.9612198335271582	0.13452054854599252
RAP2.9	TP4RAP2.9_2	YDRAP2.9	0.3204655460168888	NaN	NaN
RAP2.9	TP4RAP2.9_2	YDRAP2.9_2	0.011262529798801981	0.042086777022561216	0.26760257248409736
RAP2.9	TP4RAP2.9_2	YDRAP2.9_3	0.2290314355807847	2.388964261405839	0.09587059935589246
RAP2.9	TP4RAP2.9_3	hsRAP2.9	0.011696143468429801	0	#NAME?
RAP2.9	TP4RAP2.9_3	YDRAP2.9	0.32040504350947446	1.7498164104656007	0.18310780582073713
RAP2.9	TP4RAP2.9_3	YDRAP2.9_2	0.25155659671878206	2.0987527858307446	0.11986004183870992
RAP2.9	TP4RAP2.9_3	YDRAP2.9_3	0.05508899625207017	0.07605146016119675	0.72436474112798
RAP2.9	hsRAP2.9	YDRAP2.9	0.32040504350947446	1.7498164104656007	0.18310780582073713
RAP2.9	hsRAP2.9	YDRAP2.9_2	0.24163305021847542	2.243382342763607	0.10770925918976851
RAP2.9	hsRAP2.9	YDRAP2.9_3	0.048656020177228504	0.054690559920118675	0.8896603042334134
RAP2.9	YDRAP2.9	YDRAP2.9_2	0.3088495282646226	NaN	NaN
RAP2.9	YDRAP2.9	YDRAP2.9_3	0.32040504350947446	1.7498164104656007	0.18310780582073713
RAP2.9	YDRAP2.9_2	YDRAP2.9_3	0.29457256719978214	2.116911871168065	0.13915202196737816
DEAR3	DofDEAR3	hsDEAR3	0.36278553865631324	NaN	NaN
DEAR2	DofDEAR2	TP1DEAR2	0.20799736812709446	1.2231218268115667	0.1700544978984652
DEAR2	DofDEAR2	hsDEAR2	0.02956047640565747	0.02370400456149841	1.2470667700457467
DEAR2	TP1DEAR2	hsDEAR2	0.20986288612519582	1.2825365283403687	0.1636311180912431
DEAR26	DofDEAR26	HXLDEAR26	0.043246116369690585	0.07184119107371914	0.6019682541915822
DEAR26	DofDEAR26	TMDEAR26	0.00657178355923951	0.05983237682079069	0.10983657859561968
DEAR26	DofDEAR26	TP1DEAR26	0.0021842024902284534	0.052943694637986295	0.04125519582952039
DEAR26	DofDEAR26	TP4DEAR26	0.00877042700314121	0.032702728111598925	0.2681864024680723
DEAR26	DofDEAR26	YDDEAR26	0.0021842024902284534	0.019418560449556192	0.11248014475132594
DEAR26	HXLDEAR26	TMDEAR26	0.03634025518587955	0.03756909494733046	0.9672912066906677
DEAR26	HXLDEAR26	TP1DEAR26	0.040937090108693314	0.10043309885963395	0.40760556602865855
DEAR26	HXLDEAR26	TP4DEAR26	0.039762950710555106	0.06149622502621077	0.6465917329658436
DEAR26	HXLDEAR26	YDDEAR26	0.040937090108693314	0.07888763163195128	0.5189291307373064
DEAR26	TMDEAR26	TP1DEAR26	0.004374784551369747	0.05983237682079069	0.07311734522051591
DEAR26	TMDEAR26	TP4DEAR26	0.003276903082997913	0.03605281743381231	0.09089173374629671
DEAR26	TMDEAR26	YDDEAR26	0.004374784551369747	0.0393532888030902	0.11116693634576787
DEAR26	TP1DEAR26	TP4DEAR26	0.006568186477911308	0.059932037421226436	0.10959391271395388
DEAR26	TP1DEAR26	YDDEAR26	0	0.03264933355248192	0
DEAR26	TP4DEAR26	YDDEAR26	0.006568186477911308	0.039417938054006965	0.1666293774400924
ERF14	DofERF14	HXLERF14	0.025577312026090558	0.04216032973313079	0.6066677416422381
ERF14	DofERF14	TMERF14	0.023398622146574607	0.035080880729635035	0.6669907271401061
ERF14	DofERF14	TP1ERF14	0.02834780211056758	0.04057784678130377	0.698602916595092
ERF14	DofERF14	TP4ERF14	0.03625301180510614	0.06611297744564137	0.5483494043951305
ERF14	DofERF14	YDERF14	0.025586530309491175	0.04916982323470785	0.5203705977822233
ERF14	HXLERF14	TMERF14	0.005416815601858339	0.033681992833220355	0.1608223013608555
ERF14	HXLERF14	TP1ERF14	0.015098014562950571	0.04779320706791165	0.3159029387062701
ERF14	HXLERF14	TP4ERF14	0.022752956188159066	0.03966555501454261	0.5736200131276906
ERF14	HXLERF14	YDERF14	0.0051267644801622145	0.021035559416367054	0.24371895126179782
ERF14	TMERF14	TP1ERF14	0.012571004547646028	0.023454680088777755	0.5359699855237341
ERF14	TMERF14	TP4ERF14	0.020207494732139862	0.04772982006247414	0.4233725311700322
ERF14	TMERF14	YDERF14	0.005418446204723045	0.02226508588503179	0.2433606693772387
ERF14	TP1ERF14	TP4ERF14	0.007515720513247334	0.023469972466292725	0.3202270698886126
ERF14	TP1ERF14	YDERF14	0.015104349379378797	0.03956091697696395	0.3817997795191137
ERF14	TP4ERF14	YDERF14	0.017644165958055628	0.031521382386447125	0.5597522894694453
ERF18	DofERF18	DofERF18_2	0.007640133980244763	0.02579050673210696	0.2962382267089562
ERF18	DofERF18	TMERF18	0.004782798193272636	0.01637172783105907	0.2921376560022646
ERF18	DofERF18	TP1ERF18	0.0023875865766701558	0.00814119255707654	0.2932723381655925
ERF18	DofERF18	TP4ERF18	0.004782798193272636	0.00814119255707654	0.5874812762063099
ERF18	DofERF18	hsERF18	0.7440085909431658	2.078350632396596	0.3579803038745352
ERF18	DofERF18	YDERF18	0.004782798193272636	0.024693588522349957	0.19368583018801686
ERF18	DofERF18_2	TMERF18	0.005084765239034103	0.008498674507162476	0.5983009744341645
ERF18	DofERF18_2	TP1ERF18	0.007640133980244763	0.01709475714641743	0.4469284889400091
ERF18	DofERF18_2	TP4ERF18	0.005084765239034103	0.01709475714641743	0.29744588913915776
ERF18	DofERF18_2	hsERF18	0.8115261360804882	2.3692642984464123	0.34252241787149995
ERF18	DofERF18_2	YDERF18	0.005084765239034103	0.01709475714641743	0.29744588913915776
ERF18	TMERF18	TP1ERF18	0.0023894882816596396	0.008119159128691836	0.2943024325284576
ERF18	TMERF18	TP4ERF18	0	0.008119159128691836	0
ERF18	TMERF18	hsERF18	0.7326101082428349	1.9648549705388163	0.3728570908426556
ERF18	TMERF18	YDERF18	0	0.008119159128691836	0
ERF18	TP1ERF18	TP4ERF18	0.0023894882816596396	0	#NAME?
ERF18	TP1ERF18	hsERF18	0.7326101082428349	1.9648549705388163	0.3728570908426556
ERF18	TP1ERF18	YDERF18	0.0023894882816596396	0.01632717538817987	0.14635037750556168
ERF18	TP4ERF18	hsERF18	0.7326101082428349	1.9648549705388163	0.3728570908426556
ERF18	TP4ERF18	YDERF18	0	0.01632717538817987	0
ERF18	hsERF18	YDERF18	0.7326101082428349	1.9648549705388163	0.3728570908426556
ERF19	TMERF19	TP1ERF19	0.008802057018457921	0	#NAME?
ERF19	TMERF19	TP4ERF19	0.0029239803117429818	0	#NAME?
ERF19	TMERF19	hsERF19	0.0029239803117429818	0	#NAME?
ERF19	TMERF19	YDERF19	0.0029239803117429818	0	#NAME?
ERF19	TP1ERF19	TP4ERF19	0.0058536882520380685	0	#NAME?
ERF19	TP1ERF19	hsERF19	0.0058536882520380685	0	#NAME?
ERF19	TP1ERF19	YDERF19	0.0058536882520380685	0	#NAME?
ERF19	TP4ERF19	hsERF19	0	0	NaN
ERF19	TP4ERF19	YDERF19	0	0	NaN
ERF19	hsERF19	YDERF19	0	0	NaN
ERF#021	DofERF#021	HXLERF#021	0	0	NaN
ERF#021	DofERF#021	TMERF#021	0.0026893798427261944	0.01650685611884249	0.16292501875364873
ERF#021	DofERF#021	TP1ERF#021	0	0	NaN
ERF#021	DofERF#021	TP4ERF#021	0	0	NaN
ERF#021	DofERF#021	hsERF#021	0.0053932816678848245	0.024829853831280557	0.2172095617047245
ERF#021	DofERF#021	YDERF#021	0.008097244642667206	0.01650685611884249	0.49053826993889177
ERF#021	HXLERF#021	TMERF#021	0.0026893798427261944	0.01650685611884249	0.16292501875364873
ERF#021	HXLERF#021	TP1ERF#021	0.027126590126295595	0.017442646623200428	1.555187736832011
ERF#021	HXLERF#021	TP4ERF#021	0	0	NaN
ERF#021	HXLERF#021	hsERF#021	0.0053932816678848245	0.024829853831280557	0.2172095617047245
ERF#021	HXLERF#021	YDERF#021	0.008097244642667206	0.01650685611884249	0.49053826993889177
ERF#021	TMERF#021	TP1ERF#021	0.0026893798427261944	0.01650685611884249	0.16292501875364873
ERF#021	TMERF#021	TP4ERF#021	0.0026893798427261944	0.01650685611884249	0.16292501875364873
ERF#021	TMERF#021	hsERF#021	0.0026905858452419104	0.008196802899142737	0.328248205836852
ERF#021	TMERF#021	YDERF#021	0.005386019556498522	0	#NAME?
ERF#021	TP1ERF#021	TP4ERF#021	0	0	NaN
ERF#021	TP1ERF#021	hsERF#021	0.0053932816678848245	0.024829853831280557	0.2172095617047245
ERF#021	TP1ERF#021	YDERF#021	0.008097244642667206	0.01650685611884249	0.49053826993889177
ERF#021	TP4ERF#021	hsERF#021	0.0053932816678848245	0.024829853831280557	0.2172095617047245
ERF#021	TP4ERF#021	YDERF#021	0.008097244642667206	0.01650685611884249	0.49053826993889177
ERF#021	hsERF#021	YDERF#021	0.0026905858452419104	0.008196802899142737	0.328248205836852
ERF#024	TMERF#024	TP1ERF#024	0	0.09060777976740894	0
ERF#024	TMERF#024	TP4ERF#024	0	0.01724213866852404	0
ERF#024	TMERF#024	YDERF#024	0	0.04387215501120646	0
ERF#024	TP1ERF#024	TP4ERF#024	0	0.0715893280748477	0
ERF#024	TP1ERF#024	YDERF#024	0	0.06225794798232334	0
ERF#024	TP4ERF#024	YDERF#024	0	0.026014168490917575	0
ERF#025	DofERF#025	DofERF#025_2	0.18279859016733796	0.973990243116732	0.18768010404538488
ERF#025	DofERF#025	DofERF#025_3	0.1553552854178829	1.8065138939209986	0.08599728235728521
ERF#025	DofERF#025	HXLERF#025	0.15863360562640233	1.5791396218864047	0.100455718688701
ERF#025	DofERF#025	TMERF#025	0.15545254580765708	1.64597416749337	0.0944440981381825
ERF#025	DofERF#025	TMERF#025_2	0.15545254580765708	1.5177766236124755	0.10242122812358442
ERF#025	DofERF#025	TP1ERF#025	0.007496938724416613	0.0538002669439486	0.13934761201514562
ERF#025	DofERF#025	TP1ERF#025_2	0.17952776878480184	0.9143574221945401	0.19634309781608053
ERF#025	DofERF#025	TP4ERF#025	0.004979271401106812	0.03827361000933441	0.13009672721994178
ERF#025	DofERF#025	TP4ERF#025_2	0.1850211411361607	0.9782275425233212	0.18913916557583507
ERF#025	DofERF#025	TP4ERF#025_3	0.16169725925912004	1.8065138939209986	0.08950789684111407
ERF#025	DofERF#025	hsERF#025	0.1369585273999144	1.377032753607587	0.099459164672087
ERF#025	DofERF#025	hsERF#025_2	0.19409454300164425	0.9706910170782945	0.19995502130621742
ERF#025	DofERF#025	hsERF#025_3	0.240534448596197	1.6383336380173683	0.14681652321274444
ERF#025	DofERF#025	YDERF#025	0	0.03812765017701952	0
ERF#025	DofERF#025	YDERF#025_2	0.18442297270536473	0.9641172464984453	0.19128687239562012
ERF#025	DofERF#025	YDERF#025_3	0.15545254580765708	1.5791396218864047	0.09844129274772864
ERF#025	DofERF#025_2	DofERF#025_3	0.19728678319274554	1.7385947626539489	0.1134748518922196
ERF#025	DofERF#025_2	HXLERF#025	0.2852641139397284	1.657346589842601	0.17212097679992214
ERF#025	DofERF#025_2	TMERF#025	0.22693001836261756	1.5167318667086445	0.14961775600789795
ERF#025	DofERF#025_2	TMERF#025_2	0.22497922068750142	1.5492867059336142	0.14521471063157862
ERF#025	DofERF#025_2	TP1ERF#025	0.18889370701271102	0.9535111550990317	0.19810330063007234
ERF#025	DofERF#025_2	TP1ERF#025_2	0.009027190223960656	0.02711138558723341	0.3329667602164718
ERF#025	DofERF#025_2	TP4ERF#025	0.18818019773456768	1.059482393112483	0.17761521942969086
ERF#025	DofERF#025_2	TP4ERF#025_2	0.009985882183724502	0.04682371347204698	0.2132654897114454
ERF#025	DofERF#025_2	TP4ERF#025_3	0.20718730411200825	1.5450583649242282	0.13409674923326861
ERF#025	DofERF#025_2	hsERF#025	0.1788335790554724	1.0530434152951815	0.16982545682159084
ERF#025	DofERF#025_2	hsERF#025_2	0.007286031800500182	0.01117339101047771	0.6520877854957188
ERF#025	DofERF#025_2	hsERF#025_3	0.23306733375249195	2.105432910699709	0.11069805766218194
ERF#025	DofERF#025_2	YDERF#025	0.18462192980120265	1.0222211435412807	0.18060860017199107
ERF#025	DofERF#025_2	YDERF#025_2	0.011401644756087525	0.008345009598567744	1.3662830008061815
ERF#025	DofERF#025_2	YDERF#025_3	0.22497922068750142	1.5492867059336142	0.14521471063157862
ERF#025	DofERF#025_3	HXLERF#025	0.016286021843767765	0.03542571131763787	0.45972321339555505
ERF#025	DofERF#025_3	TMERF#025	0.011596674796771001	0.04271616969560429	0.2714820846393528
ERF#025	DofERF#025_3	TMERF#025_2	0.009262950626748916	0.04271616969560429	0.21684881141630358
ERF#025	DofERF#025_3	TP1ERF#025	0.18064712109326544	1.8622545830475226	0.09700452491175614
ERF#025	DofERF#025_3	TP1ERF#025_2	0.19300955688198107	1.5134465560941057	0.12752981339499628
ERF#025	DofERF#025_3	TP4ERF#025	0.20775160316502025	2.130991533356856	0.09749058122148352
ERF#025	DofERF#025_3	TP4ERF#025_2	0.20110480082789348	1.6188490504232074	0.12422702461067614
ERF#025	DofERF#025_3	TP4ERF#025_3	0.006939139708651947	0.03538392020631788	0.19610997504490607
ERF#025	DofERF#025_3	hsERF#025	0.14984428895578566	1.569722675258859	0.09545908415387784
ERF#025	DofERF#025_3	hsERF#025_2	0.21406176502774527	2.3060564424633196	0.09282590013238592
ERF#025	DofERF#025_3	hsERF#025_3	0.017582051828062807	0.041917234866393295	0.4194468429061153
ERF#025	DofERF#025_3	YDERF#025	0.17092217769694013	1.8834879019093091	0.09074769077288722
ERF#025	DofERF#025_3	YDERF#025_2	0.21413249613832147	1.5537321368955164	0.13781815478578932
ERF#025	DofERF#025_3	YDERF#025_3	0.009262950626748916	0.03542571131763787	0.2614753601895086
ERF#025	HXLERF#025	TMERF#025	0.009259376866724534	0.021078670740081275	0.43927707685654716
ERF#025	HXLERF#025	TMERF#025_2	0.006933793608038287	0.021078670740081275	0.32894833329568635
ERF#025	HXLERF#025	TP1ERF#025	0.18781099661953438	1.7651999641391933	0.10639644257591017
ERF#025	HXLERF#025	TP1ERF#025_2	0.21089044467926518	1.4257190708947884	0.1479186531094862
ERF#025	HXLERF#025	TP4ERF#025	0.17933446667390054	2.0653573636887614	0.08682975151264201
ERF#025	HXLERF#025	TP4ERF#025_2	0.22281492972036776	1.4891359211570763	0.14962699277795805
ERF#025	HXLERF#025	TP4ERF#025_3	0.013937683330284703	0.03542571131763787	0.39343411358250874
ERF#025	HXLERF#025	hsERF#025	0.14984428895578566	1.569722675258859	0.09545908415387784
ERF#025	HXLERF#025	hsERF#025_2	0.21406176502774527	2.096613375368917	0.10209882639429374
ERF#025	HXLERF#025	hsERF#025_3	0.014748529329980603	0.030192756183498468	0.4884790656522195
ERF#025	HXLERF#025	YDERF#025	0.17799145528914978	1.7836100488711073	0.09979280807584884
ERF#025	HXLERF#025	YDERF#025_2	0.2313077235374712	1.4085482865310213	0.16421710618606966
ERF#025	HXLERF#025	YDERF#025_3	0.006933793608038287	0.013986419308554734	0.4957518758069309
ERF#025	TMERF#025	TMERF#025_2	0.0023041492777276054	0.013986419308554734	0.16474189904475997
ERF#025	TMERF#025	TP1ERF#025	0.1845802638126272	1.8499960594659584	0.09977332809341784
ERF#025	TMERF#025	TP1ERF#025_2	0.20954061304381047	1.3866222718185788	0.1511158570740353
ERF#025	TMERF#025	TP4ERF#025	0.17614664641370628	2.0653573636887614	0.08528627999713596
ERF#025	TMERF#025	TP4ERF#025_2	0.21955440942378682	1.478983481868926	0.14844953450483817
ERF#025	TMERF#025	TP4ERF#025_3	0.009262950626748916	0.02820543894726476	0.3284100858727177
ERF#025	TMERF#025	hsERF#025	0.14551110405674483	1.485522198855548	0.09795283043824397
ERF#025	TMERF#025	hsERF#025_2	0.216498480315893	2.0103941457840944	0.10768956961494444
ERF#025	TMERF#025	hsERF#025_3	0.009800057769950903	0.022529854273507233	0.434980965743518
ERF#025	TMERF#025	YDERF#025	0.17480532783177943	1.7836100488711073	0.09800647172985946
ERF#025	TMERF#025	YDERF#025_2	0.23000152967297338	1.3724510944469537	0.16758449944306056
ERF#025	TMERF#025	YDERF#025_3	0.0023041492777276054	0.006960606805854642	0.33102707019588584
ERF#025	TMERF#025_2	TP1ERF#025	0.1845802638126272	1.6890246103734126	0.10928216361028623
ERF#025	TMERF#025_2	TP1ERF#025_2	0.20752040980214326	1.4157521468057763	0.14657961866443314
ERF#025	TMERF#025_2	TP4ERF#025	0.17614664641370628	1.9536964587716308	0.09016070312399344
ERF#025	TMERF#025_2	TP4ERF#025_2	0.21890400287896022	1.4891359211570763	0.14700068661890126
ERF#025	TMERF#025_2	TP4ERF#025_3	0.0069364656282459355	0.02820543894726476	0.24592652648359525
ERF#025	TMERF#025_2	hsERF#025	0.14984428895578566	1.6645857855906998	0.09001896462945674
ERF#025	TMERF#025_2	hsERF#025_2	0.21406176502774527	2.096613375368917	0.10209882639429374
ERF#025	TMERF#025_2	hsERF#025_3	0.007338012062872809	0.022529854273507233	0.32570170999736775
ERF#025	TMERF#025_2	YDERF#025	0.17480532783177943	1.7054482769896881	0.10249817024080665
ERF#025	TMERF#025_2	YDERF#025_2	0.22804649435284374	1.3993598101956304	0.16296487343091756
ERF#025	TMERF#025_2	YDERF#025_3	0	0.006960606805854642	0
ERF#025	TP1ERF#025	TP1ERF#025_2	0.18595385500762737	0.9246757276759078	0.2011016937526913
ERF#025	TP1ERF#025	TP4ERF#025	0.01227523309815402	0.061573021640400544	0.1993605766149333
ERF#025	TP1ERF#025	TP4ERF#025_2	0.18746513515222063	0.957748454505621	0.19573525205946485
ERF#025	TP1ERF#025	TP4ERF#025_3	0.18709126706608437	1.8622545830475226	0.10046492502647798
ERF#025	TP1ERF#025	hsERF#025	0.1369585273999144	1.620766146504196	0.08450233717882004
ERF#025	TP1ERF#025	hsERF#025_2	0.1687949527449375	1.0972125790143088	0.15383979000366185
ERF#025	TP1ERF#025	hsERF#025_3	0.25525986146160073	1.709257808989702	0.14933959062177884
ERF#025	TP1ERF#025	YDERF#025	0.007349997574387222	0.0939950666398621	0.07819556746045417
ERF#025	TP1ERF#025	YDERF#025_2	0.19052552875016104	0.9438457422075059	0.20186087644422906
ERF#025	TP1ERF#025	YDERF#025_3	0.1845802638126272	1.7651999641391933	0.10456620641426224
ERF#025	TP1ERF#025_2	TP4ERF#025	0.1852029514456341	0.9986019577398865	0.18546223548850213
ERF#025	TP1ERF#025_2	TP4ERF#025_2	0.00903625388713086	0.03626083811834529	0.2492014624052274
ERF#025	TP1ERF#025_2	TP4ERF#025_3	0.20752040980214326	1.4157521468057763	0.14657961866443314
ERF#025	TP1ERF#025_2	hsERF#025	0.15837276106742978	1.057096065301069	0.1498187026382735
ERF#025	TP1ERF#025_2	hsERF#025_2	0.007822756709154334	0.02479564669566605	0.3154891181169172
ERF#025	TP1ERF#025_2	hsERF#025_3	0.2350123644002689	1.892243987858914	0.12419770701250153
ERF#025	TP1ERF#025_2	YDERF#025	0.18144982002360752	0.9619504790901121	0.18862698649023693
ERF#025	TP1ERF#025_2	YDERF#025_2	0	0.018018884690242407	0
ERF#025	TP1ERF#025_2	YDERF#025_3	0.20752040980214326	1.4157521468057763	0.14657961866443314
ERF#025	TP4ERF#025	TP4ERF#025_2	0.18858791758981885	1.0464504499941572	0.18021676763660605
ERF#025	TP4ERF#025	TP4ERF#025_3	0.1786207819465912	2.2157042403595595	0.08061580543692286
ERF#025	TP4ERF#025	hsERF#025	0.13687150037883333	1.6314794187214328	0.0838941017632313
ERF#025	TP4ERF#025	hsERF#025_2	0.1964548911339084	1.0820060209169997	0.1815654324801381
ERF#025	TP4ERF#025	hsERF#025_3	0.268641399089244	1.9491227970797405	0.1378268211175479
ERF#025	TP4ERF#025	YDERF#025	0.00488203513913767	0.04581576898487861	0.10655796568096401
ERF#025	TP4ERF#025	YDERF#025_2	0.18981036985001865	1.0486643540440572	0.1810020233052035
ERF#025	TP4ERF#025	YDERF#025_3	0.17614664641370628	2.0653573636887614	0.08528627999713596
ERF#025	TP4ERF#025_2	TP4ERF#025_3	0.20110480082789348	1.4849135313980235	0.1354319942377765
ERF#025	TP4ERF#025_2	hsERF#025	0.1699762981090752	1.197294720133962	0.14196696540184942
ERF#025	TP4ERF#025_2	hsERF#025_2	0.01096911691423426	0.0339040775760351	0.3235338548773177
ERF#025	TP4ERF#025_2	hsERF#025_3	0.23359201768181392	2.0236846507542	0.11542906035026619
ERF#025	TP4ERF#025_2	YDERF#025	0.1850211411361607	1.0100344289671415	0.18318300429160897
ERF#025	TP4ERF#025_2	YDERF#025_2	0.011412488393323712	0.05137528645679987	0.2221396546940945
ERF#025	TP4ERF#025_2	YDERF#025_3	0.21890400287896022	1.4891359211570763	0.14700068661890126
ERF#025	TP4ERF#025_3	hsERF#025	0.1505689266933166	1.5550163217175776	0.0968278754315628
ERF#025	TP4ERF#025_3	hsERF#025_2	0.21406176502774527	2.096613375368917	0.10209882639429374
ERF#025	TP4ERF#025_3	hsERF#025_3	0	0.007425803237033677	0
ERF#025	TP4ERF#025_3	YDERF#025	0.17727758689803733	1.8834879019093091	0.09412196739800101
ERF#025	TP4ERF#025_3	YDERF#025_2	0.22804649435284374	1.3993598101956304	0.16296487343091756
ERF#025	TP4ERF#025_3	YDERF#025_3	0.0069364656282459355	0.021054014084014784	0.32946048200435246
ERF#025	hsERF#025	hsERF#025_2	0.1604495506195985	1.0751526276296608	0.14923420777321095
ERF#025	hsERF#025	hsERF#025_3	0.1505689266933166	1.5550163217175776	0.0968278754315628
ERF#025	hsERF#025	YDERF#025	0.1369585273999144	1.2497439651271147	0.10958926885954916
ERF#025	hsERF#025	YDERF#025_2	0.1699762981090752	1.0530434152951815	0.1614143307295917
ERF#025	hsERF#025	YDERF#025_3	0.14984428895578566	1.569722675258859	0.09545908415387784
ERF#025	hsERF#025_2	hsERF#025_3	0.21406176502774527	2.096613375368917	0.10209882639429374
ERF#025	hsERF#025_2	YDERF#025	0.1964548911339084	1.0354794777274101	0.18972359699979022
ERF#025	hsERF#025_2	YDERF#025_2	0.007277194752354031	0.022600580133055746	0.3219915024088414
ERF#025	hsERF#025_2	YDERF#025_3	0.21406176502774527	2.096613375368917	0.10209882639429374
ERF#025	hsERF#025_3	YDERF#025	0.25617879702312063	1.7011952628397304	0.15058753255372498
ERF#025	hsERF#025_3	YDERF#025_2	0.25431752937246865	1.8260561596382585	0.13927147203558565
ERF#025	hsERF#025_3	YDERF#025_3	0.007338012062872809	0.014944454595810796	0.49101906100539716
ERF#025	YDERF#025	YDERF#025_2	0.1862485314160244	1.0118365184086042	0.18406978600550244
ERF#025	YDERF#025	YDERF#025_3	0.17480532783177943	1.7836100488711073	0.09800647172985946
ERF#025	YDERF#025_2	YDERF#025_3	0.22804649435284374	1.3993598101956304	0.16296487343091756
DREB1D	DofDREB1D	DofDREB1D_2	0.014576200589971344	0.07501989780022568	0.19429779321730153
DREB1D	DofDREB1D	HXLDREB1D	0.005384408409076849	0.011461541108204642	0.4697804909692701
DREB1D	DofDREB1D	TMDREB1D	0.003896112657828017	0.07056482931345615	0.055213237185356014
DREB1D	DofDREB1D	TP1DREB1D	0.005374761730298723	0.07198327855657133	0.07466680926563692
DREB1D	DofDREB1D	TP4DREB1D	0.008979454761269347	0.05332946726513581	0.16837698221560288
DREB1D	DofDREB1D	hsDREB1D	0.06034911950689657	0.16942794826981752	0.3561934150957748
DREB1D	DofDREB1D_2	HXLDREB1D	0.016676038740490253	0.060878474652413736	0.27392339962034634
DREB1D	DofDREB1D_2	TMDREB1D	0.0177122314049627	0.029920865304969416	0.5919692236314088
DREB1D	DofDREB1D_2	TP1DREB1D	0.014550950086183893	0.04021063431322513	0.3618682056303235
DREB1D	DofDREB1D_2	TP4DREB1D	0.014550950086183893	0.08269987082001057	0.17594888531147568
DREB1D	DofDREB1D_2	hsDREB1D	0.04182020986265227	0.08557597274359752	0.4886910253179811
DREB1D	HXLDREB1D	TMDREB1D	0.003898644256397499	0.057110031632677666	0.06826548935348062
DREB1D	HXLDREB1D	TP1DREB1D	0.003583165967458804	0.059260822460977775	0.060464330710534045
DREB1D	HXLDREB1D	TP4DREB1D	0.007183532917560331	0.04098580662910286	0.1752687944528462
DREB1D	HXLDREB1D	hsDREB1D	0.09282314242736929	0.19411319233804591	0.47819079841682705
DREB1D	TMDREB1D	TP1DREB1D	0.005847982845023797	0.03131979077144451	0.1867184518472465
DREB1D	TMDREB1D	TP4DREB1D	0.009772125217750347	0.07748821052101951	0.1261111226087684
DREB1D	TMDREB1D	hsDREB1D	0.05825194234738525	0.09626453785955341	0.6051235859291486
DREB1D	TP1DREB1D	TP4DREB1D	0.0035767578967072595	0.053435054904517235	0.06693654386803842
DREB1D	TP1DREB1D	hsDREB1D	0.06947859897749678	0.15209688960188927	0.456804864053142
DREB1D	TP4DREB1D	hsDREB1D	0.09448591691840123	0.16864175331871764	0.5602759403232211
DREB1A	TP1DREB1A	TP4DREB1A	0	0.021740652654939224	0
DDF2	DofDDF2	TMDDF2	0.03200912502339802	0.06118640267502564	0.5231411494054566
DDF2	DofDDF2	TP1DDF2	0.024746158567849987	0.06075722224659637	0.4072957527158225
DDF2	DofDDF2	TP4DDF2	0.03200912502339802	0.07604450312725847	0.4209262169789129
DDF2	DofDDF2	hsDDF2	0.16320252820394573	0.2060647509396926	0.7919963383340074
DDF2	DofDDF2	YDDDF2	0.03200912502339802	0.06857865964463508	0.466750519611564
DDF2	TMDDF2	TP1DDF2	0.006535989076832832	0	#NAME?
DDF2	TMDDF2	TP4DDF2	0.004341546132183489	0.013187152918400113	0.3292254331960998
DDF2	TMDDF2	hsDDF2	0.11955073956408677	0.1275147644157444	0.9375442923166761
DDF2	TMDDF2	YDDDF2	0.004344689919587999	0.026551445288186964	0.16363289728416405
DDF2	TP1DDF2	TP4DDF2	0.006535989076832832	0.013100769780293123	0.49890114752375964
DDF2	TP1DDF2	hsDDF2	0.12238434680429483	0.12661565218128898	0.9665814983842934
DDF2	TP1DDF2	YDDDF2	0.006540739129083489	0.02637634460449892	0.24797746720248182
DDF2	TP4DDF2	hsDDF2	0.11955073956408677	0.14312000879521564	0.8353181401431219
DDF2	TP4DDF2	YDDDF2	0	0.026551445288186964	0
DDF2	hsDDF2	YDDDF2	0.1196444252844382	0.15867303702752605	0.7540312300424595
DDF1	TMDDF1	TP1DDF1	0.0023603481322641375	0.051872519952578924	0.04550286229436958
DDF1	TMDDF1	TP4DDF1	0.014288981514866805	0.0291122053736316	0.49082442678180127
DDF1	TMDDF1	hsDDF1	0.10464916463877381	0.1949917606886611	0.5366850592516305
DDF1	TMDDF1	YDDDF1	0.0023571027061899488	0.01451950971802514	0.1623403787018883
DDF1	TP1DDF1	TP4DDF1	0.016697171422553916	0.06716729240251476	0.2485908070030938
DDF1	TP1DDF1	hsDDF1	0.08669692467228518	0.21551460823670676	0.4022786454320679
DDF1	TP1DDF1	YDDDF1	0.004721636684434449	0.0368398178438393	0.12816666750224023
DDF1	TP4DDF1	hsDDF1	0.12126040963211437	0.21330426218042575	0.5684856382735799
DDF1	TP4DDF1	YDDDF1	0.016673969787957446	0.029236344803183954	0.5703164981876114
DDF1	hsDDF1	YDDDF1	0.10721218544546038	0.17725110700432012	0.6048604562049212
ERF34	DofERF34	TMERF34	0	0.03623893295310576	0
ERF34	DofERF34	TP1ERF34	0	0.021532579411823526	0
ERF34	DofERF34	TP4ERF34	0	0.014286146228020855	0
ERF34	DofERF34	hsERF34	0	0.014286146228020855	0
ERF34	DofERF34	YDERF34	0	0.02884971062084704	0
ERF34	DofERF34	YDERF34_2	0.43165995750571257	3.0379064546727768	0.1420912605263904
ERF34	TMERF34	TP1ERF34	0	0.014286146228020855	0
ERF34	TMERF34	TP4ERF34	0	0.03623893295310576	0
ERF34	TMERF34	hsERF34	0	0.03623893295310576	0
ERF34	TMERF34	YDERF34	0	0.021532579411823526	0
ERF34	TMERF34	YDERF34_2	0.43239023993926373	3.5228768283665692	0.1227378250802335
ERF34	TP1ERF34	TP4ERF34	0	0.021532579411823526	0
ERF34	TP1ERF34	hsERF34	0	0.021532579411823526	0
ERF34	TP1ERF34	YDERF34	0	0.007109057965907828	0
ERF34	TP1ERF34	YDERF34_2	0.43239023993926373	3.5228768283665692	0.1227378250802335
ERF34	TP4ERF34	hsERF34	0	0	NaN
ERF34	TP4ERF34	YDERF34	0	0.02884971062084704	0
ERF34	TP4ERF34	YDERF34_2	0.43165995750571257	NaN	NaN
ERF34	hsERF34	YDERF34	0	0.02884971062084704	0
ERF34	hsERF34	YDERF34_2	0.43165995750571257	NaN	NaN
ERF34	YDERF34	YDERF34_2	0.43239023993926373	2.9696776210184828	0.14560174373101512
ERF36	DofERF36	DofERF36_2	0.4780076085089636	2.4638130556710505	0.1940113140518984
ERF36	DofERF36	HXLERF36	0.002277041597273532	0.03996505885518164	0.05697580993248816
ERF36	DofERF36	HXLERF36_2	0.5033367046698556	2.6732784517814836	0.1882844281838392
ERF36	DofERF36	TMERF36	0	0.03315456937837176	0
ERF36	DofERF36	TMERF36_2	0.4780076085089636	2.4638130556710505	0.1940113140518984
ERF36	DofERF36	TMERF36_3	0.3793553618046491	NaN	NaN
ERF36	DofERF36	TP1ERF36	0.004561017477337772	0.053774424813520766	0.084817596713577
ERF36	DofERF36	TP1ERF36_2	0.484036763614726	2.633283346436689	0.1838149184628064
ERF36	DofERF36	TP1ERF36_3	0.4780076085089636	2.2924553827038703	0.20851337483618568
ERF36	DofERF36	TP4ERF36	0	0.020248698927116136	0
ERF36	DofERF36	TP4ERF36_2	0.4780076085089636	2.4638130556710505	0.1940113140518984
ERF36	DofERF36	TP4ERF36_3	0.3585268507072497	NaN	NaN
ERF36	DofERF36	hsERF36	0.48022852438917396	2.2278108491772737	0.21556072615703503
ERF36	DofERF36	hsERF36_2	0.06890699137215855	0.06041691401567913	1.1405248429980406
ERF36	DofERF36	YDERF36	0.004561017477337772	0.03996505885518164	0.11412512849950218
ERF36	DofERF36_2	HXLERF36	0.48699613238249523	3.787857121731168	0.12856771433868733
ERF36	DofERF36_2	HXLERF36_2	0.014572191617356092	0.0010657195398868359	13.673570833564193
ERF36	DofERF36_2	TMERF36	0.48699613238249523	3.0862616357447386	0.15779483072405795
ERF36	DofERF36_2	TMERF36_2	0.0021141663048151243	0	#NAME?
ERF36	DofERF36_2	TMERF36_3	0.16454340127174444	2.0556300179438987	0.08004524152470081
ERF36	DofERF36_2	TP1ERF36	0.44280721291919223	2.219523472037344	0.19950553283076156
ERF36	DofERF36_2	TP1ERF36_2	0.004234309059429928	0	#NAME?
ERF36	DofERF36_2	TP1ERF36_3	0.0021141663048151243	0.006424022144192285	0.32910320938517656
ERF36	DofERF36_2	TP4ERF36	0.4347711860621172	2.3171500083929244	0.18763186866941592
ERF36	DofERF36_2	TP4ERF36_2	0.0021141663048151243	0	#NAME?
ERF36	DofERF36_2	TP4ERF36_3	0.16793215604534426	1.7644020175495796	0.09517794378776002
ERF36	DofERF36_2	hsERF36	0.004233562132009202	0.006427463012300341	0.6586676771079608
ERF36	DofERF36_2	hsERF36_2	0.424293112228876	NaN	NaN
ERF36	DofERF36_2	YDERF36	0.44280721291919223	1.971555271983249	0.22459791983095592
ERF36	HXLERF36	HXLERF36_2	0.5972485625963821	NaN	NaN
ERF36	HXLERF36	TMERF36	0.002277041597273532	0.019716359928065426	0.11548995887583981
ERF36	HXLERF36	TMERF36_2	0.48036826619559225	3.2336250537687663	0.148554102039668
ERF36	HXLERF36	TMERF36_3	0.4088314305672043	NaN	NaN
ERF36	HXLERF36	TP1ERF36	0.002277041597273532	0.013086482501209806	0.17399951415997586
ERF36	HXLERF36	TP1ERF36_2	0.48641551544361783	3.860771203405957	0.12598921039778374
ERF36	HXLERF36	TP1ERF36_3	0.48036826619559225	2.828445422039552	0.16983473057408527
ERF36	HXLERF36	TP4ERF36	0.0023192905997021385	0.034058064885455305	0.06809813204309811
ERF36	HXLERF36	TP4ERF36_2	0.48036826619559225	3.2336250537687663	0.148554102039668
ERF36	HXLERF36	TP4ERF36_3	0.41106412881741217	NaN	NaN
ERF36	HXLERF36	hsERF36	0.48259570152525216	2.7022027682349052	0.17859344502133218
ERF36	HXLERF36	hsERF36_2	0.09293539764717196	0.09204867389215968	1.0096332051024561
ERF36	HXLERF36	YDERF36	0.002277041597273532	0.026405367476944594	0.08623404310739825
ERF36	HXLERF36_2	TMERF36	0.4979007654577484	2.8054626485574796	0.17747545693176858
ERF36	HXLERF36_2	TMERF36_2	0.012421909413330202	0.0010657195398868359	11.655889704949232
ERF36	HXLERF36_2	TMERF36_3	0.1754635511576279	2.0609712011375576	0.08513634303127594
ERF36	HXLERF36_2	TP1ERF36	0.4627943155377032	2.1902095411944007	0.21130138775914778
ERF36	HXLERF36_2	TP1ERF36_2	0.014572191617356092	0.0010657195398868359	13.673570833564193
ERF36	HXLERF36_2	TP1ERF36_3	0.012421909413330202	0.00749203518666273	1.658015359490516
ERF36	HXLERF36_2	TP4ERF36	0.48425104577860034	6.373507778999484	0.07597873299444192
ERF36	HXLERF36_2	TP4ERF36_2	0.012421909413330202	0.0010657195398868359	11.655889704949232
ERF36	HXLERF36_2	TP4ERF36_3	0.17910662111819992	1.7683265769051086	0.1012859408761864
ERF36	HXLERF36_2	hsERF36	0.012419705413591223	0.007496046694724271	1.6568340512516058
ERF36	HXLERF36_2	hsERF36_2	0.424293112228876	NaN	NaN
ERF36	HXLERF36_2	YDERF36	0.4627943155377032	1.961320060708911	0.2359606291746326
ERF36	TMERF36	TMERF36_2	0.48036826619559225	2.828445422039552	0.16983473057408527
ERF36	TMERF36	TMERF36_3	0.4088314305672043	NaN	NaN
ERF36	TMERF36	TP1ERF36	0.004561017477337772	0.03315456937837176	0.1375682918781365
ERF36	TMERF36	TP1ERF36_2	0.48641551544361783	3.128389009505523	0.15548434480675447
ERF36	TMERF36	TP1ERF36_3	0.48036826619559225	2.5668318677069166	0.18714442197756023
ERF36	TMERF36	TP4ERF36	0	0.02712159925720938	0
ERF36	TMERF36	TP4ERF36_2	0.48036826619559225	2.828445422039552	0.16983473057408527
ERF36	TMERF36	TP4ERF36_3	0.41106412881741217	NaN	NaN
ERF36	TMERF36	hsERF36	0.48259570152525216	2.4754921143302067	0.19494939964930083
ERF36	TMERF36	hsERF36_2	0.09293539764717196	0.0834566944847469	1.1135763071008935
ERF36	TMERF36	YDERF36	0.004561017477337772	0.006514698941970275	0.7001117807538101
ERF36	TMERF36_2	TMERF36_3	0.16454340127174444	2.0556300179438987	0.08004524152470081
ERF36	TMERF36_2	TP1ERF36	0.44280721291919223	2.219523472037344	0.19950553283076156
ERF36	TMERF36_2	TP1ERF36_2	0.0021141663048151243	0	#NAME?
ERF36	TMERF36_2	TP1ERF36_3	0	0.006424022144192285	0
ERF36	TMERF36_2	TP4ERF36	0.4347711860621172	2.3171500083929244	0.18763186866941592
ERF36	TMERF36_2	TP4ERF36_2	0	0	NaN
ERF36	TMERF36_2	TP4ERF36_3	0.16793215604534426	1.7644020175495796	0.09517794378776002
ERF36	TMERF36_2	hsERF36	0.0021137938952495343	0.006427463012300341	0.3288690874151018
ERF36	TMERF36_2	hsERF36_2	0.424293112228876	NaN	NaN
ERF36	TMERF36_2	YDERF36	0.44280721291919223	1.971555271983249	0.22459791983095592
ERF36	TMERF36_3	TP1ERF36	0.40438587544218657	NaN	NaN
ERF36	TMERF36_3	TP1ERF36_2	0.16454340127174444	2.0556300179438987	0.08004524152470081
ERF36	TMERF36_3	TP1ERF36_3	0.16454340127174444	2.1712430278143433	0.07578304186306595
ERF36	TMERF36_3	TP4ERF36	0.38677933704494316	NaN	NaN
ERF36	TMERF36_3	TP4ERF36_2	0.16454340127174444	2.0556300179438987	0.08004524152470081
ERF36	TMERF36_3	TP4ERF36_3	0.01562556517713152	0.027090981310495636	0.5767810696129282
ERF36	TMERF36_3	hsERF36	0.16732242657616272	1.9609317044417744	0.0853280235090059
ERF36	TMERF36_3	hsERF36_2	0.3753690314335839	NaN	NaN
ERF36	TMERF36_3	YDERF36	0.40438587544218657	NaN	NaN
ERF36	TP1ERF36	TP1ERF36_2	0.4437527466493335	2.249110455068554	0.1973014467338856
ERF36	TP1ERF36	TP1ERF36_3	0.43793729849026825	2.0227857338413333	0.21650206997387292
ERF36	TP1ERF36	TP4ERF36	0.004645775598205062	0.04812647268837309	0.09653264281983082
ERF36	TP1ERF36	TP4ERF36_2	0.43793729849026825	2.1410630449150543	0.20454199119934985
ERF36	TP1ERF36	TP4ERF36_3	0.40660535918278906	NaN	NaN
ERF36	TP1ERF36	hsERF36	0.4400818484983069	2.0865476710507505	0.21091387204045478
ERF36	TP1ERF36	hsERF36_2	0.0958799458429784	0.10953368143036714	0.87534669328111
ERF36	TP1ERF36	YDERF36	0	0.026405367476944594	0
ERF36	TP1ERF36_2	TP1ERF36_3	0.0021141663048151243	0.006424022144192285	0.32910320938517656
ERF36	TP1ERF36_2	TP4ERF36	0.4360262434810327	2.3481802889416903	0.18568686805455936
ERF36	TP1ERF36_2	TP4ERF36_2	0.0021141663048151243	0	#NAME?
ERF36	TP1ERF36_2	TP4ERF36_3	0.16793215604534426	1.7644020175495796	0.09517794378776002
ERF36	TP1ERF36_2	hsERF36	0.004233562132009202	0.006427463012300341	0.6586676771079608
ERF36	TP1ERF36_2	hsERF36_2	0.426008424989922	NaN	NaN
ERF36	TP1ERF36_2	YDERF36	0.4437527466493335	1.9994064570386265	0.22194223945169578
ERF36	TP1ERF36_3	TP4ERF36	0.4347711860621172	2.16342256222532	0.20096452429289027
ERF36	TP1ERF36_3	TP4ERF36_2	0	0.006424022144192285	0
ERF36	TP1ERF36_3	TP4ERF36_3	0.16793215604534426	1.8413926330946424	0.09119845112181081
ERF36	TP1ERF36_3	hsERF36	0.0021137938952495343	0.012910485551015937	0.1637269091775714
ERF36	TP1ERF36_3	hsERF36_2	0.424293112228876	5.228047558607971	0.08115708732034738
ERF36	TP1ERF36_3	YDERF36	0.44280721291919223	1.8727826222320523	0.23644346528132457
ERF36	TP4ERF36	TP4ERF36_2	0.4300796913806071	2.2238295751913606	0.19339597610288942
ERF36	TP4ERF36	TP4ERF36_3	0.3889407218261098	NaN	NaN
ERF36	TP4ERF36	hsERF36	0.43693373984623557	2.0385943898182184	0.21433088505909062
ERF36	TP4ERF36	hsERF36_2	0.09008519764400824	0.05810207216686684	1.5504644547837665
ERF36	TP4ERF36	YDERF36	0.004645775598205062	0.034058064885455305	0.13640750329855258
ERF36	TP4ERF36_2	TP4ERF36_3	0.16793215604534426	1.7644020175495796	0.09517794378776002
ERF36	TP4ERF36_2	hsERF36	0.0021137938952495343	0.006427463012300341	0.3288690874151018
ERF36	TP4ERF36_2	hsERF36_2	0.424293112228876	NaN	NaN
ERF36	TP4ERF36_2	YDERF36	0.44280721291919223	1.971555271983249	0.22459791983095592
ERF36	TP4ERF36_3	hsERF36	0.17077452588755282	1.6983273230153801	0.10055454185612621
ERF36	TP4ERF36_3	hsERF36_2	0.3753690314335839	NaN	NaN
ERF36	TP4ERF36_3	YDERF36	0.40660535918278906	NaN	NaN
ERF36	hsERF36	hsERF36_2	0.424293112228876	5.228047558607971	0.08115708732034738
ERF36	hsERF36	YDERF36	0.4450420581673521	1.9262576293647686	0.2310397380822397
ERF36	hsERF36_2	YDERF36	0.0958799458429784	0.09204867389215968	1.041622239504583
ERF43	DofERF43	TMERF43	0	0.006703955250608183	0
ERF43	DofERF43	TP1ERF43	0.022410630908281968	0.14671839818111793	0.15274588044927365
ERF43	DofERF43	TP4ERF43	0.002210760628006867	0	#NAME?
ERF43	DofERF43	YDERF43	0.022410630908281968	0.14671839818111793	0.15274588044927365
ERF43	DofERF43	YDERF43_2	0.038528108072192764	0.04807137034230023	0.8014772160195752
ERF43	TMERF43	TP1ERF43	0.022410630908281968	0.15486511779359124	0.14471064386591892
ERF43	TMERF43	TP4ERF43	0.002210760628006867	0.006696473058225989	0.33013806055579586
ERF43	TMERF43	YDERF43	0.022410630908281968	0.15486511779359124	0.14471064386591892
ERF43	TMERF43	YDERF43_2	0.038528108072192764	0.04101249470554035	0.939423664637207
ERF43	TP1ERF43	TP4ERF43	0.024698209299056313	0.14653866079903874	0.16854398125643527
ERF43	TP1ERF43	YDERF43	0	0.013423177093157008	0
ERF43	TP1ERF43	YDERF43_2	0.06218791692093457	0.18765617510837945	0.3313928618923326
ERF43	TP4ERF43	YDERF43	0.024698209299056313	0.14653866079903874	0.16854398125643527
ERF43	TP4ERF43	YDERF43_2	0.040872768826609784	0.04801639407369827	0.8512252870108479
ERF43	YDERF43	YDERF43_2	0.06218791692093457	0.18765617510837945	0.3313928618923326
DREB2H	DofDREB2H	DofDREB2H_2	0.4583824034890753	2.5096317905789443	0.18264926560534664
DREB2H	DofDREB2H	HXLDREB2H	0.0031813409312723556	0	#NAME?
DREB2H	DofDREB2H	TMDREB2H	0.0031813409312723556	0	#NAME?
DREB2H	DofDREB2H	TP1DREB2H	0.17924483371524969	0.45757497289958204	0.39172779179639744
DREB2H	DofDREB2H	TP1DREB2H_2	0.014169018803330028	0.028671802112427935	0.4941795687543615
DREB2H	DofDREB2H	TP1DREB2H_3	0.4587841307024746	2.467100563289128	0.18596085523600445
DREB2H	DofDREB2H	TP4DREB2H	0.17924483371524969	0.45757497289958204	0.39172779179639744
DREB2H	DofDREB2H	TP4DREB2H_2	0.0031813409312723556	0	#NAME?
DREB2H	DofDREB2H	TP4DREB2H_3	0.4587841307024746	2.467100563289128	0.18596085523600445
DREB2H	DofDREB2H	hsDREB2H	0.17924483371524969	0.45757497289958204	0.39172779179639744
DREB2H	DofDREB2H	hsDREB2H_2	0.0031813409312723556	0.005484485134714952	0.5800619115795455
DREB2H	DofDREB2H	YDDREB2H	0.17924483371524969	0.45757497289958204	0.39172779179639744
DREB2H	DofDREB2H	YDDREB2H_2	0.001588983645213911	0	#NAME?
DREB2H	DofDREB2H_2	HXLDREB2H	0.45858317639158425	2.4880420682925357	0.18431488045790775
DREB2H	DofDREB2H_2	TMDREB2H	0.45858317639158425	2.4880420682925357	0.18431488045790775
DREB2H	DofDREB2H_2	TP1DREB2H	0.5674954397117036	NaN	NaN
DREB2H	DofDREB2H_2	TP1DREB2H_2	0.45858317639158425	2.4880420682925357	0.18431488045790775
DREB2H	DofDREB2H_2	TP1DREB2H_3	0.0015396464221505662	0.00528636549829622	0.291248575726894
DREB2H	DofDREB2H_2	TP4DREB2H	0.5674954397117036	NaN	NaN
DREB2H	DofDREB2H_2	TP4DREB2H_2	0.45858317639158425	2.4880420682925357	0.18431488045790775
DREB2H	DofDREB2H_2	TP4DREB2H_3	0.0015396464221505662	0	#NAME?
DREB2H	DofDREB2H_2	hsDREB2H	0.5807666467390031	NaN	NaN
DREB2H	DofDREB2H_2	hsDREB2H_2	0.45858317639158425	2.4880420682925357	0.18431488045790775
DREB2H	DofDREB2H_2	YDDREB2H	0.5807666467390031	NaN	NaN
DREB2H	DofDREB2H_2	YDDREB2H_2	0.45858317639158425	2.4880420682925357	0.18431488045790775
DREB2H	HXLDREB2H	TMDREB2H	0	0	NaN
DREB2H	HXLDREB2H	TP1DREB2H	0.1765875546756921	0.45971274772816106	0.38412586022111456
DREB2H	HXLDREB2H	TP1DREB2H_2	0.010940334521639887	0.028645304936511278	0.38192417730890854
DREB2H	HXLDREB2H	TP1DREB2H_3	0.4589852666749491	2.446770702605945	0.187588181510472
DREB2H	HXLDREB2H	TP4DREB2H	0.1765875546756921	0.45971274772816106	0.38412586022111456
DREB2H	HXLDREB2H	TP4DREB2H_2	0	0	NaN
DREB2H	HXLDREB2H	TP4DREB2H_3	0.4589852666749491	2.446770702605945	0.187588181510472
DREB2H	HXLDREB2H	hsDREB2H	0.1765875546756921	0.45971274772816106	0.38412586022111456
DREB2H	HXLDREB2H	hsDREB2H_2	0	0.0054794764279128706	0
DREB2H	HXLDREB2H	YDDREB2H	0.1765875546756921	0.45971274772816106	0.38412586022111456
DREB2H	HXLDREB2H	YDDREB2H_2	0.0015894045683488506	0	#NAME?
DREB2H	TMDREB2H	TP1DREB2H	0.1765875546756921	0.45971274772816106	0.38412586022111456
DREB2H	TMDREB2H	TP1DREB2H_2	0.010940334521639887	0.028645304936511278	0.38192417730890854
DREB2H	TMDREB2H	TP1DREB2H_3	0.4589852666749491	2.446770702605945	0.187588181510472
DREB2H	TMDREB2H	TP4DREB2H	0.1765875546756921	0.45971274772816106	0.38412586022111456
DREB2H	TMDREB2H	TP4DREB2H_2	0	0	NaN
DREB2H	TMDREB2H	TP4DREB2H_3	0.4589852666749491	2.446770702605945	0.187588181510472
DREB2H	TMDREB2H	hsDREB2H	0.1765875546756921	0.45971274772816106	0.38412586022111456
DREB2H	TMDREB2H	hsDREB2H_2	0	0.0054794764279128706	0
DREB2H	TMDREB2H	YDDREB2H	0.1765875546756921	0.45971274772816106	0.38412586022111456
DREB2H	TMDREB2H	YDDREB2H_2	0.0015894045683488506	0	#NAME?
DREB2H	TP1DREB2H	TP1DREB2H_2	0.1918011507742387	0.5163754803779618	0.37143737079430955
DREB2H	TP1DREB2H	TP1DREB2H_3	0.5611610060364722	NaN	NaN
DREB2H	TP1DREB2H	TP4DREB2H	0	0	NaN
DREB2H	TP1DREB2H	TP4DREB2H_2	0.1765875546756921	0.45971274772816106	0.38412586022111456
DREB2H	TP1DREB2H	TP4DREB2H_3	0.5611610060364722	NaN	NaN
DREB2H	TP1DREB2H	hsDREB2H	0.0011183599462738186	0	#NAME?
DREB2H	TP1DREB2H	hsDREB2H_2	0.1765875546756921	0.44869663780691843	0.3935566701341779
DREB2H	TP1DREB2H	YDDREB2H	0.0011183599462738186	0	#NAME?
DREB2H	TP1DREB2H	YDDREB2H_2	0.1765875546756921	0.45971274772816106	0.38412586022111456
DREB2H	TP1DREB2H_2	TP1DREB2H_3	0.4589852666749491	2.446770702605945	0.187588181510472
DREB2H	TP1DREB2H_2	TP4DREB2H	0.1918011507742387	0.5163754803779618	0.37143737079430955
DREB2H	TP1DREB2H_2	TP4DREB2H_2	0.010940334521639887	0.028645304936511278	0.38192417730890854
DREB2H	TP1DREB2H_2	TP4DREB2H_3	0.4589852666749491	2.446770702605945	0.187588181510472
DREB2H	TP1DREB2H_2	hsDREB2H	0.1918011507742387	0.5163754803779618	0.37143737079430955
DREB2H	TP1DREB2H_2	hsDREB2H_2	0.010940334521639887	0.03431819677949584	0.31879106562429965
DREB2H	TP1DREB2H_2	YDDREB2H	0.1918011507742387	0.5163754803779618	0.37143737079430955
DREB2H	TP1DREB2H_2	YDDREB2H_2	0.012554829718600934	0.028645304936511278	0.43828577654966977
DREB2H	TP1DREB2H_3	TP4DREB2H	0.5611610060364722	NaN	NaN
DREB2H	TP1DREB2H_3	TP4DREB2H_2	0.4589852666749491	2.446770702605945	0.187588181510472
DREB2H	TP1DREB2H_3	TP4DREB2H_3	0	0.005277066625551999	0
DREB2H	TP1DREB2H_3	hsDREB2H	0.5741491190985509	NaN	NaN
DREB2H	TP1DREB2H_3	hsDREB2H_2	0.4589852666749491	2.446770702605945	0.187588181510472
DREB2H	TP1DREB2H_3	YDDREB2H	0.5741491190985509	NaN	NaN
DREB2H	TP1DREB2H_3	YDDREB2H_2	0.4589852666749491	2.446770702605945	0.187588181510472
DREB2H	TP4DREB2H	TP4DREB2H_2	0.1765875546756921	0.45971274772816106	0.38412586022111456
DREB2H	TP4DREB2H	TP4DREB2H_3	0.5611610060364722	NaN	NaN
DREB2H	TP4DREB2H	hsDREB2H	0.0011183599462738186	0	#NAME?
DREB2H	TP4DREB2H	hsDREB2H_2	0.1765875546756921	0.44869663780691843	0.3935566701341779
DREB2H	TP4DREB2H	YDDREB2H	0.0011183599462738186	0	#NAME?
DREB2H	TP4DREB2H	YDDREB2H_2	0.1765875546756921	0.45971274772816106	0.38412586022111456
DREB2H	TP4DREB2H_2	TP4DREB2H_3	0.4589852666749491	2.446770702605945	0.187588181510472
DREB2H	TP4DREB2H_2	hsDREB2H	0.1765875546756921	0.45971274772816106	0.38412586022111456
DREB2H	TP4DREB2H_2	hsDREB2H_2	0	0.0054794764279128706	0
DREB2H	TP4DREB2H_2	YDDREB2H	0.1765875546756921	0.45971274772816106	0.38412586022111456
DREB2H	TP4DREB2H_2	YDDREB2H_2	0.0015894045683488506	0	#NAME?
DREB2H	TP4DREB2H_3	hsDREB2H	0.5741491190985509	NaN	NaN
DREB2H	TP4DREB2H_3	hsDREB2H_2	0.4589852666749491	2.446770702605945	0.187588181510472
DREB2H	TP4DREB2H_3	YDDREB2H	0.5741491190985509	NaN	NaN
DREB2H	TP4DREB2H_3	YDDREB2H_2	0.4589852666749491	2.446770702605945	0.187588181510472
DREB2H	hsDREB2H	hsDREB2H_2	0.1765875546756921	0.44869663780691843	0.3935566701341779
DREB2H	hsDREB2H	YDDREB2H	0	0	NaN
DREB2H	hsDREB2H	YDDREB2H_2	0.1765875546756921	0.45971274772816106	0.38412586022111456
DREB2H	hsDREB2H_2	YDDREB2H	0.1765875546756921	0.44869663780691843	0.3935566701341779
DREB2H	hsDREB2H_2	YDDREB2H_2	0.0015894045683488506	0.0054794764279128706	0.29006504348705703
DREB2H	YDDREB2H	YDDREB2H_2	0.1765875546756921	0.45971274772816106	0.38412586022111456
ERF48	DofERF48	HXLERF48	9.936243897641227E-4	0	#NAME?
ERF48	DofERF48	HXLERF48_2	0.5324170212772644	NaN	NaN
ERF48	DofERF48	TMERF48	0.0019885669119298816	0	#NAME?
ERF48	DofERF48	TMERF48_2	0.5324170212772644	NaN	NaN
ERF48	DofERF48	hsERF48	0.5954793417808163	NaN	NaN
ERF48	DofERF48	YDERF48	0.5479076889257248	NaN	NaN
ERF48	HXLERF48	HXLERF48_2	0.5324170212772644	NaN	NaN
ERF48	HXLERF48	TMERF48	9.937066707082088E-4	0	#NAME?
ERF48	HXLERF48	TMERF48_2	0.5324170212772644	NaN	NaN
ERF48	HXLERF48	hsERF48	0.5954793417808163	NaN	NaN
ERF48	HXLERF48	YDERF48	0.5479076889257248	NaN	NaN
ERF48	HXLERF48_2	TMERF48	0.530453108842835	NaN	NaN
ERF48	HXLERF48_2	TMERF48_2	0	0	NaN
ERF48	HXLERF48_2	hsERF48	0.015385154874827178	0.0034207584956719218	4.497585811536559
ERF48	HXLERF48_2	YDERF48	0.004860940591395741	0	#NAME?
ERF48	TMERF48	TMERF48_2	0.530453108842835	NaN	NaN
ERF48	TMERF48	hsERF48	0.5788183670595599	NaN	NaN
ERF48	TMERF48	YDERF48	0.5479076889257248	NaN	NaN
ERF48	TMERF48_2	hsERF48	0.015385154874827178	0.0034207584956719218	4.497585811536559
ERF48	TMERF48_2	YDERF48	0.004860940591395741	0	#NAME?
ERF48	hsERF48	YDERF48	0.009205707118759975	0.003405227189087239	2.703404679799804
DREB2D	DofDREB2D	TMDREB2D	0.005328619217808428	0.0337135408966998	0.1580557567102079
DREB2D	DofDREB2D	TP1DREB2D	0.002659577255062942	0.0337135408966998	0.07888750882655837
DREB2D	DofDREB2D	TP4DREB2D	0.006204792369899551	0.03896980419803333	0.1592205169512421
DREB2D	DofDREB2D	hsDREB2D	0.018851979953656707	0.0335251341884302	0.5623237731935069
DREB2D	DofDREB2D	YDDREB2D	0.005328619217808428	0.05115618751990027	0.10416372830237872
DREB2D	TMDREB2D	TP1DREB2D	0.002659577255062942	0.016667352588532677	0.15956806823014955
DREB2D	TMDREB2D	TP4DREB2D	0	0.019231822960003253	0
DREB2D	TMDREB2D	hsDREB2D	0.018851979953656707	0.0335251341884302	0.5623237731935069
DREB2D	TMDREB2D	YDDREB2D	0	0.0337135408966998	0
DREB2D	TP1DREB2D	TP4DREB2D	0.0030959796285229563	0.029035884135517796	0.10662598094389819
DREB2D	TP1DREB2D	hsDREB2D	0.016129653915722714	0.0335251341884302	0.48112123355166736
DREB2D	TP1DREB2D	YDDREB2D	0.002659577255062942	0.05115618751990027	0.051989356205020945
DREB2D	TP4DREB2D	hsDREB2D	0.0030959796285229563	0.03896980419803333	0.0794456039037322
DREB2D	TP4DREB2D	YDDREB2D	0	0.05924130848897283	0
DREB2D	hsDREB2D	YDDREB2D	0.018851979953656707	0.06861925531849945	0.27473308863750223
DREB2F	DofDREB2F	TMDREB2F	0.003466711357931934	0.02284803054435565	0.15172911079586884
DREB2F	DofDREB2F	TP1DREB2F	0	0.011353102310421248	0
DREB2F	DofDREB2F	TP4DREB2F	0	0.011353102310421248	0
DREB2F	DofDREB2F	hsDREB2F	0.004461809031982358	0.03544664392093648	0.12587394851637848
DREB2F	DofDREB2F	YDDREB2F	0.003468715534092312	0.034472319381977035	0.10062321295113785
DREB2F	TMDREB2F	TP1DREB2F	0.003466711357931934	0.02284803054435565	0.15172911079586884
DREB2F	TMDREB2F	TP4DREB2F	0.003466711357931934	0.02284803054435565	0.15172911079586884
DREB2F	TMDREB2F	hsDREB2F	0	0.006944494059597534	0
DREB2F	TMDREB2F	YDDREB2F	0	0.011299648765983134	0
DREB2F	TP1DREB2F	TP4DREB2F	0	0	NaN
DREB2F	TP1DREB2F	hsDREB2F	0.004461809031982358	0.03544664392093648	0.12587394851637848
DREB2F	TP1DREB2F	YDDREB2F	0.003452746710890214	0.03440641508458543	0.10035182980853748
DREB2F	TP4DREB2F	hsDREB2F	0.004461809031982358	0.03544664392093648	0.12587394851637848
DREB2F	TP4DREB2F	YDDREB2F	0.003468715534092312	0.034472319381977035	0.10062321295113785
DREB2F	hsDREB2F	YDDREB2F	0	0.013953890873275851	0
ABI4	DofABI4	HXLABI4	0.00182204766200555	0.010353917673504968	0.17597664183365652
ABI4	DofABI4	TMABI4	0	0.02083467308030678	0
ABI4	DofABI4	TP1ABI4	0	0.02083467308030678	0
ABI4	DofABI4	hsABI4	0	0.005150234830632703	0
ABI4	DofABI4	YDABI4	0.013761854001147406	0.056175981129838286	0.24497754599674798
ABI4	HXLABI4	TMABI4	0.0018214945200949705	0.020870911967055258	0.08727431378993886
ABI4	HXLABI4	TP1ABI4	0.0018214945200949705	0.020870911967055258	0.08727431378993886
ABI4	HXLABI4	hsABI4	0.00182204766200555	0.00515909171010323	0.3531721792108038
ABI4	HXLABI4	YDABI4	0.011905011867217591	0.04522646582244751	0.2632310893792791
ABI4	TMABI4	TP1ABI4	0	0	NaN
ABI4	TMABI4	hsABI4	0	0.015571493586321846	0
ABI4	TMABI4	YDABI4	0.013757646533734208	0.034306772159275765	0.40101838989286714
ABI4	TP1ABI4	hsABI4	0	0.015571493586321846	0
ABI4	TP1ABI4	YDABI4	0.013757646533734208	0.034306772159275765	0.40101838989286714
ABI4	hsABI4	YDABI4	0.013761854001147406	0.050640900656621385	0.2717537370526213
SHN1	hsSHN1	YDSHN1	0	0	NaN
RAP2.11	DofRAP2.11	DofRAP2.11_2	0.5403830490501851	NaN	NaN
RAP2.11	DofRAP2.11	DofRAP2.11_3	0.6754081322010189	NaN	NaN
RAP2.11	DofRAP2.11	DofRAP2.11_4	0.5790658538888872	NaN	NaN
RAP2.11	DofRAP2.11	DofRAP2.11_5	0.5689047660912887	NaN	NaN
RAP2.11	DofRAP2.11	HXLRAP2.11	0.5916717217144379	NaN	NaN
RAP2.11	DofRAP2.11	HXLRAP2.11_2	0.639464295555303	NaN	NaN
RAP2.11	DofRAP2.11	TMRAP2.11	0.007944463557330637	0.06217597614981263	0.12777384529015678
RAP2.11	DofRAP2.11	TMRAP2.11_2	0.6268430420581987	NaN	NaN
RAP2.11	DofRAP2.11	TMRAP2.11_3	0.65360636482103	NaN	NaN
RAP2.11	DofRAP2.11	TMRAP2.11_4	0.5926062544505716	NaN	NaN
RAP2.11	DofRAP2.11	TP1RAP2.11	0.003961058885392998	0	#NAME?
RAP2.11	DofRAP2.11	TP1RAP2.11_2	0.011956413958116644	0.062033043948210874	0.19274266096144851
RAP2.11	DofRAP2.11	TP1RAP2.11_3	0.6801377535713009	NaN	NaN
RAP2.11	DofRAP2.11	TP1RAP2.11_4	0.7451942038159678	NaN	NaN
RAP2.11	DofRAP2.11	TP1RAP2.11_5	0.5624585842148085	NaN	NaN
RAP2.11	DofRAP2.11	TP1RAP2.11_6	0.6250068398619029	NaN	NaN
RAP2.11	DofRAP2.11	TP4RAP2.11	0.6801377535713009	NaN	NaN
RAP2.11	DofRAP2.11	TP4RAP2.11_2	0.5972989738683614	NaN	NaN
RAP2.11	DofRAP2.11	TP4RAP2.11_3	0.6379602000642826	NaN	NaN
RAP2.11	DofRAP2.11	hsRAP2.11	0.5819354574820566	NaN	NaN
RAP2.11	DofRAP2.11	hsRAP2.11_2	0.7468505506226117	NaN	NaN
RAP2.11	DofRAP2.11	hsRAP2.11_3	0.5983745064253714	NaN	NaN
RAP2.11	DofRAP2.11	YDRAP2.11	0.011958399827661849	0.0692133441658409	0.17277592885858153
RAP2.11	DofRAP2.11	YDRAP2.11_2	0.5456439211252024	NaN	NaN
RAP2.11	DofRAP2.11	YDRAP2.11_3	0.628336875632001	NaN	NaN
RAP2.11	DofRAP2.11	YDRAP2.11_4	0.5673699148451803	NaN	NaN
RAP2.11	DofRAP2.11_2	DofRAP2.11_3	0.32239647845461306	0.8728896079023842	0.3693439302472104
RAP2.11	DofRAP2.11_2	DofRAP2.11_4	0.5632259569355953	1.3933712715176778	0.4042181494973141
RAP2.11	DofRAP2.11_2	DofRAP2.11_5	0.548376216835966	1.3162269450611448	0.41662740524620656
RAP2.11	DofRAP2.11_2	HXLRAP2.11	0.5622655008875606	1.2615928364114457	0.4456790532252102
RAP2.11	DofRAP2.11_2	HXLRAP2.11_2	0.3546923988386403	1.0265894985490598	0.3455055787536773
RAP2.11	DofRAP2.11_2	TMRAP2.11	0.5346613805641329	NaN	NaN
RAP2.11	DofRAP2.11_2	TMRAP2.11_2	0.012969790919476368	0.06162575243652536	0.2104605689453492
RAP2.11	DofRAP2.11_2	TMRAP2.11_3	0.3095075083677937	1.1231674853068754	0.275566656279432
RAP2.11	DofRAP2.11_2	TMRAP2.11_4	0.548376216835966	1.2827641459445398	0.42749574703164106
RAP2.11	DofRAP2.11_2	TP1RAP2.11	0.5365992776367305	NaN	NaN
RAP2.11	DofRAP2.11_2	TP1RAP2.11_2	0.575897663881687	NaN	NaN
RAP2.11	DofRAP2.11_2	TP1RAP2.11_3	0.012969790919476368	0.07240760927675537	0.1791219327502364
RAP2.11	DofRAP2.11_2	TP1RAP2.11_4	0.3128916898251701	1.0116481190552964	0.3092890541005074
RAP2.11	DofRAP2.11_2	TP1RAP2.11_5	0.544960049172875	1.3456682594998572	0.4049735477712907
RAP2.11	DofRAP2.11_2	TP1RAP2.11_6	0.805671001335707	2.1263433577378565	0.3788997663071841
RAP2.11	DofRAP2.11_2	TP4RAP2.11	0.012976803862373917	0.061520381057121154	0.2109350371273719
RAP2.11	DofRAP2.11_2	TP4RAP2.11_2	0.5163742181458817	1.4512637087059757	0.3558100537126423
RAP2.11	DofRAP2.11_2	TP4RAP2.11_3	0.31023648311268626	1.0726654586113302	0.2892201670354125
RAP2.11	DofRAP2.11_2	hsRAP2.11	0.051258200577728834	0.07144391618309233	0.717460678476349
RAP2.11	DofRAP2.11_2	hsRAP2.11_2	0.31660656587006664	1.066635840340059	0.2968272337156117
RAP2.11	DofRAP2.11_2	hsRAP2.11_3	0.5608253807578985	1.3342559608095175	0.42032818082194323
RAP2.11	DofRAP2.11_2	YDRAP2.11	0.575897663881687	NaN	NaN
RAP2.11	DofRAP2.11_2	YDRAP2.11_2	0.0015982957567156303	0.009836206558371013	0.1624910728776243
RAP2.11	DofRAP2.11_2	YDRAP2.11_3	0.31227960200181243	1.1247313233231024	0.2776481774146372
RAP2.11	DofRAP2.11_2	YDRAP2.11_4	0.544960049172875	1.3109465337258828	0.4156996758853519
RAP2.11	DofRAP2.11_3	DofRAP2.11_4	0.5132524131583427	0.9962141510839899	0.515202893474127
RAP2.11	DofRAP2.11_3	DofRAP2.11_5	0.5004137819378467	1.0368483046706949	0.48262969586161314
RAP2.11	DofRAP2.11_3	HXLRAP2.11	0.5004137819378467	1.0010205974691802	0.4999035816076239
RAP2.11	DofRAP2.11_3	HXLRAP2.11_2	0.0050933981835013	0.007672701188111191	0.6638337736120224
RAP2.11	DofRAP2.11_3	TMRAP2.11	0.6674562892193125	NaN	NaN
RAP2.11	DofRAP2.11_3	TMRAP2.11_2	0.30891986064820454	0.7579618887557613	0.40756648220837927
RAP2.11	DofRAP2.11_3	TMRAP2.11_3	0.0025445317028141845	0.015385154874827264	0.16538876101776992
RAP2.11	DofRAP2.11_3	TMRAP2.11_4	0.5004137819378467	0.9668266414774259	0.5175837740395269
RAP2.11	DofRAP2.11_3	TP1RAP2.11	0.6812238677473827	NaN	NaN
RAP2.11	DofRAP2.11_3	TP1RAP2.11_2	0.6183613374415231	NaN	NaN
RAP2.11	DofRAP2.11_3	TP1RAP2.11_3	0.33984733481689616	0.8144413222680498	0.4172766355598117
RAP2.11	DofRAP2.11_3	TP1RAP2.11_4	0.010223800488686662	0.05539761848068381	0.18455306868925286
RAP2.11	DofRAP2.11_3	TP1RAP2.11_5	0.5132524131583427	0.9962141510839899	0.515202893474127
RAP2.11	DofRAP2.11_3	TP1RAP2.11_6	0.6250240836309906	1.864692816664412	0.33518876570192524
RAP2.11	DofRAP2.11_3	TP4RAP2.11	0.33984733481689616	0.8144413222680498	0.4172766355598117
RAP2.11	DofRAP2.11_3	TP4RAP2.11_2	0.4949028740425379	0.9962141510839898	0.4967836217785398
RAP2.11	DofRAP2.11_3	TP4RAP2.11_3	0.033750016036467524	0.11521578513789156	0.29292875100469196
RAP2.11	DofRAP2.11_3	hsRAP2.11	0.40956219746375205	1.3438196019210424	0.3047746861842668
RAP2.11	DofRAP2.11_3	hsRAP2.11_2	0.0025445317028141845	0.0076531276306813015	0.33248259085778026
RAP2.11	DofRAP2.11_3	hsRAP2.11_3	0.5052292335012409	0.9076485306151982	0.5566353235418118
RAP2.11	DofRAP2.11_3	YDRAP2.11	0.6185912730970509	NaN	NaN
RAP2.11	DofRAP2.11_3	YDRAP2.11_2	0.3183660164485727	0.8986064130113585	0.35428860938314777
RAP2.11	DofRAP2.11_3	YDRAP2.11_3	0.02583678517408068	0.09750016469623146	0.26499222082933893
RAP2.11	DofRAP2.11_3	YDRAP2.11_4	0.4949028740425379	1.0689984929460934	0.46295937488051675
RAP2.11	DofRAP2.11_4	DofRAP2.11_5	0.007058183647755166	0.04727524639097106	0.14929977496855912
RAP2.11	DofRAP2.11_4	HXLRAP2.11	0.0025988114795431564	0.07264653786034653	0.03577337001990421
RAP2.11	DofRAP2.11_4	HXLRAP2.11_2	0.538939913831216	1.3010606655524135	0.4142311946709949
RAP2.11	DofRAP2.11_4	TMRAP2.11	0.5777325874686525	NaN	NaN
RAP2.11	DofRAP2.11_4	TMRAP2.11_2	0.5803694754972002	1.4738132176475842	0.3937876716993708
RAP2.11	DofRAP2.11_4	TMRAP2.11_3	0.5391365700160324	1.1527287068859595	0.46770464446268856
RAP2.11	DofRAP2.11_4	TMRAP2.11_4	0.007042305262379273	0.035025819784485455	0.20106039789248942
RAP2.11	DofRAP2.11_4	TP1RAP2.11	0.57563199829532	NaN	NaN
RAP2.11	DofRAP2.11_4	TP1RAP2.11_2	0.5854141356428673	NaN	NaN
RAP2.11	DofRAP2.11_4	TP1RAP2.11_3	0.6330955359065977	1.6209128152898722	0.39057963508875065
RAP2.11	DofRAP2.11_4	TP1RAP2.11_4	0.5797166280575833	1.4944102556962908	0.38792334691752756
RAP2.11	DofRAP2.11_4	TP1RAP2.11_5	0.004701288655288246	0.031112691740245356	0.15110517259446776
RAP2.11	DofRAP2.11_4	TP1RAP2.11_6	0.5555919766296702	3.190294246864842	0.17415070010412367
RAP2.11	DofRAP2.11_4	TP4RAP2.11	0.6336645022806282	1.6589785412672717	0.38196063813856224
RAP2.11	DofRAP2.11_4	TP4RAP2.11_2	0.013977844499058322	0.04856892551112231	0.28779398250960664
RAP2.11	DofRAP2.11_4	TP4RAP2.11_3	0.5915342492390525	1.6291674563481022	0.363089900264163
RAP2.11	DofRAP2.11_4	hsRAP2.11	0.5742746398437298	1.7864690104016754	0.3214579354581741
RAP2.11	DofRAP2.11_4	hsRAP2.11_2	0.5779610092784018	1.3834942587831165	0.41775454116214433
RAP2.11	DofRAP2.11_4	hsRAP2.11_3	0.10277020566580215	0.1782693795717787	0.5764882668726772
RAP2.11	DofRAP2.11_4	YDRAP2.11	0.5855741757863443	NaN	NaN
RAP2.11	DofRAP2.11_4	YDRAP2.11_2	0.5594192447345159	1.4318824047352876	0.3906879803009632
RAP2.11	DofRAP2.11_4	YDRAP2.11_3	0.5698122644387762	1.2754554746792954	0.4467519844877781
RAP2.11	DofRAP2.11_4	YDRAP2.11_4	0.007058183647755166	0.08908335244593395	0.07923123068408193
RAP2.11	DofRAP2.11_5	HXLRAP2.11	0.0012978588572956896	0.06797101309486361	0.01909429914608357
RAP2.11	DofRAP2.11_5	HXLRAP2.11_2	0.536165375397263	1.3262177510154092	0.4042815555641235
RAP2.11	DofRAP2.11_5	TMRAP2.11	0.5676010255211446	NaN	NaN
RAP2.11	DofRAP2.11_5	TMRAP2.11_2	0.5660015553321218	1.4209812516535598	0.39831739839880376
RAP2.11	DofRAP2.11_5	TMRAP2.11_3	0.5065136177836467	1.2543974752774505	0.40379036769953225
RAP2.11	DofRAP2.11_5	TMRAP2.11_4	0.0035204445627617835	0.03518560511476755	0.10005354608166843
RAP2.11	DofRAP2.11_5	TP1RAP2.11	0.5655315088427387	NaN	NaN
RAP2.11	DofRAP2.11_5	TP1RAP2.11_2	0.5751675312123544	NaN	NaN
RAP2.11	DofRAP2.11_5	TP1RAP2.11_3	0.6214728294630483	1.5371301902431007	0.40430721705151135
RAP2.11	DofRAP2.11_5	TP1RAP2.11_4	0.5555645919340179	1.5802032979980898	0.3515779220546149
RAP2.11	DofRAP2.11_5	TP1RAP2.11_5	0.0023458136609965695	0.031163197481609797	0.07527512741209866
RAP2.11	DofRAP2.11_5	TP1RAP2.11_6	0.5587693571784661	2.9017826345759046	0.19256072130300353
RAP2.11	DofRAP2.11_5	TP4RAP2.11	0.6197142557321363	1.5983246666560236	0.3877273927259645
RAP2.11	DofRAP2.11_5	TP4RAP2.11_2	0.025260987751884435	0.05757621647231162	0.43873997458711855
RAP2.11	DofRAP2.11_5	TP4RAP2.11_3	0.5613590243933866	1.765706790475436	0.31792312711344023
RAP2.11	DofRAP2.11_5	hsRAP2.11	0.5521862241277904	1.6951335166808836	0.32574792409802955
RAP2.11	DofRAP2.11_5	hsRAP2.11_2	0.4853597580172193	1.304098655617728	0.37218024566347946
RAP2.11	DofRAP2.11_5	hsRAP2.11_3	0.11209946107795293	0.1967910429597624	0.5696370088392374
RAP2.11	DofRAP2.11_5	YDRAP2.11	0.5753234787132044	NaN	NaN
RAP2.11	DofRAP2.11_5	YDRAP2.11_2	0.5452236270742459	1.381744769076477	0.39459069379264555
RAP2.11	DofRAP2.11_5	YDRAP2.11_3	0.540156726478147	1.395675235116214	0.3870217890863197
RAP2.11	DofRAP2.11_5	YDRAP2.11_4	0.015436466773490105	0.08371728623759908	0.18438804537547568
RAP2.11	HXLRAP2.11	HXLRAP2.11_2	0.5261499539408555	1.2345859897414295	0.426175218504668
RAP2.11	HXLRAP2.11	TMRAP2.11	0.5885099919277375	NaN	NaN
RAP2.11	HXLRAP2.11	TMRAP2.11_2	0.5793964736779973	1.4388933127547494	0.40266812594239354
RAP2.11	HXLRAP2.11	TMRAP2.11_3	0.5323021587904933	1.0095563592277652	0.5272634399506576
RAP2.11	HXLRAP2.11	TMRAP2.11_4	0.002598530100517707	0.05383476179559796	0.048268628184590344
RAP2.11	HXLRAP2.11	TP1RAP2.11	0.5903178853273595	NaN	NaN
RAP2.11	HXLRAP2.11	TP1RAP2.11_2	0.5832672412174317	NaN	NaN
RAP2.11	HXLRAP2.11	TP1RAP2.11_3	0.6334740605509197	1.4438211884189402	0.4387482782716376
RAP2.11	HXLRAP2.11	TP1RAP2.11_4	0.5762132412114571	1.2837573188616687	0.4488490408159044
RAP2.11	HXLRAP2.11	TP1RAP2.11_5	0.0039032940753609925	0.06779169578063818	0.057577761264319974
RAP2.11	HXLRAP2.11	TP1RAP2.11_6	0.5557215428836669	3.162745340647243	0.17570859586499013
RAP2.11	HXLRAP2.11	TP4RAP2.11	0.6327122324846483	1.4870930134227343	0.4254691715808552
RAP2.11	HXLRAP2.11	TP4RAP2.11_2	0.011014761676724489	0.0754207912152714	0.1460441013577459
RAP2.11	HXLRAP2.11	TP4RAP2.11_3	0.5880493540836795	1.3434251764583636	0.4377239346026986
RAP2.11	HXLRAP2.11	hsRAP2.11	0.5683954732988585	1.5906983197254105	0.3573244946892105
RAP2.11	HXLRAP2.11	hsRAP2.11_2	0.5112115054183956	1.0377105846995183	0.4926339896267157
RAP2.11	HXLRAP2.11	hsRAP2.11_3	0.0692133441658409	0.20366532859311748	0.339838619778604
RAP2.11	HXLRAP2.11	YDRAP2.11	0.5834350668771848	NaN	NaN
RAP2.11	HXLRAP2.11	YDRAP2.11_2	0.5584608002741649	1.2936832928153523	0.4316827799938776
RAP2.11	HXLRAP2.11	YDRAP2.11_3	0.5663724196413938	1.1151714630845553	0.5078792261010807
RAP2.11	HXLRAP2.11	YDRAP2.11_4	0.0012985610862240732	0.021939407128077962	0.05918852221681871
RAP2.11	HXLRAP2.11_2	TMRAP2.11	0.6125928191523172	NaN	NaN
RAP2.11	HXLRAP2.11_2	TMRAP2.11_2	0.34331612880289564	0.9059886343619218	0.37894087826464795
RAP2.11	HXLRAP2.11_2	TMRAP2.11_3	0.0021590515090169457	0.020112937133382396	0.10734640568400453
RAP2.11	HXLRAP2.11_2	TMRAP2.11_4	0.5335672203740112	1.2596716643088954	0.423576425104987
RAP2.11	HXLRAP2.11_2	TP1RAP2.11	0.6604790720917559	NaN	NaN
RAP2.11	HXLRAP2.11_2	TP1RAP2.11_2	0.613384730936026	NaN	NaN
RAP2.11	HXLRAP2.11_2	TP1RAP2.11_3	0.3257404237055399	0.8772992237408287	0.37129911310826597
RAP2.11	HXLRAP2.11_2	TP1RAP2.11_4	0.017398388018050256	0.0553884822155736	0.3141156305806543
RAP2.11	HXLRAP2.11_2	TP1RAP2.11_5	0.5445235423152104	1.2964656556540466	0.42000614512268497
RAP2.11	HXLRAP2.11_2	TP1RAP2.11_6	0.5857979584982905	1.6338993332430531	0.35852757056676593
RAP2.11	HXLRAP2.11_2	TP4RAP2.11	0.3257404237055399	0.8772992237408287	0.37129911310826597
RAP2.11	HXLRAP2.11_2	TP4RAP2.11_2	0.5288866649208843	1.2964656556540466	0.4079449869067833
RAP2.11	HXLRAP2.11_2	TP4RAP2.11_3	0.03305713178396888	0.10643565127329999	0.31058326217299576
RAP2.11	HXLRAP2.11_2	hsRAP2.11	0.43591196857801273	1.7885628697781573	0.24372191547959435
RAP2.11	HXLRAP2.11_2	hsRAP2.11_2	0.01193083727597897	0.016816848041874298	0.7094573992861766
RAP2.11	HXLRAP2.11_2	hsRAP2.11_3	0.5591246574508457	1.165786708115384	0.47961145341477524
RAP2.11	HXLRAP2.11_2	YDRAP2.11	0.613583046552826	NaN	NaN
RAP2.11	HXLRAP2.11_2	YDRAP2.11_2	0.3512208400849452	1.0536601062759425	0.3333340970137899
RAP2.11	HXLRAP2.11_2	YDRAP2.11_3	0.026337746550154036	0.0912338320667452	0.28868398875195517
RAP2.11	HXLRAP2.11_2	YDRAP2.11_4	0.5288866649208842	1.2964656556540466	0.40794498690678327
RAP2.11	TMRAP2.11	TMRAP2.11_2	0.6803729679471032	NaN	NaN
RAP2.11	TMRAP2.11	TMRAP2.11_3	0.6654635509488489	NaN	NaN
RAP2.11	TMRAP2.11	TMRAP2.11_4	0.5912349588941521	NaN	NaN
RAP2.11	TMRAP2.11	TP1RAP2.11	0.003957140259896648	0.06242769975965462	0.06338757114440477
RAP2.11	TMRAP2.11	TP1RAP2.11_2	0.003960405242274948	0.013393213050004845	0.29570239997589787
RAP2.11	TMRAP2.11	TP1RAP2.11_3	0.6823730241018033	NaN	NaN
RAP2.11	TMRAP2.11	TP1RAP2.11_4	0.7051720083442234	NaN	NaN
RAP2.11	TMRAP2.11	TP1RAP2.11_5	0.5611722227578614	NaN	NaN
RAP2.11	TMRAP2.11	TP1RAP2.11_6	0.6679574685781396	NaN	NaN
RAP2.11	TMRAP2.11	TP4RAP2.11	0.6823730241018033	NaN	NaN
RAP2.11	TMRAP2.11	TP4RAP2.11_2	0.5941081964060747	NaN	NaN
RAP2.11	TMRAP2.11	TP4RAP2.11_3	0.6555155959117698	NaN	NaN
RAP2.11	TMRAP2.11	hsRAP2.11	0.6391966421549862	NaN	NaN
RAP2.11	TMRAP2.11	hsRAP2.11_2	0.7067372007535585	NaN	NaN
RAP2.11	TMRAP2.11	hsRAP2.11_3	0.598271476011905	NaN	NaN
RAP2.11	TMRAP2.11	YDRAP2.11	0.003961058885392998	0.020169282674316738	0.19639066740023187
RAP2.11	TMRAP2.11	YDRAP2.11_2	0.5398787929091529	NaN	NaN
RAP2.11	TMRAP2.11	YDRAP2.11_3	0.6457964804447767	NaN	NaN
RAP2.11	TMRAP2.11	YDRAP2.11_4	0.5660716601084341	NaN	NaN
RAP2.11	TMRAP2.11_2	TMRAP2.11_3	0.3003817700823046	1.0088522164697855	0.2977460575280412
RAP2.11	TMRAP2.11_2	TMRAP2.11_4	0.565352696202216	1.3516769948152907	0.418260204450304
RAP2.11	TMRAP2.11_2	TP1RAP2.11	0.6831784575027018	NaN	NaN
RAP2.11	TMRAP2.11_2	TP1RAP2.11_2	0.6290799585508594	NaN	NaN
RAP2.11	TMRAP2.11_2	TP1RAP2.11_3	0.00483872646111654	0.06693977083695966	0.0722847778027486
RAP2.11	TMRAP2.11_2	TP1RAP2.11_4	0.30387631216538336	0.9713707250641452	0.312832479221892
RAP2.11	TMRAP2.11_2	TP1RAP2.11_5	0.5618540891171424	1.4212724175530755	0.39531766196128315
RAP2.11	TMRAP2.11_2	TP1RAP2.11_6	0.6771452308979002	1.8753330479121804	0.3610799861132774
RAP2.11	TMRAP2.11_2	TP4RAP2.11	0.004841329344417071	0.05614865922313041	0.0862234185357482
RAP2.11	TMRAP2.11_2	TP4RAP2.11_2	0.5332503671250566	1.54385570162693	0.3454016891365638
RAP2.11	TMRAP2.11_2	TP4RAP2.11_3	0.29694653358851086	0.9992261896164365	0.29717649184365047
RAP2.11	TMRAP2.11_2	hsRAP2.11	0.05783866830911358	0.08891265076360251	0.6505111231346906
RAP2.11	TMRAP2.11_2	hsRAP2.11_2	0.30755943110342	0.9608394145909662	0.3200945198884763
RAP2.11	TMRAP2.11_2	hsRAP2.11_3	0.5738143196043816	1.37695522688233	0.4167269264837308
RAP2.11	TMRAP2.11_2	YDRAP2.11	0.6292819011661693	NaN	NaN
RAP2.11	TMRAP2.11_2	YDRAP2.11_2	0.011336248209983853	0.06162575243652536	0.1839531001533849
RAP2.11	TMRAP2.11_2	YDRAP2.11_3	0.3071057567019845	1.0242346971056897	0.299839243456419
RAP2.11	TMRAP2.11_2	YDRAP2.11_4	0.5618540891171424	1.461914414188478	0.38432762114123675
RAP2.11	TMRAP2.11_3	TMRAP2.11_4	0.5060252570305944	1.1921474452474592	0.4244653285530101
RAP2.11	TMRAP2.11_3	TP1RAP2.11	0.6740859509110314	NaN	NaN
RAP2.11	TMRAP2.11_3	TP1RAP2.11_2	0.6519074874258035	NaN	NaN
RAP2.11	TMRAP2.11_3	TP1RAP2.11_3	0.3239326603779921	0.998049575676974	0.32456570121606393
RAP2.11	TMRAP2.11_3	TP1RAP2.11_4	0.01367169728514744	0.05072355066647274	0.2695335225060292
RAP2.11	TMRAP2.11_3	TP1RAP2.11_5	0.5145875282678913	1.2170296976340529	0.4228224909123146
RAP2.11	TMRAP2.11_3	TP1RAP2.11_6	0.6887353466110562	2.1359570252268094	0.32244812909469556
RAP2.11	TMRAP2.11_3	TP4RAP2.11	0.3241717941688047	1.0151948116444436	0.3193197901038337
RAP2.11	TMRAP2.11_3	TP4RAP2.11_2	0.4990524014074721	1.1877427527382152	0.42016876150745575
RAP2.11	TMRAP2.11_3	TP4RAP2.11_3	0.025901854744337066	0.09198114583875291	0.2815996094432677
RAP2.11	TMRAP2.11_3	hsRAP2.11	0.355010704207518	1.8407639860995255	0.1928605225267176
RAP2.11	TMRAP2.11_3	hsRAP2.11_2	0.009380452014295507	0.019267114586483173	0.4868633532120245
RAP2.11	TMRAP2.11_3	hsRAP2.11_3	0.5288263482527465	1.1675355717465121	0.4529423865533083
RAP2.11	TMRAP2.11_3	YDRAP2.11	0.6521126437259267	NaN	NaN
[truncated: 3,157 more rows]
