# Supplementary material for: Identification and analysis of the AP2/ERF gene family in Dendrobium officinale based on pan-genome and functional characterization of DofERF109_2
Source: Front Plant Sci. 2026 Jun 10;17:1834268. doi: 10.3389/fpls.2026.1834268 (PMC13291111; doi:10.3389/fpls.2026.1834268)
Supplement: Supplementary file 9 [file Table5.xlsx]

## Sheet: Summary of genes not localized 
Summary of genes not localized to chromosomes
Dof
DofERF#062
DofRAP2.11_5
DofPLT5_2
DofDREB1D
DofERF18
DofERF1_2
DofERF98_2
DofERF58
DofWRI1
TM
TMERF1_2
TMERF58
TP1
TP1ERF74_5
TP1ERF36_3
TP1ERF53_3
TP1ERF58_4
