# Supplementary material for: Identification and analysis of the AP2/ERF gene family in Dendrobium officinale based on pan-genome and functional characterization of DofERF109_2
Source: Front Plant Sci. 2026 Jun 10;17:1834268. doi: 10.3389/fpls.2026.1834268 (PMC13291111; doi:10.3389/fpls.2026.1834268)
Supplement: Supplementary file 10 [file Table6.xlsx]

## Sheet: Dof
Subcellular localization prediction results of AP2/ERF in the Dof individual
Gene name	Prediction results	Parameters
DofABI4	Nuclear	4.143 *
DofAIL7	Nuclear	3.406 *
DofAIL7_2	Extracellular	1.680 *
DofAPD1	Nuclear	3.843 *
DofAPD1_2	Nuclear	3.170 *
DofCRF11	Nuclear	3.045 *
DofCRF4	Nuclear	3.348 *
DofCRF4_2	Chloroplast	2.937 *
DofCRF4_3	Chloroplast	2.775 *
DofCRF4_4	Nuclear	2.618 *
DofCRF4_5	Nuclear	2.332 *
DofCRF4_6	Nuclear	2.954 *
DofCRF5	Nuclear	3.705 *
DofCRF5_2	Chloroplast	1.831 *
DofDDF2	Nuclear	3.412 *
DofDEAR1	Nuclear	3.741 *
DofDEAR2	Nuclear	2.438 *
DofDEAR26	Nuclear	2.504 *
DofDEAR3	Mitochondrial	1.715 *
DofDREB1D	Nuclear	2.213 *
DofDREB1D_2	Nuclear	2.252 *
DofDREB2D	Cytoplasmic	1.322 *
DofDREB2F	Chloroplast	1.745 *
DofDREB2H	Nuclear	3.573 *
DofDREB2H_2	Nuclear	4.439 *
DofDRG	Nuclear	3.086 *
DofEAT3	Nuclear	4.404 *
DofEAT3_2	Nuclear	3.313 *
DofERF#021	Cytoplasmic	1.408 *
DofERF#025	Nuclear	2.281 *
DofERF#025_2	Chloroplast	1.795 *
DofERF#025_3	Nuclear	2.130 *
DofERF#062	Nuclear	3.276 *
DofERF1	Chloroplast	1.905 *
DofERF1_2	Chloroplast	1.862 *
DofERF105	Cytoplasmic	1.760 *
DofERF105_2	Chloroplast	1.393 *
DofERF105_3	Cytoplasmic	2.849 *
DofERF105_4	Cytoplasmic	3.078 *
DofERF109	Nuclear	2.924 *
DofERF109_2	Nuclear	2.771 *
DofERF111	Nuclear	3.755 *
DofERF114	Nuclear	2.385 *
DofERF12	Cytoplasmic	1.207 *
DofERF12_2	Nuclear	2.927 *
DofERF13	Chloroplast	1.692 *
DofERF14	Nuclear	3.475 *
DofERF18	Nuclear	2.967 *
DofERF18_2	Nuclear	2.629 *
DofERF2	Nuclear	3.869 *
DofERF2_2	Nuclear	3.724 *
DofERF2_3	Nuclear	3.771 *
DofERF2_4	Nuclear	4.027 *
DofERF34	Nuclear	2.937 *
DofERF36	Nuclear	3.398 *
DofERF36_2	Nuclear	3.478 *
DofERF43	Nuclear	1.986 *
DofERF48	Nuclear	3.746 *
DofERF53	Nuclear	3.750 *
DofERF58	Nuclear	3.603 *
DofERF58_2	Nuclear	3.968 *
DofERF58_3	Nuclear	3.460 *
DofERF61	Nuclear	2.627 *
DofERF7	Nuclear	3.169 *
DofERF74	Chloroplast	1.576 *
DofERF74_2	Nuclear	3.288 *
DofERF74_3	Nuclear	2.004 *
DofERF74_4	Nuclear	3.534 *
DofERF84	Nuclear	3.489 *
DofERF9	Nuclear	1.736 *
DofERF98	Nuclear	2.031 *
DofERF98_2	Cytoplasmic	1.922 *
DofERF98_3	Cytoplasmic	1.762 *
DofERF98_4	Cytoplasmic	1.514 *
DofESE3	Nuclear	2.088 *
DofESE3_2	Nuclear	1.831 *
DofLEP	Nuclear	2.865 *
DofPLT4	Nuclear	4.422 *
DofPLT5	Nuclear	2.589 *
DofPLT5_2	Nuclear	3.371 *
DofPLT5_3	Nuclear	2.902 *
DofPLT5_4	Nuclear	4.096 *
DofPUCHI	Nuclear	2.725 *
DofRAP2.11	Chloroplast	1.725 *
DofRAP2.11_2	Nuclear	3.216 *
DofRAP2.11_3	Nuclear	3.548 *
DofRAP2.11_4	Nuclear	3.897 *
DofRAP2.11_5	Nuclear	3.953 *
DofRAP2.6	Nuclear	4.247 *
DofRAP2.9	Nuclear	2.965 *
DofRAV2	Chloroplast	2.457 *
DofSHN2	Nuclear	3.692 *
DofSHN2_2	Nuclear	3.549 *
DofSMOS1	Nuclear	1.897 *
DofSNZ	Nuclear	2.167 *
DofSOB2	Nuclear	2.970 *
DofWRI1	Nuclear	2.089 *
DofWRI1_2	Nuclear	3.258 *
DofWRI3	Nuclear	3.317 *
DofWRI3_2	Nuclear	3.554 *
DofWRI4	Nuclear	2.899 *

## Sheet: HXL
Subcellular localization prediction results of AP2/ERF in the HXL individual
Gene name	Prediction results	Parameters
HXLABI4	Nuclear	3.547 *
HXLAIL1	Nuclear	3.044 *
HXLAIL7	Nuclear	2.370 *
HXLAIL7_2	Nuclear	2.580 *
HXLAPD1	Nuclear	3.843 *
HXLAPD1_2	Nuclear	3.470 *
HXLAT1G51120	Cytoplasmic	2.812 *
HXLCRF4	PlasmaMembrane	1.873 *
HXLCRF4_2	Chloroplast	2.634 *
HXLCRF4_3	Nuclear	3.247 *
HXLCRF4_4	Chloroplast	1.510 *
HXLDEAR1	Nuclear	3.584 *
HXLDEAR26	Nuclear	2.745 *
HXLDREB1D	Nuclear	2.099 *
HXLDREB2H	Nuclear	3.571 *
HXLEAT3	Nuclear	4.313 *
HXLEAT3_2	Nuclear	4.329 *
HXLEAT3_3	Nuclear	3.240 *
HXLERF#021	Cytoplasmic	1.532 *
HXLERF#025	Nuclear	3.668 *
HXLERF1	Chloroplast	2.064 *
HXLERF1_2	Chloroplast	2.004 *
HXLERF1_3	Nuclear	2.673 *
HXLERF105	Nuclear	1.626 *
HXLERF106	Nuclear	2.654 *
HXLERF106_2	Nuclear	2.795 *
HXLERF106_3	Nuclear	1.560 *
HXLERF109	Nuclear	4.514 *
HXLERF109_2	Chloroplast	1.982 *
HXLERF111	Nuclear	3.755 *
HXLERF114	Nuclear	2.471 *
HXLERF12	Cytoplasmic	1.362 *
HXLERF12_2	Nuclear	2.926 *
HXLERF14	PlasmaMembrane	2.108 *
HXLERF2	Nuclear	4.111 *
HXLERF2_2	Nuclear	3.335 *
HXLERF2_3	Nuclear	2.549 *
HXLERF36	Nuclear	3.235 *
HXLERF36_2	Chloroplast	1.918 *
HXLERF48	Nuclear	3.587 *
HXLERF48_2	Nuclear	4.504 *
HXLERF5	Nuclear	2.414 *
HXLERF74	Chloroplast	1.473 *
HXLERF74_2	Nuclear	3.571 *
HXLERF74_3	Nuclear	2.319 *
HXLERF74_4	Nuclear	3.534 *
HXLERF84	Nuclear	3.773 *
HXLERF98	Cytoplasmic	1.790 *
HXLESE3	Nuclear	2.027 *
HXLESE3_2	Nuclear	1.666 *
HXLLEP	Nuclear	2.386 *
HXLPLT2	Nuclear	2.914 *
HXLPLT2_2	Chloroplast	1.221 *
HXLPLT4	Nuclear	4.340 *
HXLPLT5	Nuclear	2.720 *
HXLPLT5_2	Nuclear	3.367 *
HXLPLT5_3	Nuclear	3.805 *
HXLPLT5_4	Nuclear	4.737 *
HXLPUCHI	Nuclear	2.793 *
HXLRAP2.1	Nuclear	3.642 *
HXLRAP2.11	Nuclear	3.648 *
HXLRAP2.11_2	Nuclear	1.783 *
HXLRAP2.6	Nuclear	2.429 *
HXLRAP2.6_2	Nuclear	4.119 *
HXLRAP2.6_3	Nuclear	4.254 *
HXLRap2.6L	Nuclear	3.061 *
HXLRAP2.9	Nuclear	2.013 *
HXLRAV2	Mitochondrial	1.945 *
HXLSHN2	Nuclear	3.904 *
HXLSHN2_2	Nuclear	3.591 *
HXLSNZ	Nuclear	2.158 *
HXLWRI1	Nuclear	2.603 *
HXLWRI1_2	Nuclear	3.388 *
HXLWRI1_3	Nuclear	3.756 *
HXLWRI3	Nuclear	3.437 *
HXLWRI3_2	Nuclear	3.485 *

## Sheet: TM
Subcellular localization prediction results of AP2/ERF in the TM individual
Gene name	Prediction results	Parameters
TMABI4	Nuclear	4.143 *
TMAIL1	Nuclear	3.044 *
TMAIL7	Nuclear	2.580 *
TMAPD1	Nuclear	3.887 *
TMAPD1_2	Nuclear	3.362 *
TMCRF11	Nuclear	2.567 *
TMCRF4	Nuclear	2.270 *
TMCRF4_2	Chloroplast	2.723 *
TMCRF4_3	Nuclear	2.618 *
TMCRF4_4	Nuclear	3.513 *
TMCRF4_5	Nuclear	2.941 *
TMCRF5	Nuclear	3.705 *
TMCRF5_2	Chloroplast	1.858 *
TMDDF1	Nuclear	2.939 *
TMDDF2	Chloroplast	2.914 *
TMDEAR26	Nuclear	2.802 *
TMDREB1D	Nuclear	2.002 *
TMDREB2D	Cytoplasmic	1.312 *
TMDREB2F	Chloroplast	1.701 *
TMDREB2H	Nuclear	3.571 *
TMEAT3	Nuclear	4.332 *
TMEAT3_2	Nuclear	3.242 *
TMERF#021	Cytoplasmic	1.458 *
TMERF#024	Chloroplast	1.414 *
TMERF#025	Chloroplast	1.638 *
TMERF#025_2	Chloroplast	1.630 *
TMERF#062	Nuclear	3.651 *
TMERF1	Chloroplast	2.190 *
TMERF1_2	Chloroplast	1.926 *
TMERF1_3	Chloroplast	1.905 *
TMERF105	Cytoplasmic	2.950 *
TMERF105_2	Cytoplasmic	3.039 *
TMERF106	Nuclear	2.498 *
TMERF106_2	Nuclear	2.470 *
TMERF106_3	Nuclear	2.799 *
TMERF106_4	Nuclear	2.011 *
TMERF109	Nuclear	2.764 *
TMERF109_2	Nuclear	2.994 *
TMERF109_3	Nuclear	2.616 *
TMERF109_4	Nuclear	2.105 *
TMERF111	Nuclear	3.737 *
TMERF12	Cytoplasmic	1.301 *
TMERF13	Chloroplast	1.692 *
TMERF14	Nuclear	3.126 *
TMERF18	Nuclear	2.772 *
TMERF19	Nuclear	1.882 *
TMERF2	Nuclear	3.896 *
TMERF2_2	Nuclear	3.398 *
TMERF2_3	Nuclear	3.962 *
TMERF34	Nuclear	2.937 *
TMERF36	Nuclear	3.543 *
TMERF36_2	Nuclear	3.460 *
TMERF36_3	Nuclear	2.170 *
TMERF43	Nuclear	1.986 *
TMERF48	Nuclear	3.589 *
TMERF48_2	Nuclear	4.504 *
TMERF5	Chloroplast	1.824 *
TMERF5_2	Cytoplasmic	1.402 *
TMERF53	Nuclear	3.532 *
TMERF53_2	Nuclear	3.724 *
TMERF58	Chloroplast	1.864 *
TMERF58_2	Nuclear	3.968 *
TMERF58_3	Nuclear	3.431 *
TMERF61	Nuclear	1.458 *
TMERF74	Nuclear	1.769 *
TMERF74_2	Nuclear	3.428 *
TMERF74_3	Nuclear	2.004 *
TMERF74_4	Nuclear	3.534 *
TMERF84	Nuclear	3.489 *
TMERF9	Nuclear	1.879 *
TMERF9_2	Chloroplast	1.891 *
TMERF9_3	Nuclear	2.183 *
TMERF98	Nuclear	2.031 *
TMERF98_2	Cytoplasmic	1.762 *
TMERF98_3	Cytoplasmic	1.740 *
TMESE3	Nuclear	2.027 *
TMESE3_2	Nuclear	1.831 *
TMLEP	Nuclear	2.621 *
TMLEP_2	Nuclear	2.621 *
TMLEP_3	Nuclear	2.956 *
TMPLT2	Nuclear	2.857 *
TMPLT4	Nuclear	4.364 *
TMPLT4_2	Nuclear	1.208 *
TMPLT5	Nuclear	2.963 *
TMPLT5_2	Nuclear	3.432 *
TMPLT5_3	Nuclear	3.052 *
TMPLT5_4	Nuclear	4.747 *
TMPUCHI	Nuclear	2.767 *
TMRAP2.1	Nuclear	3.741 *
TMRAP2.1_2	Nuclear	3.423 *
TMRAP2.11	Chloroplast	1.841 *
TMRAP2.11_2	Nuclear	2.766 *
TMRAP2.11_3	Chloroplast	1.731 *
TMRAP2.11_4	Nuclear	3.905 *
TMRAP2.6	Nuclear	2.370 *
TMRAP2.6_2	Nuclear	4.016 *
TMRAP2.6_3	Nuclear	4.305 *
TMRap2.6L	Nuclear	2.998 *
TMRap2.6L_2	Nuclear	3.084 *
TMRAP2.9	Mitochondrial	1.606 *
TMRAP2.9_2	Nuclear	2.636 *
TMRAV2	Chloroplast	2.457 *
TMSHN2	Nuclear	3.659 *
TMSHN2_2	Nuclear	3.498 *
TMSMOS1	Chloroplast	1.370 *
TMSMZ	Nuclear	2.158 *
TMSMZ_2	Nuclear	4.591 *
TMSOB2	Nuclear	2.929 *
TMWRI1	Nuclear	3.456 *
TMWRI1_2	Nuclear	3.771 *
TMWRI3	Nuclear	2.479 *
TMWRI3_2	Nuclear	3.330 *
TMWRI3_3	Nuclear	3.460 *

## Sheet: TP1
Subcellular localization prediction results of AP2/ERF in the TP1 individual
Gene name	Prediction results	Parameters
TP1ABI4	Nuclear	4.143 *
TP1AIL1	Nuclear	2.312 *
TP1AIL1_2	Nuclear	3.689 *
TP1AIL7	Chloroplast	1.476 *
TP1AIL7_2	Extracellular	2.006 *
TP1APD1	Nuclear	3.873 *
TP1APD1_2	Nuclear	3.372 *
TP1APD1_3	Nuclear	3.372 *
TP1CRF11	Nuclear	2.752 *
TP1CRF4	Nuclear	2.332 *
TP1CRF4_2	Chloroplast	2.723 *
TP1CRF4_3	Nuclear	2.578 *
TP1CRF4_4	Nuclear	3.513 *
TP1CRF4_5	Nuclear	2.789 *
TP1CRF5	Nuclear	3.463 *
TP1CRF5_2	Chloroplast	1.801 *
TP1DDF1	Nuclear	3.190 *
TP1DDF2	Chloroplast	3.069 *
TP1DEAR2	Nuclear	3.745 *
TP1DEAR26	Nuclear	2.739 *
TP1DREB1A	Chloroplast	1.838 *
TP1DREB1D	Nuclear	2.232 *
TP1DREB2D	Cytoplasmic	1.294 *
TP1DREB2F	Chloroplast	1.693 *
TP1DREB2H	Nuclear	3.549 *
TP1DREB2H_2	Nuclear	3.848 *
TP1DREB2H_3	Nuclear	4.404 *
TP1EAT3	Nuclear	4.404 *
TP1EAT3_2	Nuclear	3.240 *
TP1ERF#021	Cytoplasmic	1.572 *
TP1ERF#024	Chloroplast	1.414 *
TP1ERF#025	Nuclear	2.497 *
TP1ERF#025_2	Chloroplast	2.166 *
TP1ERF#027	Nuclear	2.020 *
TP1ERF#062	Nuclear	3.609 *
TP1ERF#062_2	Nuclear	3.500 *
TP1ERF1	Chloroplast	1.890 *
TP1ERF1_2	Nuclear	3.016 *
TP1ERF1_3	Chloroplast	1.905 *
TP1ERF105	Nuclear	2.474 *
TP1ERF105_2	Nuclear	2.544 *
TP1ERF105_3	Cytoplasmic	2.120 *
TP1ERF105_4	Cytoplasmic	1.685 *
TP1ERF105_5	Chloroplast	1.393 *
TP1ERF105_6	Cytoplasmic	2.787 *
TP1ERF106	Nuclear	1.885 *
TP1ERF109	Nuclear	2.304 *
TP1ERF109_2	Nuclear	3.500 *
TP1ERF109_3	Nuclear	2.739 *
TP1ERF109_4	Nuclear	2.164 *
TP1ERF111	Nuclear	3.720 *
TP1ERF114	Nuclear	2.432 *
TP1ERF12	Mitochondrial	1.503 *
TP1ERF12_2	Nuclear	2.940 *
TP1ERF13	Chloroplast	1.692 *
TP1ERF13_2	Nuclear	3.896 *
TP1ERF14	Nuclear	2.673 *
TP1ERF18	Nuclear	2.914 *
TP1ERF19	Nuclear	1.489 *
TP1ERF2	Cytoplasmic	1.770 *
TP1ERF34	Nuclear	2.937 *
TP1ERF36	Nuclear	3.573 *
TP1ERF36_2	Nuclear	3.422 *
TP1ERF36_3	Nuclear	3.460 *
TP1ERF43	Nuclear	2.170 *
TP1ERF5	Cytoplasmic	2.867 *
TP1ERF53	Nuclear	3.633 *
TP1ERF53_2	Nuclear	3.729 *
TP1ERF53_3	Nuclear	3.729 *
TP1ERF58	Chloroplast	1.919 *
TP1ERF58_2	Nuclear	4.058 *
TP1ERF58_3	Nuclear	3.393 *
TP1ERF58_4	Nuclear	3.393 *
TP1ERF61	Nuclear	3.102 *
TP1ERF7	Nuclear	3.169 *
TP1ERF74	Nuclear	1.869 *
TP1ERF74_2	Nuclear	3.491 *
TP1ERF74_3	Nuclear	2.198 *
TP1ERF74_4	Nuclear	3.549 *
TP1ERF74_5	Nuclear	3.534 *
TP1ERF84	Nuclear	3.489 *
TP1ERF9	Chloroplast	1.840 *
TP1ERF9_2	Nuclear	2.116 *
TP1ERF9_3	Nuclear	2.137 *
TP1ERF98	Nuclear	2.031 *
TP1ERF98_2	Cytoplasmic	1.895 *
TP1ESE3	Nuclear	2.027 *
TP1ESE3_2	Nuclear	2.216 *
TP1LEP	Nuclear	2.664 *
TP1LEP_2	Nuclear	2.621 *
TP1LEP_3	Nuclear	2.836 *
TP1PLT1	Nuclear	3.310 *
TP1PLT2	Nuclear	2.365 *
TP1PLT4	Nuclear	4.340 *
TP1PLT5	Nuclear	2.139 *
TP1PLT5_2	Nuclear	4.056 *
TP1PUCHI	Nuclear	2.769 *
TP1RAP2.11	Chloroplast	1.624 *
TP1RAP2.11_2	Chloroplast	1.967 *
TP1RAP2.11_3	Nuclear	2.999 *
TP1RAP2.11_4	Chloroplast	1.767 *
TP1RAP2.11_5	Nuclear	4.005 *
TP1RAP2.11_6	Nuclear	3.742 *
TP1RAP2.6	Nuclear	1.668 *
TP1RAP2.6_2	Nuclear	3.994 *
TP1RAP2.6_3	Nuclear	4.254 *
TP1Rap2.6L	Nuclear	2.913 *
TP1Rap2.6L_2	Nuclear	3.070 *
TP1RAP2.7	Nuclear	2.212 *
TP1RAP2.9	Mitochondrial	1.606 *
TP1RAP2.9_2	Nuclear	2.636 *
TP1RAP2.9_3	Nuclear	2.965 *
TP1RAV1	Mitochondrial	1.795 *
TP1RAV2	Chloroplast	2.347 *
TP1SHN2	Nuclear	3.438 *
TP1SHN2_2	Nuclear	3.643 *
TP1SMOS1	Nuclear	3.954 *
TP1SNZ	Nuclear	4.436 *
TP1SOB2	Nuclear	2.970 *
TP1WRI1	Nuclear	2.503 *
TP1WRI1_2	Nuclear	3.399 *
TP1WRI1_3	Nuclear	3.665 *
TP1WRI3	Nuclear	3.006 *

## Sheet: TP4
Subcellular localization prediction results of AP2/ERF in the TP4 individual
Gene name	Prediction results	Parameters
TP4AIL1	Nuclear	2.536 *
TP4AIL1_2	Nuclear	2.450 *
TP4AIL6	Nuclear	3.169 *
TP4AIL7	Nuclear	2.927 *
TP4AIL7	Chloroplast	1.420 *
TP4AIL7_2	Extracellular	1.796 *
TP4APD1	Nuclear	3.902 *
TP4APD1_2	Nuclear	3.215 *
TP4CRF11	Nuclear	2.664 *
TP4CRF4	Nuclear	2.037 *
TP4CRF4_2	Chloroplast	2.775 *
TP4CRF4_3	Nuclear	3.026 *
TP4CRF4_4	Nuclear	3.701 *
TP4CRF4_5	Nuclear	2.415 *
TP4CRF5	Nuclear	3.546 *
TP4CRF5_2	Chloroplast	1.801 *
TP4DDF1	Chloroplast	1.883 *
TP4DDF2	Chloroplast	2.874 *
TP4DEAR26	Nuclear	2.877 *
TP4DREB1A	Chloroplast	1.838 *
TP4DREB1D	Nuclear	2.355 *
TP4DREB2D	Cytoplasmic	1.736 *
TP4DREB2F	Chloroplast	1.745 *
TP4DREB2H	Nuclear	3.549 *
TP4DREB2H_2	Nuclear	3.571 *
TP4DREB2H_3	Nuclear	4.404 *
TP4EAT3	Nuclear	4.385 *
TP4EAT3_2	Nuclear	2.769 *
TP4EAT3_3	Nuclear	3.200 *
TP4ERF#021	Cytoplasmic	1.408 *
TP4ERF#024	Chloroplast	1.414 *
TP4ERF#025	Nuclear	2.464 *
TP4ERF#025_2	Chloroplast	2.100 *
TP4ERF#025_3	Nuclear	1.930 *
TP4ERF#062	Chloroplast	1.861 *
TP4ERF#062_2	Nuclear	3.651 *
TP4ERF1	Chloroplast	2.055 *
TP4ERF1_2	Chloroplast	1.862 *
TP4ERF105	Nuclear	2.667 *
TP4ERF105_2	Nuclear	2.066 *
TP4ERF106	Nuclear	2.799 *
TP4ERF106_2	Nuclear	2.799 *
TP4ERF106_3	Nuclear	2.479 *
TP4ERF106_4	Nuclear	1.786 *
TP4ERF109	Nuclear	2.764 *
TP4ERF109_2	Nuclear	2.645 *
TP4ERF109_3	Nuclear	2.227 *
TP4ERF111	Nuclear	3.106 *
TP4ERF114	Nuclear	2.432 *
TP4ERF12	Cytoplasmic	1.311 *
TP4ERF13	Chloroplast	1.812 *
TP4ERF14	Nuclear	2.557 *
TP4ERF18	Nuclear	2.772 *
TP4ERF19	Nuclear	1.585 *
TP4ERF2	Nuclear	3.896 *
TP4ERF2_2	Cytoplasmic	1.770 *
TP4ERF2_3	Nuclear	3.947 *
TP4ERF2_4	Nuclear	3.487 *
TP4ERF34	Nuclear	2.937 *
TP4ERF36	Nuclear	3.328 *
TP4ERF36_2	Nuclear	3.460 *
TP4ERF36_3	Nuclear	2.461 *
TP4ERF43	Chloroplast	1.814 *
TP4ERF5	Nuclear	1.600 *
TP4ERF53	Nuclear	3.619 *
TP4ERF53_2	Nuclear	3.466 *
TP4ERF58	Chloroplast	2.318 *
TP4ERF58_2	Nuclear	4.150 *
TP4ERF58_3	Nuclear	3.510 *
TP4ERF6	Cytoplasmic	2.743 *
TP4ERF7	Nuclear	3.169 *
TP4ERF74	Cytoplasmic	1.725 *
TP4ERF74_2	Nuclear	3.397 *
TP4ERF74_3	Nuclear	2.191 *
TP4ERF74_4	Nuclear	2.590 *
TP4ERF84	Nuclear	3.489 *
TP4ERF9	Chloroplast	1.891 *
TP4ERF9_2	Nuclear	2.043 *
TP4ERF9_3	Nuclear	1.918 *
TP4ERF98	Nuclear	2.031 *
TP4ERF98_2	Cytoplasmic	1.780 *
TP4ESE3	Nuclear	2.688 *
TP4ESE3_2	Nuclear	2.027 *
TP4ESE3_3	Nuclear	1.831 *
TP4LEP	Nuclear	2.625 *
TP4LEP_2	Nuclear	2.907 *
TP4PLT4	Nuclear	4.063 *
TP4PLT5	Nuclear	2.589 *
TP4PLT5_2	Nuclear	4.657 *
TP4PUCHI	Nuclear	2.743 *
TP4RAP2.1	Nuclear	3.741 *
TP4RAP2.11	Nuclear	2.999 *
TP4RAP2.11_2	Nuclear	3.811 *
TP4RAP2.11_3	Nuclear	1.832 *
TP4RAP2.6	Nuclear	2.845 *
TP4RAP2.6_2	Nuclear	4.289 *
TP4Rap2.6L	Nuclear	2.874 *
TP4Rap2.6L_2	Nuclear	2.843 *
TP4Rap2.6L_3	Nuclear	3.140 *
TP4RAP2.9	Mitochondrial	1.606 *
TP4RAP2.9_2	Nuclear	2.628 *
TP4RAP2.9_3	Nuclear	2.965 *
TP4RAV1	Chloroplast	1.646 *
TP4RAV2	Chloroplast	2.457 *
TP4SHN2	Nuclear	3.776 *
TP4SHN2_2	Nuclear	2.962 *
TP4SNZ	Nuclear	4.126 *
TP4SOB2	Nuclear	2.827 *
TP4WRI1	Nuclear	1.542 *
TP4WRI1_2	Nuclear	2.155 *
TP4WRI1_3	Nuclear	3.552 *
TP4WRI3	Nuclear	2.948 *
TP4WRI3_2	Nuclear	3.074 *

## Sheet: hs
Subcellular localization prediction results of AP2/ERF in the hs individual
Gene name	Prediction results	Parameters
hsABI4	Nuclear	4.141 *
hsAIL6	Nuclear	3.924 *
hsAIL7	Extracellular	1.046 *
hsAPD1	Nuclear	3.871 *
hsAPD1_2	Nuclear	3.532 *
hsAT1G51120	Chloroplast	1.748 *
hsAT1G51120_2	Cytoplasmic	2.339 *
hsCRF11	Nuclear	1.791 *
hsCRF4	Nuclear	2.308 *
hsCRF4_2	Chloroplast	2.835 *
hsCRF4_3	Nuclear	2.925 *
hsCRF4_4	Nuclear	3.561 *
hsCRF4_5	Nuclear	2.976 *
hsCRF5	Nuclear	3.192 *
hsCRF5_2	Chloroplast	1.995 *
hsDDF1	Nuclear	2.700 *
hsDDF2	Mitochondrial	1.872 *
hsDEAR2	Chloroplast	1.586 *
hsDEAR3	Nuclear	2.456 *
hsDREB1D	Nuclear	3.248 *
hsDREB2D	Mitochondrial	1.995 *
hsDREB2F	Mitochondrial	1.621 *
hsDREB2H	Nuclear	3.538 *
hsDREB2H_2	Nuclear	3.669 *
hsDRG	Nuclear	1.394 *
hsEAT3	Nuclear	4.332 *
hsEAT3_2	Nuclear	3.255 *
hsERF#021	Cytoplasmic	1.446 *
hsERF#025	Cytoplasmic	1.325 *
hsERF#025_2	Chloroplast	2.530 *
hsERF#025_3	Nuclear	2.126 *
hsERF#062	Mitochondrial	2.346 *
hsERF1	Chloroplast	2.006 *
hsERF1_2	Nuclear	3.270 *
hsERF1_3	Chloroplast	1.945 *
hsERF105	Cytoplasmic	2.807 *
hsERF105_2	Cytoplasmic	2.848 *
hsERF106	Chloroplast	1.281 *
hsERF106_2	Nuclear	2.691 *
hsERF106_3	Nuclear	2.420 *
hsERF106_4	Nuclear	1.784 *
hsERF106_5	Chloroplast	1.684 *
hsERF109	Nuclear	2.638 *
hsERF109_2	Nuclear	3.700 *
hsERF109_3	Nuclear	3.096 *
hsERF109_4	Nuclear	2.037 *
hsERF111	Chloroplast	1.690 *
hsERF114	Nuclear	2.395 *
hsERF12	Mitochondrial	1.475 *
hsERF12_2	Nuclear	2.982 *
hsERF13	Chloroplast	2.177 *
hsERF18	Chloroplast	2.158 *
hsERF19	Nuclear	2.374 *
hsERF2	Chloroplast	1.266 *
hsERF2_2	Chloroplast	1.110 *
hsERF2_3	Nuclear	2.722 *
hsERF34	Nuclear	2.018 *
hsERF36	Nuclear	3.453 *
hsERF36_2	Nuclear	3.522 *
hsERF48	Nuclear	2.913 *
hsERF5	PlasmaMembrane	1.076 *
hsERF53	Nuclear	3.729 *
hsERF58	Nuclear	4.099 *
hsERF58_2	Nuclear	3.390 *
hsERF61	Nuclear	3.163 *
hsERF7	Cytoplasmic	1.381 *
hsERF74	Cytoplasmic	1.496 *
hsERF74_2	Nuclear	3.530 *
hsERF74_3	Nuclear	3.512 *
hsERF74_4	Nuclear	2.190 *
hsERF84	Nuclear	3.486 *
hsERF9	Chloroplast	1.841 *
hsERF9_2	Nuclear	1.897 *
hsERF9_3	Nuclear	1.938 *
hsERF98	Nuclear	2.001 *
hsESE3	Chloroplast	1.681 *
hsESE3_2	Nuclear	1.835 *
hsLEP	Nuclear	1.826 *
hsPLT2	Mitochondrial	1.731 *
hsPLT2_2	Chloroplast	1.616 *
hsPLT4	Nuclear	4.340 *
hsPLT5	Nuclear	2.603 *
hsPLT5_2	Nuclear	4.538 *
hsPUCHI	Nuclear	2.812 *
hsRAP2.11	Chloroplast	1.618 *
hsRAP2.11_2	Chloroplast	1.593 *
hsRAP2.11_3	Nuclear	4.568 *
hsRAP2.6	Nuclear	2.771 *
hsRAP2.6_2	Nuclear	4.123 *
hsRap2.6L	Nuclear	2.684 *
hsRap2.6L_2	Nuclear	3.168 *
hsRAP2.7	Nuclear	2.194 *
hsRAP2.9	Nuclear	2.978 *
hsRAV1	Mitochondrial	1.649 *
hsRAV2	Chloroplast	2.722 *
hsSHN1	Mitochondrial	1.603 *
hsSHN2	Nuclear	3.680 *
hsSHN2_2	Nuclear	2.745 *
hsSMOS1	Chloroplast	2.229 *
hsSOB2	Nuclear	2.168 *
hsWRI1	Nuclear	1.987 *
hsWRI1_2	Nuclear	3.636 *
hsWRI3	Cytoplasmic	1.006 *
hsWRI4	Nuclear	3.271 *
hsWRI4_2	Nuclear	2.560 *

## Sheet: YD
Subcellular localization prediction results of AP2/ERF in the TP4 individual
Gene name	Prediction results	Parameters
YDABI4	Nuclear	4.220 *
YDAIL1	Nuclear	2.805 *
YDAIL7	Nuclear	2.875 *
YDAPD1	Nuclear	3.902 *
YDAPD1_2	Nuclear	3.215 *
YDAT1G51120	Cytoplasmic	1.743 *
YDCRF11	Nuclear	2.664 *
YDCRF4	Chloroplast	2.725 *
YDCRF4_2	Nuclear	2.710 *
YDCRF4_3	Nuclear	3.697 *
YDCRF4_4	Nuclear	3.063 *
YDCRF4_5	Nuclear	2.305 *
YDCRF5	Nuclear	3.775 *
YDCRF5_2	Chloroplast	2.033 *
YDDDF1	Nuclear	3.099 *
YDDDF2	Chloroplast	2.874 *
YDDEAR26	Nuclear	2.739 *
YDDREB2D	Cytoplasmic	1.312 *
YDDREB2F	Chloroplast	1.657 *
YDDREB2H	Nuclear	3.542 *
YDDREB2H_2	Nuclear	3.528 *
YDEAT3	Nuclear	4.436 *
YDEAT3_2	Nuclear	3.240 *
YDERF#021	Cytoplasmic	1.464 *
YDERF#024	Chloroplast	1.414 *
YDERF#025	Nuclear	2.486 *
YDERF#025_2	Chloroplast	2.221 *
YDERF#025_3	Chloroplast	1.630 *
YDERF#062	Nuclear	3.576 *
YDERF1	Chloroplast	2.190 *
YDERF1_2	Chloroplast	2.051 *
YDERF1_3	Chloroplast	1.934 *
YDERF105	Cytoplasmic	2.950 *
YDERF106	Nuclear	2.761 *
YDERF106_2	Nuclear	2.556 *
YDERF106_3	Nuclear	2.729 *
YDERF106_4	Nuclear	1.786 *
YDERF109	Nuclear	3.260 *
YDERF109_2	Nuclear	3.018 *
YDERF109_3	Nuclear	2.105 *
YDERF109_4	Nuclear	2.352 *
YDERF111	Nuclear	3.709 *
YDERF114	Nuclear	2.471 *
YDERF12	Cytoplasmic	1.193 *
YDERF12_2	Nuclear	2.927 *
YDERF13	Chloroplast	1.692 *
YDERF14	Nuclear	2.440 *
YDERF18	Nuclear	2.772 *
YDERF19	Nuclear	1.585 *
YDERF2	Nuclear	4.161 *
YDERF2_2	Nuclear	3.573 *
YDERF2_3	Nuclear	3.947 *
YDERF34	Nuclear	2.937 *
YDERF34_2	Nuclear	2.412 *
YDERF36	Nuclear	3.573 *
YDERF43	Nuclear	2.170 *
YDERF43_2	Nuclear	2.722 *
YDERF48	Nuclear	4.541 *
YDERF5	Cytoplasmic	1.695 *
YDERF5_2	Cytoplasmic	1.698 *
YDERF5_3	Cytoplasmic	2.932 *
YDERF53	Nuclear	3.461 *
YDERF53_2	Nuclear	3.729 *
YDERF58	Nuclear	4.211 *
YDERF58_2	Nuclear	3.442 *
YDERF7	Nuclear	3.169 *
YDERF74	Nuclear	2.105 *
YDERF74_2	Nuclear	3.535 *
YDERF74_3	Nuclear	2.004 *
YDERF74_4	Nuclear	3.534 *
YDERF84	Nuclear	3.489 *
YDERF9	Nuclear	2.137 *
YDERF9_2	Nuclear	1.951 *
YDERF9_3	Chloroplast	1.735 *
YDERF98	Nuclear	1.978 *
YDERF98_2	Cytoplasmic	1.854 *
YDESE3	Nuclear	2.027 *
YDESE3_2	Nuclear	1.600 *
YDLEP	Nuclear	2.442 *
YDLEP_2	Nuclear	2.907 *
YDPLT1	Nuclear	2.894 *
YDPLT4	Nuclear	3.123 *
YDPLT5	Nuclear	2.623 *
YDPLT5_2	Nuclear	3.366 *
YDPLT5_3	Nuclear	3.489 *
YDPLT5_4	Nuclear	4.715 *
YDPUCHI	Nuclear	2.926 *
YDRAP2.1	Nuclear	3.741 *
YDRAP2.11	Chloroplast	1.967 *
YDRAP2.11_2	Nuclear	3.152 *
YDRAP2.11_3	Nuclear	1.815 *
YDRAP2.11_4	Nuclear	3.621 *
YDRAP2.6	Nuclear	2.894 *
YDRAP2.6_2	Nuclear	4.016 *
YDRAP2.6_3	Nuclear	4.254 *
YDRap2.6L	Nuclear	2.913 *
YDRap2.6L_2	Nuclear	3.166 *
YDRAP2.9	Mitochondrial	1.606 *
YDRAP2.9_2	Nuclear	2.586 *
YDRAP2.9_3	Nuclear	2.556 *
YDRAV2	Chloroplast	2.457 *
YDSHN1	Mitochondrial	1.805 *
YDSHN2	PlasmaMembrane	3.543 *
YDSHN2_2	Nuclear	3.829 *
YDSNZ	Nuclear	2.080 *
YDSNZ_2	Nuclear	4.460 *
YDSOB2	Nuclear	2.929 *
YDWRI1	Nuclear	2.603 *
YDWRI1_2	Nuclear	3.388 *
YDWRI1_3	Nuclear	3.756 *
YDWRI3	Nuclear	2.517 *
YDWRI3_2	Nuclear	3.612 *
YDWRI3_3	Nuclear	1.440 *
